# Supplementary material for: Galaxy ASIST: A web-based platform for mapping and assessment of global standards of antimicrobial susceptibility: A case study in Acinetobacter baumannii genomes
Source: Front Microbiol. 2023 Jan 27;13:1041847. doi: 10.3389/fmicb.2022.1041847 (PMC9933921; doi:10.3389/fmicb.2022.1041847)
Supplement: Supplementary file 1 [file Data_Sheet_1.xlsx]

## Sheet: MIC_breakpoints
Antibiotic class	Antibiotic name	CLSI MIC breakpoints (μg/ml)(2022)			EUCAST MIC breakpoints (mg/l) (2022)		MIC (measurement value) (PATRIC) mg/l
		Susceptible	Intermediate	Resistant	Susceptible	Resistant	Susceptible	Resistant
Aminoglycoside	Amikacin	≤ 16	32	≥ 64	<=8	>8	<=2 to 21	6 to >128
	Tobramycin	≤ 4	8	≥ 16	<=4	>4	<=1 to 19	6 to 48
	Gentamicin	≤ 4	8	≥ 16	<=4	>4	<=1 to 19	6 to 64
	Netilmicin	≤ 8	16	≥ 32	-	-	-	-
Carbapenems	Imipenem	≤ 2	4	≥ 8	<=2	>4	<=0.25 to 4	>=8 to 128
	Meropenem*	≤ 2	4	≥ 8	<=2	>8	<=0.25 to ==4	>=8 to >32
	Doripenem	≤ 2	4	≥ 8	<=0.001	>2	<=0.5 to ==1	-
Fluoroquinolone	Ciprofloxacin	≤ 1	2	≥ 4	<=0.001	>1	<=0.5 to <=1	>2 to >64
	Levofloxacin	≤ 2	4	≥ 8	<=0.5	>1	==0.5 to <=2	>4 to >32
	Gatifloxacin	≤ 2	4	≥ 8	-	-	-	-
Beta-lactam combination agents	Piperacillin- tazobactam	≤ 16/4	32/4 to 64/4	≥ 128/4	-	-	<=8	>64/4 to >=256
	Ticarcillin-clavulanic acid	≤ 16/2	32/2 to 64/2	≥ 128/2	-	-	-	>64/2
	Ampicillin-sulbactam	≤ 8/4	16/8	≥ 32/16	-	-	<=2/1 to <=8	8/4 to >=32
Cephalosporin	Cefotaxime	≤ 8	16-32	≥ 64	-	-	8	>32 to >256
	Ceftriaxone	≤ 8	16-32	≥ 64	-	-	<=2 to <=8	>32 to >=64
	Ceftazidime	≤ 8	16	≥ 32	-	-	<=2 to <=8	>16 to >256
	Cefepime	≤ 8	16	≥ 32	-	-	<=8	>=32 to >=64
	Cefiderocol	≤ 4	8	≥ 16	-	-	-	-
Folate pathway antagonists	Trimethoprim/ sulfamethoxazole	≤ 2/38	-	≥ 4/76	<=2	>4	<=1/19 to <= 2/38	>2/38 to >32/608
Penicillin	Piperacillin	≤ 16	32-64	≥ 128	-	-	-	>=128
Lipopeptides	Colistin	-	≤ 2	≥ 4	<=2	>2	0.125 to >=4	128 to >256
	Polymyxin B	-	≤ 2	≥ 4	-	-	1	-
Tetracycline	Tetracycline	≤ 4	8	≥ 16	-	-	<=2 to <=4	>8 to >256
	Doxycycline	≤ 4	8	≥ 16	-	-	-	-
	Minocycline	≤ 4	8	≥ 16	-	-	<=1 to <=4	>=16
*indications other than meningitis
Galaxy ASIST: A web-based platform for mapping and assessment of global standards of antimicrobial susceptibility: A case study in Acinetobacter baumannii genomes
doi: 10.3389/fmicb.2022.1041847

## Sheet: Genome_quality_standards
Standards for assessing quality of whole genome sequence for reporting antimicrobial susceptibility as recommended by EUCAST:
Genome fraction	NGA50	Number of contigs
>=75%	>=20000	<=500
Galaxy ASIST: A web-based platform for mapping and assessment of global standards of antimicrobial susceptibility: A case study in Acinetobacter baumannii genomes
doi: 10.3389/fmicb.2022.1041847

## Sheet: Phenotype_standards
Classification standards as suggested by CDC and ECDC :
Susceptible	Susceptible to all traditional antibiotics
Multidrug resistant (MDR)	Non-susceptible to >=1 agent in >=3 antimicrobial categories
Extensively drug resistant(XDR)	Non-susceptible to >=1 agent in all but <=2 antimicrobial categories
Pandrug resistant (PDR)	Non-susceptible to all antimicrobial agents
Reference: Magiorakos, A.P. et al. (2012) ‘Multidrug-resistant, extensively drug-resistant and pandrug-resistant bacteria: an international expert proposal for interim standard definitions for acquired resistance’, Clinical microbiology and infection : the official publication of the European Society of Clinical Microbiology and Infectious Diseases, 18(3), pp. 268–281. Available at: https://doi.o…
Galaxy ASIST: A web-based platform for mapping and assessment of global standards of antimicrobial susceptibility: A case study in Acinetobacter baumannii genomes
doi: 10.3389/fmicb.2022.1041847
