# Supplementary material for: Galaxy ASIST: A web-based platform for mapping and assessment of global standards of antimicrobial susceptibility: A case study in Acinetobacter baumannii genomes
Source: Front Microbiol. 2023 Jan 27;13:1041847. doi: 10.3389/fmicb.2022.1041847 (PMC9933921; doi:10.3389/fmicb.2022.1041847)
Supplement: Supplementary file 2 [file Data_Sheet_2.xlsx]

## Sheet:  Fig_2A
The data is collected from PATRIC on 01-07-2022 after applying the filters: Organism-Acinetobacter baumannii, Genome status- WGS/Complete, Host name-Homo sapiens, Genome quality-good.
Total 23743 entries (6828 unique Genome IDs) were obtained.
Measurement values are given for 12488 entries (775 unique Genome IDs).
Measurement Unit = mg/l is given for 12404 entries (775 unique Genome IDs).
11399 entries for unique Strain name and Antibiotic combination.
11089 entries (732 unique Genome IDs and Strain name) after removing ambiguities such as different Genome IDs for same Strain name.
Taxon ID	Genome ID	Genome Name	Antibiotic	Resistant Phenotype	Measurement	Measurement Sign	Measurement Value	Measurement Unit	Laboratory Typing Method	Laboratory Typing Method Version	Laboratory Typing Platform	Vendor	Testing Standard	Testing Standard Year	Computational Method	Computational Method Version	Computational Method Performance	Evidence	Source	PubMed
470	470.5038	Acinetobacter baumannii strain GML-KP48-AB-TR	carbapenem	Susceptible											AdaBoost Classifier		Accuracy:0.936, F1 score:0.942, AUC:0.957	Computational Method
470	470.17431	Acinetobacter baumannii TR050	carbapenem	Susceptible											AdaBoost Classifier		Accuracy:0.936, F1 score:0.942, AUC:0.957	Computational Method
470	470.1556	Acinetobacter baumannii strain MRSN20315	gentamicin	Resistant	>8	>	8	mg/L	Broth dilution		BD Phoenix	BD	CLSI					Laboratory Method		25824815
470	470.736	Acinetobacter baumannii ABUH28099	ticarcillin/clavulanic acid	Resistant														Laboratory Method		26939581
470	470.7684	Acinetobacter baumannii strain MRSN7227	aztreonam	Resistant	16	>	16	mg/L	Broth dilution		BD Phoenix	BD	CLSI					Laboratory Method
470	470.7835	Acinetobacter baumannii strain MRSN7420	ampicillin	Resistant	32	>=	32	mg/L	Broth dilution		VITEK 2	BioMerieux	CLSI					Laboratory Method
470	470.15524	Acinetobacter baumannii AB053	carbapenem	Susceptible								PATRIC			AdaBoost Classifier		Accuracy:0.936, F1 score:0.942, AUC:0.957	Computational Method
470	470.7987	Acinetobacter baumannii strain MRSN7673	aztreonam	Resistant	16	>	16	mg/L	Broth dilution		BD Phoenix	BD	CLSI					Laboratory Method
470	470.11012	Acinetobacter baumannii strain BA27713_19	carbapenem	Resistant								PATRIC			AdaBoost Classifier		Accuracy:0.936, F1 score:0.942, AUC:0.957	Computational Method
470	470.628	Acinetobacter baumannii ABUH392659	cefepime	Resistant														Laboratory Method		26939581
470	470.8022	Acinetobacter baumannii strain MRSN7725	ceftazidime	Susceptible	4	==	4	mg/L	Broth dilution		BD Phoenix	BD	CLSI					Laboratory Method
470	470.11486	Acinetobacter baumannii strain VB2200	carbapenem	Resistant								PATRIC			AdaBoost Classifier		Accuracy:0.936, F1 score:0.942, AUC:0.957	Computational Method
470	470.2266	Acinetobacter baumannii strain CCF10	ampicillin	Resistant		>=	64	mg/L										Laboratory Method
1310673	1310673.3	Acinetobacter baumannii 1499986	imipenem	Resistant									CLSI	2008				Laboratory Method		27458211
470	470.9072	Acinetobacter baumannii strain MRSN351162	carbapenem	Susceptible								PATRIC			AdaBoost Classifier		Accuracy:0.936, F1 score:0.942, AUC:0.957	Computational Method
470	470.7988	Acinetobacter baumannii strain MRSN7674	gentamicin	Resistant	8	>	8	mg/L	Broth dilution		BD Phoenix	BD	CLSI					Laboratory Method
470	470.5310	Acinetobacter baumannii strain Pesh-37	colistin	Susceptible														Laboratory Method		31941492
470	470.10884	Acinetobacter baumannii strain BA167	carbapenem	Resistant								PATRIC			AdaBoost Classifier		Accuracy:0.936, F1 score:0.942, AUC:0.957	Computational Method
470	470.2261	Acinetobacter baumannii strain CCF35	levofloxacin	Resistant		>=	8	mg/L										Laboratory Method
1310631	1310631.3	Acinetobacter baumannii 15827	imipenem	Resistant									CLSI	2008				Laboratory Method		27458211
470	470.7414	Acinetobacter baumannii strain MRSN10191	tetracycline	Resistant	8	>	8	mg/L	Broth dilution		BD Phoenix	BD	CLSI					Laboratory Method
470	470.16198	Acinetobacter baumannii BAL_056	carbapenem	Susceptible								PATRIC			AdaBoost Classifier		Accuracy:0.936, F1 score:0.942, AUC:0.957	Computational Method
470	470.7746	Acinetobacter baumannii strain MRSN7308	ampicillin	Resistant	32	>=	32	mg/L	Broth dilution		VITEK 2	BioMerieux	CLSI					Laboratory Method
1398973	1398973.3	Acinetobacter baumannii UH5307	meropenem	Resistant														Laboratory Method		24449752
470	470.16246	Acinetobacter baumannii BAL_291	ciprofloxacin	Resistant					Disk diffusion			Unipath	CLSI	2011				Laboratory Method		28348846
470	470.7932	Acinetobacter baumannii strain MRSN7577	tobramycin	Susceptible	2	==	2	mg/L	Broth dilution		BD Phoenix	BD	CLSI					Laboratory Method
470	470.13390	Acinetobacter baumannii strain Ab238	ciprofloxacin	Resistant	>=4	>=	4	mg/L	Broth dilution		VITEK 2	BioMerieux	CLSI
470	470.17288	Acinetobacter baumannii AB7	carbapenem	Susceptible								PATRIC			AdaBoost Classifier		Accuracy:0.936, F1 score:0.942, AUC:0.957	Computational Method
470	470.664	Acinetobacter baumannii ABUH106429	tobramycin	Resistant														Laboratory Method		26939581
470	470.12641	Acinetobacter baumannii strain ACIN00155	carbapenem	Resistant								PATRIC			AdaBoost Classifier		Accuracy:0.936, F1 score:0.942, AUC:0.957	Computational Method
470	470.8116	Acinetobacter baumannii strain not applicable	ceftazidime	Resistant	64	>=	64	mg/L	Broth dilution		VITEK 2							Laboratory Method
470	470.8004	Acinetobacter baumannii strain MRSN7699	imipenem	Susceptible	1	<=	1	mg/L	Broth dilution		BD Phoenix	BD	CLSI					Laboratory Method
470	470.10891	Acinetobacter baumannii strain BA12262-I	carbapenem	Resistant								PATRIC			AdaBoost Classifier		Accuracy:0.936, F1 score:0.942, AUC:0.957	Computational Method
470	470.700	Acinetobacter baumannii ABUH184295	imipenem	Resistant														Laboratory Method		26939581
470	470.8033	Acinetobacter baumannii strain MRSN7753	tetracycline	Resistant	8	>	8	mg/L	Broth dilution		BD Phoenix	BD	CLSI					Laboratory Method
470	470.7977	Acinetobacter baumannii strain MRSN7658	tobramycin	Susceptible	2	==	2	mg/L	Broth dilution		BD Phoenix	BD	CLSI					Laboratory Method
1310713	1310713.3	Acinetobacter baumannii 1471012	imipenem	Resistant									CLSI	2008				Laboratory Method		27458211
470	470.1551	Acinetobacter baumannii strain MRSN16896	gentamicin	Resistant	>8	>	8	mg/L	Broth dilution		BD Phoenix	BD	CLSI					Laboratory Method		25824815
470	470.12632	Acinetobacter baumannii strain ACIN00173	carbapenem	Susceptible								PATRIC			AdaBoost Classifier		Accuracy:0.936, F1 score:0.942, AUC:0.957	Computational Method
1409926	1409926.6	Acinetobacter baumannii MRSN 58	cefepime	Resistant					Broth dilution		MicroScan	Siemens	CLSI	2009				Laboratory Method		26195261
470	470.661	Acinetobacter baumannii ABUH384444	piperacillin/tazobactam	Resistant														Laboratory Method		26939581
470	470.10876	Acinetobacter baumannii strain BA20825	carbapenem	Susceptible								PATRIC			AdaBoost Classifier		Accuracy:0.936, F1 score:0.942, AUC:0.957	Computational Method
470	470.8077	Acinetobacter baumannii strain MRSN885	trimethoprim/sulfamethoxazole	Resistant	16/304	>=	16/304	mg/L	Broth dilution		VITEK 2	BioMerieux	CLSI					Laboratory Method
470	470.7639	Acinetobacter baumannii strain MRSN7156	nitrofurantoin	Resistant	512	>=	512	mg/L	Broth dilution		VITEK 2	BioMerieux	CLSI					Laboratory Method
470	470.749	Acinetobacter baumannii ABUH48764	imipenem	Resistant														Laboratory Method		26939581
470	470.2162	Acinetobacter baumannii A094	imipenem	Resistant	32		32	mg/L	Broth dilution									Laboratory Method		26195261
470	470.7957	Acinetobacter baumannii strain MRSN7626	carbapenem	Susceptible											AdaBoost Classifier		Accuracy:0.936, F1 score:0.942, AUC:0.957	Computational Method
470	470.640	Acinetobacter baumannii ABUH326495	trimethoprim/sulfamethoxazole	Resistant														Laboratory Method		26939581
470	470.2287	Acinetobacter baumannii strain CCF32	piperacillin	Resistant		>=	128	mg/L										Laboratory Method
470	470.7639	Acinetobacter baumannii strain MRSN7156	cefazolin	Resistant	64	>=	64	mg/L	Broth dilution		VITEK 2	BioMerieux	CLSI					Laboratory Method
1310564	1310564.3	Acinetobacter baumannii 1043794	imipenem	Resistant									CLSI	2008				Laboratory Method		27458211
470	470.7611	Acinetobacter baumannii strain MRSN7119	cefazolin	Resistant	64	>=	64	mg/L	Broth dilution		VITEK 2	BioMerieux	CLSI					Laboratory Method
470	470.8329	Acinetobacter baumannii strain XH827	carbapenem	Susceptible								PATRIC			AdaBoost Classifier		Accuracy:0.936, F1 score:0.942, AUC:0.957	Computational Method
470	470.15748	Acinetobacter baumannii Ab-HCG0911-61	carbapenem	Susceptible								PATRIC			AdaBoost Classifier		Accuracy:0.936, F1 score:0.942, AUC:0.957	Computational Method
470	470.17909	Acinetobacter baumannii 5840	carbapenem	Susceptible					Computational Prediction	Accuracy:0.936, F1 score:0.942, AUC:0.957	AdaBoost Classifier	PATRIC
470	470.7891	Acinetobacter baumannii strain MRSN7508	ciprofloxacin	Resistant	2	>	2	mg/L	Broth dilution		BD Phoenix	BD	CLSI					Laboratory Method
470	470.5125	Acinetobacter baumannii strain Ab162	carbapenem	Susceptible											AdaBoost Classifier		Accuracy:0.936, F1 score:0.942, AUC:0.957	Computational Method
470	470.16335	Acinetobacter baumannii 276_ax	piperacillin/tazobactam	Resistant					Disk diffusion			Unipath	CLSI	2011				Laboratory Method		28348846
470	470.13402	Acinetobacter baumannii strain Survcare331	carbapenem	Susceptible								PATRIC			AdaBoost Classifier		Accuracy:0.936, F1 score:0.942, AUC:0.957	Computational Method
470	470.4467	Acinetobacter baumannii strain SMGC-AB1	carbapenem	Susceptible											AdaBoost Classifier		Accuracy:0.936, F1 score:0.942, AUC:0.957	Computational Method
470	470.1563	Acinetobacter baumannii strain MRSN5540	levofloxacin	Resistant	>=8	>=	8	mg/L	Broth dilution		VITEK 2	BioMerieux	CLSI					Laboratory Method		23812239
470	470.649	Acinetobacter baumannii ABUH381482	tobramycin	Intermediate														Laboratory Method		26939581
470	470.7869	Acinetobacter baumannii strain MRSN7478	trimethoprim/sulfamethoxazole	Resistant	2/38	>	2/38	mg/L	Broth dilution		MicroScan	Siemens	CLSI					Laboratory Method
470	470.12464	Acinetobacter baumannii strain CCBH26454	carbapenem	Susceptible								PATRIC			AdaBoost Classifier		Accuracy:0.936, F1 score:0.942, AUC:0.957	Computational Method
470	470.7721	Acinetobacter baumannii strain MRSN7274	ciprofloxacin	Resistant	2	>	2	mg/L	Broth dilution		BD Phoenix	BD	CLSI					Laboratory Method
470	470.9454	Acinetobacter baumannii strain AMA28	carbapenem	Susceptible								PATRIC			AdaBoost Classifier		Accuracy:0.936, F1 score:0.942, AUC:0.957	Computational Method
470	470.9089	Acinetobacter baumannii strain MRSN1551	ampicillin/sulbactam	Susceptible	<=8/4	<=	8/4	mg/L	Broth dilution				CLSI
470	470.11059	Acinetobacter baumannii strain SP3801	carbapenem	Susceptible								PATRIC			AdaBoost Classifier		Accuracy:0.936, F1 score:0.942, AUC:0.957	Computational Method
470	470.8027	Acinetobacter baumannii strain MRSN7740	aztreonam	Resistant	16	>	16	mg/L	Broth dilution		BD Phoenix	BD	CLSI					Laboratory Method
470	470.12176	Acinetobacter baumannii strain 51211	carbapenem	Resistant								PATRIC			AdaBoost Classifier		Accuracy:0.936, F1 score:0.942, AUC:0.957	Computational Method
470	470.2273	Acinetobacter baumannii strain CCF28	ticarcillin	Resistant		>=	128	mg/L										Laboratory Method
470	470.9050	Acinetobacter baumannii strain MRSN32875	ciprofloxacin	Susceptible	<=1	<=	1	mg/L	Broth dilution				CLSI
470	470.3118	Acinetobacter baumannii strain ABUH405	carbapenem	Susceptible											AdaBoost Classifier		Accuracy:0.945, F1 score:0.950, AUC:0.964	Computational Method
470	470.7489	Acinetobacter baumannii strain MRSN11780	levofloxacin	Resistant	4	>	4	mg/L	Broth dilution		BD Phoenix	BD	CLSI					Laboratory Method
470	470.16015	Acinetobacter baumannii cpe044	carbapenem	Resistant								PATRIC			AdaBoost Classifier		Accuracy:0.936, F1 score:0.942, AUC:0.957	Computational Method
470	470.737	Acinetobacter baumannii ABUH41096	ciprofloxacin	Resistant														Laboratory Method		26939581
470	470.7633	Acinetobacter baumannii strain MRSN7148	cefotaxime	Intermediate	32	==	32	mg/L	Broth dilution		MicroScan	Siemens	CLSI					Laboratory Method
470	470.9084	Acinetobacter baumannii strain MRSN19482	ampicillin/sulbactam	Susceptible	<=8/4	<=	8/4	mg/L	Broth dilution				CLSI
470	470.8945	Acinetobacter baumannii strain AB-HZ-B26	carbapenem	Resistant								PATRIC			AdaBoost Classifier		Accuracy:0.936, F1 score:0.942, AUC:0.957	Computational Method
470	470.7715	Acinetobacter baumannii strain MRSN7267	imipenem	Susceptible	2	==	2	mg/L	Broth dilution		BD Phoenix	BD	CLSI					Laboratory Method
470	470.7945	Acinetobacter baumannii strain MRSN7598	gentamicin	Resistant	8	>	8	mg/L	Broth dilution		BD Phoenix	BD	CLSI					Laboratory Method
470	470.7588	Acinetobacter baumannii strain MRSN7070	amikacin	Resistant	32	>	32	mg/L	Broth dilution		BD Phoenix	BD	CLSI					Laboratory Method
470	470.7624	Acinetobacter baumannii strain MRSN7137	cefotaxime	Resistant	32	>	32	mg/L	Broth dilution		MicroScan	Siemens	CLSI					Laboratory Method
470	470.7881	Acinetobacter baumannii strain MRSN7492	cefoxitin	Resistant	64	>=	64	mg/L	Broth dilution		VITEK 2	BioMerieux	CLSI					Laboratory Method
470	470.5544	Acinetobacter baumannii strain 4300STDY7045751	carbapenem	Susceptible											AdaBoost Classifier		Accuracy:0.936, F1 score:0.942, AUC:0.957	Computational Method
470	470.7535	Acinetobacter baumannii strain MRSN15047	ceftriaxone	Resistant	32	>	32	mg/L	Broth dilution		BD Phoenix	BD	CLSI					Laboratory Method
470	470.9089	Acinetobacter baumannii strain MRSN1551	levofloxacin	Susceptible	<=2	<=	2	mg/L	Broth dilution				CLSI
470	470.7527	Acinetobacter baumannii strain MRSN15037	levofloxacin	Intermediate	4	==	4	mg/L	Broth dilution		BD Phoenix	BD	CLSI					Laboratory Method
470	470.16321	Acinetobacter baumannii 209_n	ciprofloxacin	Resistant					Disk diffusion			Unipath	CLSI	2011				Laboratory Method		28348846
470	470.10385	Acinetobacter baumannii SRR3227004	carbapenem	Susceptible								PATRIC			AdaBoost Classifier		Accuracy:0.936, F1 score:0.942, AUC:0.957	Computational Method
470	470.7933	Acinetobacter baumannii strain MRSN7578	tobramycin	Resistant	8	>	8	mg/L	Broth dilution		BD Phoenix	BD	CLSI					Laboratory Method
470	470.739	Acinetobacter baumannii ABUH28093	amikacin	Resistant														Laboratory Method		26939581
470	470.10919	Acinetobacter baumannii strain SP25	carbapenem	Susceptible								PATRIC			AdaBoost Classifier		Accuracy:0.936, F1 score:0.942, AUC:0.957	Computational Method
470	470.1552	Acinetobacter baumannii strain MRSN16898	trimethoprim/sulfamethoxazole	Resistant	>2/38	>	2/38	mg/L	Broth dilution		MicroScan	Siemens	CLSI					Laboratory Method		25824815
470	470.8069	Acinetobacter baumannii strain MRSN7831	levofloxacin	Resistant	4	>	4	mg/L	Broth dilution		BD Phoenix	BD	CLSI					Laboratory Method
470	470.11367	Acinetobacter baumannii strain DT-Ab022	carbapenem	Resistant								PATRIC			AdaBoost Classifier		Accuracy:0.936, F1 score:0.942, AUC:0.957	Computational Method
470	470.2271	Acinetobacter baumannii strain CCF24	azidothymidine	Resistant		>=	16	mg/L										Laboratory Method
470	470.2239	Acinetobacter baumannii strain CCF36	minocycline	Susceptible		<=	2	mg/L										Laboratory Method
470	470.2280	Acinetobacter baumannii strain CCF48	ciprofloxacin	Resistant		>=	4	mg/L										Laboratory Method
470	470.9024	Acinetobacter baumannii strain MRSN30909	ciprofloxacin	Susceptible	<=1	<=	1	mg/L	Broth dilution				CLSI
470	470.7573	Acinetobacter baumannii strain MRSN2024	amikacin	Resistant	64	>=	64	mg/L	Broth dilution		VITEK 2	BioMerieux	CLSI					Laboratory Method
470	470.7353	Acinetobacter baumannii strain BL04	cefepime	Resistant	64	>	64	mg/L	Broth dilution				CLSI					Laboratory Method
470	470.7821	Acinetobacter baumannii strain MRSN7406	tetracycline	Resistant	8	>	8	mg/L	Broth dilution		BD Phoenix	BD	CLSI					Laboratory Method
470	470.7416	Acinetobacter baumannii strain MRSN10372	aztreonam	Resistant	16	>	16	mg/L	Broth dilution		BD Phoenix	BD	CLSI					Laboratory Method
470	470.4829	Acinetobacter baumannii strain KCRI-363 strain RDK04_363	ceftriaxone	Resistant					Disk diffusion				CLSI	2013				Laboratory Method		30843063
470	470.673	Acinetobacter baumannii ABUH535419	gentamicin	Resistant														Laboratory Method		26939581
470	470.7481	Acinetobacter baumannii strain MRSN11769	cefotetan	Resistant	64	>=	64	mg/L	Broth dilution		VITEK 2	BioMerieux	CLSI					Laboratory Method
470	470.8048	Acinetobacter baumannii strain MRSN7791	levofloxacin	Resistant	4	>	4	mg/L	Broth dilution		BD Phoenix	BD	CLSI					Laboratory Method
470	470.16331	Acinetobacter baumannii 255_n	amikacin	Resistant					Disk diffusion			Unipath	CLSI	2011				Laboratory Method		28348846
470	470.7684	Acinetobacter baumannii strain MRSN7227	ciprofloxacin	Susceptible	1	==	1	mg/L	Broth dilution		BD Phoenix	BD	CLSI					Laboratory Method
470	470.5308	Acinetobacter baumannii strain Lah-14	gentamicin	Resistant														Laboratory Method		31941492
470	470.15559	Acinetobacter baumannii PWb15_3071	carbapenem	Resistant								PATRIC			AdaBoost Classifier		Accuracy:0.936, F1 score:0.942, AUC:0.957	Computational Method
470	470.7997	Acinetobacter baumannii strain MRSN7689	ampicillin/sulbactam	Susceptible	4/2	==	4/2	mg/L	Broth dilution		VITEK 2	BioMerieux	CLSI					Laboratory Method
1398976	1398976.3	Acinetobacter baumannii UH6207	meropenem	Resistant														Laboratory Method		24449752
470	470.7942	Acinetobacter baumannii strain MRSN7593	ceftriaxone	Resistant	32	>	32	mg/L	Broth dilution		BD Phoenix	BD	CLSI					Laboratory Method
470	470.11515	Acinetobacter baumannii strain Aba 10S	carbapenem	Susceptible								PATRIC			AdaBoost Classifier		Accuracy:0.936, F1 score:0.942, AUC:0.957	Computational Method
470	470.9939	Acinetobacter baumannii SRR3137579	carbapenem	Resistant								PATRIC			AdaBoost Classifier		Accuracy:0.936, F1 score:0.942, AUC:0.957	Computational Method
470	470.2267	Acinetobacter baumannii strain CCF11	ampicillin/sulbactam	Susceptible		<=	8	mg/L										Laboratory Method
903921	903921.3	Acinetobacter baumannii Naval-82	tetracycline	Susceptible					Broth dilution		BD Phoenix NMIC/ID133	BD	CLSI	2009				Laboratory Method		26195261
470	470.649	Acinetobacter baumannii ABUH381482	meropenem	Resistant														Laboratory Method		26939581
470	470.7735	Acinetobacter baumannii strain MRSN7294	nitrofurantoin	Resistant	512	>=	512	mg/L	Broth dilution		VITEK 2	BioMerieux	CLSI					Laboratory Method
470	470.10487	Acinetobacter baumannii SRR3228566	carbapenem	Susceptible								PATRIC			AdaBoost Classifier		Accuracy:0.936, F1 score:0.942, AUC:0.957	Computational Method
470	470.7633	Acinetobacter baumannii strain MRSN7148	ampicillin/sulbactam	Susceptible	2/1	<=	2/1	mg/L	Broth dilution		VITEK 2	BioMerieux	CLSI					Laboratory Method
470	470.9058	Acinetobacter baumannii strain MRSN423159	tetracycline	Susceptible	<=4	<=	4	mg/L	Broth dilution				CLSI
1398972	1398972.3	Acinetobacter baumannii UH5207	meropenem	Susceptible														Laboratory Method		24449752
470	470.14928	Acinetobacter baumannii strain 20A2953	carbapenem	Susceptible								PATRIC			AdaBoost Classifier		Accuracy:0.936, F1 score:0.942, AUC:0.957	Computational Method
470	470.16141	Acinetobacter baumannii AB176-VUB	carbapenem	Susceptible								PATRIC			AdaBoost Classifier		Accuracy:0.936, F1 score:0.942, AUC:0.957	Computational Method
470	470.1338	Acinetobacter baumannii UH592_595	trimethoprim/sulfamethoxazole	Susceptible														Laboratory Method
470	470.10191	Acinetobacter baumannii SRR3222490	carbapenem	Susceptible								PATRIC			AdaBoost Classifier		Accuracy:0.936, F1 score:0.942, AUC:0.957	Computational Method
470	470.16228	Acinetobacter baumannii BAL_225	ceftazidime	Resistant					Disk diffusion			Unipath	CLSI	2011				Laboratory Method		28348846
1398965	1398965.4	Acinetobacter baumannii UH2107	cefotaxime	Resistant														Laboratory Method		24449752
470	470.7472	Acinetobacter baumannii strain MRSN11759	tigecycline	Susceptible	0.5	<=	0.5	mg/L	Broth dilution		VITEK 2	BioMerieux	CLSI					Laboratory Method
470	470.753	Acinetobacter baumannii ABUH31558	ceftazidime	Resistant														Laboratory Method		26939581
470	470.10220	Acinetobacter baumannii SRR3223466	carbapenem	Susceptible								PATRIC			AdaBoost Classifier		Accuracy:0.936, F1 score:0.942, AUC:0.957	Computational Method
470	470.2261	Acinetobacter baumannii strain CCF35	piperacillin	Resistant		>=	128	mg/L										Laboratory Method
470	470.4896	Acinetobacter baumannii strain SGH0403	tobramycin	Resistant					Disk diffusion			Oxoid							28073968
470	470.7578	Acinetobacter baumannii strain MRSN2839	ampicillin	Resistant	32	>=	32	mg/L	Broth dilution		VITEK 2	BioMerieux	CLSI					Laboratory Method
470	470.7448	Acinetobacter baumannii strain MRSN11722	trimethoprim/sulfamethoxazole	Resistant	16/304	>=	16/304	mg/L	Broth dilution		VITEK 2	BioMerieux	CLSI					Laboratory Method
470	470.1326	Acinetobacter baumannii strain ORAB13	tigecycline	Susceptible	2		2	mg/L			Sensititre GNX2F		CLSI	2014				Laboratory Method		28893775
470	470.12277	Acinetobacter baumannii strain 808_16	carbapenem	Susceptible								PATRIC			AdaBoost Classifier		Accuracy:0.936, F1 score:0.942, AUC:0.957	Computational Method
470	470.9996	Acinetobacter baumannii SRR3159157	carbapenem	Susceptible								PATRIC			AdaBoost Classifier		Accuracy:0.936, F1 score:0.942, AUC:0.957	Computational Method
470	470.631	Acinetobacter baumannii ABUH355569	piperacillin/tazobactam	Resistant														Laboratory Method		26939581
1310761	1310761.3	Acinetobacter baumannii 88816	imipenem	Susceptible									CLSI	2008				Laboratory Method		27458211
470	470.7945	Acinetobacter baumannii strain MRSN7598	ceftazidime	Susceptible	4	==	4	mg/L	Broth dilution		BD Phoenix	BD	CLSI					Laboratory Method
470	470.16234	Acinetobacter baumannii BAL_242	gentamicin	Resistant					Disk diffusion			Unipath	CLSI	2011				Laboratory Method		28348846
470	470.5300	Acinetobacter baumannii strain Lah-01	piperacillin/tazobactam	Resistant														Laboratory Method		31941492
470	470.7445	Acinetobacter baumannii strain MRSN11716	meropenem	Susceptible	0.5	==	0.5	mg/L	Broth dilution		VITEK 2	BioMerieux	CLSI					Laboratory Method
470	470.7552	Acinetobacter baumannii strain MRSN15082	aztreonam	Resistant	16	>	16	mg/L	Broth dilution		BD Phoenix	BD	CLSI					Laboratory Method
470	470.10908	Acinetobacter baumannii strain PM4229	carbapenem	Susceptible								PATRIC			AdaBoost Classifier		Accuracy:0.936, F1 score:0.942, AUC:0.957	Computational Method
470	470.17308	Acinetobacter baumannii KFMC_AB19	carbapenem	Resistant								PATRIC			AdaBoost Classifier		Accuracy:0.936, F1 score:0.942, AUC:0.957	Computational Method
470	470.15073	Acinetobacter baumannii strain PWa3_2907	carbapenem	Susceptible								PATRIC			AdaBoost Classifier		Accuracy:0.936, F1 score:0.942, AUC:0.957	Computational Method
470	470.1551	Acinetobacter baumannii strain MRSN16896	ciprofloxacin	Resistant	>2	>	2	mg/L	Broth dilution		BD Phoenix	BD	CLSI					Laboratory Method		25824815
470	470.9024	Acinetobacter baumannii strain MRSN30909	tetracycline	Susceptible	<=4	<=	4	mg/L	Broth dilution				CLSI
470	470.3700	Acinetobacter baumannii strain ABUH479	carbapenem	Susceptible											AdaBoost Classifier		Accuracy:0.936, F1 score:0.942, AUC:0.957	Computational Method
470	470.17446	Acinetobacter baumannii TR032	carbapenem	Susceptible											AdaBoost Classifier		Accuracy:0.936, F1 score:0.942, AUC:0.957	Computational Method
470	470.12470	Acinetobacter baumannii strain DT-1139B	carbapenem	Susceptible								PATRIC			AdaBoost Classifier		Accuracy:0.936, F1 score:0.942, AUC:0.957	Computational Method
470	470.16300	Acinetobacter baumannii 38_an	ceftazidime	Resistant					Disk diffusion			Unipath	CLSI	2011				Laboratory Method		28348846
470	470.10017	Acinetobacter baumannii SRR3170235	carbapenem	Resistant								PATRIC			AdaBoost Classifier		Accuracy:0.936, F1 score:0.942, AUC:0.957	Computational Method
470	470.7646	Acinetobacter baumannii strain MRSN7163	ciprofloxacin	Resistant	2	>	2	mg/L	Broth dilution		BD Phoenix	BD	CLSI					Laboratory Method
470	470.7691	Acinetobacter baumannii strain MRSN7236	carbapenem	Susceptible											AdaBoost Classifier		Accuracy:0.936, F1 score:0.942, AUC:0.957	Computational Method
470	470.10100	Acinetobacter baumannii SRR3170786	carbapenem	Susceptible								PATRIC			AdaBoost Classifier		Accuracy:0.936, F1 score:0.942, AUC:0.957	Computational Method
470	470.9117	Acinetobacter baumannii strain MRSN31159	gentamicin	Susceptible	<=4	<=	4	mg/L	Broth dilution				CLSI
470	470.7616	Acinetobacter baumannii strain MRSN7127	imipenem	Susceptible	1	<=	1	mg/L	Broth dilution		BD Phoenix	BD	CLSI					Laboratory Method
470	470.7956	Acinetobacter baumannii strain MRSN7619	imipenem	Susceptible	2	==	2	mg/L	Broth dilution		BD Phoenix	BD	CLSI					Laboratory Method
470	470.9048	Acinetobacter baumannii strain MRSN7725	meropenem	Susceptible	<=2	<=	2	mg/L	Broth dilution				CLSI
470	470.7802	Acinetobacter baumannii strain MRSN7382	levofloxacin	Resistant	4	>	4	mg/L	Broth dilution		BD Phoenix	BD	CLSI					Laboratory Method
470	470.7980	Acinetobacter baumannii strain MRSN7662	aztreonam	Resistant	16	>	16	mg/L	Broth dilution		BD Phoenix	BD	CLSI					Laboratory Method
470	470.7471	Acinetobacter baumannii strain MRSN11757	carbapenem	Susceptible											AdaBoost Classifier		Accuracy:0.936, F1 score:0.942, AUC:0.957	Computational Method
470	470.9341	Acinetobacter baumannii strain 5464	gentamicin	Intermediate	>8	>	8	mg/L	Broth dilution		MicroScan		missing
470	470.15157	Acinetobacter baumannii strain Ab-HCG0909-51	carbapenem	Susceptible								PATRIC			AdaBoost Classifier		Accuracy:0.936, F1 score:0.942, AUC:0.957	Computational Method
470	470.8055	Acinetobacter baumannii strain MRSN7806	tetracycline	Resistant	8	>	8	mg/L	Broth dilution		BD Phoenix	BD	CLSI					Laboratory Method
470	470.8113	Acinetobacter baumannii strain not applicable	cefepime	Resistant	64	>=	64	mg/L	Broth dilution		VITEK 2							Laboratory Method
470	470.695	Acinetobacter baumannii ABUH184310	trimethoprim/sulfamethoxazole	Resistant														Laboratory Method		26939581
470	470.7535	Acinetobacter baumannii strain MRSN15047	cefotaxime	Resistant	32	>	32	mg/L	Broth dilution		MicroScan	Siemens	CLSI					Laboratory Method
470	470.1548	Acinetobacter baumannii strain MRSN17592	trimethoprim/sulfamethoxazole	Resistant	>2/38	>	2/38	mg/L	Broth dilution		MicroScan	Siemens	CLSI					Laboratory Method		25824815
1398985	1398985.3	Acinetobacter baumannii UH8407	timentin	Intermediate														Laboratory Method		24449752
470	470.2257	Acinetobacter baumannii strain CCF21	ertapenem	Resistant		>=	8	mg/L										Laboratory Method
470	470.15888	Acinetobacter baumannii 17046	carbapenem	Resistant								PATRIC			AdaBoost Classifier		Accuracy:0.936, F1 score:0.942, AUC:0.957	Computational Method
470	470.13437	Acinetobacter baumannii strain Survcare019	carbapenem	Susceptible								PATRIC			AdaBoost Classifier		Accuracy:0.936, F1 score:0.942, AUC:0.957	Computational Method
470	470.7548	Acinetobacter baumannii strain MRSN15078	gentamicin	Resistant	8	>	8	mg/L	Broth dilution		BD Phoenix	BD	CLSI					Laboratory Method
470	470.4247	Acinetobacter baumannii strain 151	carbapenem	Susceptible											AdaBoost Classifier		Accuracy:0.936, F1 score:0.942, AUC:0.957	Computational Method
470	470.8029	Acinetobacter baumannii strain MRSN7748	carbapenem	Susceptible											AdaBoost Classifier		Accuracy:0.936, F1 score:0.942, AUC:0.957	Computational Method
1398984	1398984.3	Acinetobacter baumannii UH8107	tobramycin	Resistant														Laboratory Method		24449752
470	470.7981	Acinetobacter baumannii strain MRSN7667	imipenem	Susceptible	2	==	2	mg/L	Broth dilution		BD Phoenix	BD	CLSI					Laboratory Method
470	470.2259	Acinetobacter baumannii strain CCF23	ampicillin	Resistant		>=	32	mg/L										Laboratory Method
1398977	1398977.3	Acinetobacter baumannii UH6507	timentin	Susceptible														Laboratory Method		24449752
470	470.7622	Acinetobacter baumannii strain MRSN7133	ceftazidime	Resistant	16	>	16	mg/L	Broth dilution		BD Phoenix	BD	CLSI					Laboratory Method
470	470.9030	Acinetobacter baumannii strain MRSN7213	amikacin	Susceptible	<=16	<=	16	mg/L	Broth dilution				CLSI
470	470.709	Acinetobacter baumannii ABUH66268	amikacin	Resistant														Laboratory Method		26939581
470	470.7690	Acinetobacter baumannii strain MRSN7234	amikacin	Susceptible	16	<=	16	mg/L	Broth dilution		MicroScan	Siemens	CLSI					Laboratory Method
470	470.2276	Acinetobacter baumannii strain CCF31	gentamicin	Resistant		>=	16	mg/L										Laboratory Method
470	470.698	Acinetobacter baumannii ABUH507300	cefotaxime	Resistant														Laboratory Method		26939581
470	470.8001	Acinetobacter baumannii strain MRSN7695	ceftriaxone	Resistant	32	>	32	mg/L	Broth dilution		BD Phoenix	BD	CLSI					Laboratory Method
470	470.7878	Acinetobacter baumannii strain MRSN7488	ceftazidime	Resistant	16	>	16	mg/L	Broth dilution		BD Phoenix	BD	CLSI					Laboratory Method
470	470.15743	Acinetobacter baumannii Ab-HCG0516-71	carbapenem	Susceptible								PATRIC			AdaBoost Classifier		Accuracy:0.936, F1 score:0.942, AUC:0.957	Computational Method
470	470.7734	Acinetobacter baumannii strain MRSN7293	trimethoprim/sulfamethoxazole	Resistant	16/304	>=	16/304	mg/L	Broth dilution		VITEK 2	BioMerieux	CLSI					Laboratory Method
470	470.7582	Acinetobacter baumannii strain MRSN3607	aztreonam	Resistant	16	>	16	mg/L	Broth dilution		BD Phoenix	BD	CLSI					Laboratory Method
470	470.7532	Acinetobacter baumannii strain MRSN15044	doripenem	Susceptible	1	==	1	mg/L	Broth dilution		MicroScan	Siemens	CLSI					Laboratory Method
903902	903902.3	Acinetobacter baumannii OIFC098	amoxicillin/clavulanic acid	Resistant					Broth dilution		BD Phoenix NMIC/ID133	BD	CLSI	2009				Laboratory Method		26195261
470	470.8893	Acinetobacter baumannii strain AB-HZ-S96	carbapenem	Resistant								PATRIC			AdaBoost Classifier		Accuracy:0.936, F1 score:0.942, AUC:0.957	Computational Method
470	470.8025	Acinetobacter baumannii strain MRSN7731	ampicillin/sulbactam	Susceptible	2/1	<=	2/1	mg/L	Broth dilution		VITEK 2	BioMerieux	CLSI					Laboratory Method
470	470.7550	Acinetobacter baumannii strain MRSN15080	tetracycline	Resistant	8	>	8	mg/L	Broth dilution		BD Phoenix	BD	CLSI					Laboratory Method
470	470.1563	Acinetobacter baumannii strain MRSN5540	ceftazidime	Resistant	>16	>	16	mg/L	Broth dilution		MicroScan	Siemens	CLSI					Laboratory Method		23812239
470	470.7688	Acinetobacter baumannii strain MRSN7232	ciprofloxacin	Resistant	2	>	2	mg/L	Broth dilution		MicroScan	Siemens	CLSI					Laboratory Method
470	470.7647	Acinetobacter baumannii strain MRSN7164	imipenem	Susceptible	2	==	2	mg/L	Broth dilution		BD Phoenix	BD	CLSI					Laboratory Method
470	470.7888	Acinetobacter baumannii strain MRSN7504	gentamicin	Resistant	8	>	8	mg/L	Broth dilution		BD Phoenix	BD	CLSI					Laboratory Method
470	470.7471	Acinetobacter baumannii strain MRSN11757	aztreonam	Resistant	16	>	16	mg/L	Broth dilution		BD Phoenix	BD	CLSI					Laboratory Method
470	470.16340	Acinetobacter baumannii 290_an	ciprofloxacin	Resistant					Disk diffusion			Unipath	CLSI	2011				Laboratory Method		28348846
470	470.14882	Acinetobacter baumannii strain AC-19	carbapenem	Susceptible								PATRIC			AdaBoost Classifier		Accuracy:0.936, F1 score:0.942, AUC:0.957	Computational Method
470	470.9052	Acinetobacter baumannii strain MRSN7113	imipenem	Susceptible	<=2	<=	2	mg/L	Broth dilution				CLSI
470	470.1549	Acinetobacter baumannii strain MRSN17593	ciprofloxacin	Resistant	>2	>	2	mg/L	Broth dilution		BD Phoenix	BD	CLSI					Laboratory Method		25824815
470	470.11493	Acinetobacter baumannii strain VB7036	carbapenem	Resistant								PATRIC			AdaBoost Classifier		Accuracy:0.936, F1 score:0.942, AUC:0.957	Computational Method
470	470.8921	Acinetobacter baumannii strain AB-HZ-S69	carbapenem	Susceptible								PATRIC			AdaBoost Classifier		Accuracy:0.936, F1 score:0.942, AUC:0.957	Computational Method
1398989	1398989.3	Acinetobacter baumannii UH9007	timentin	Resistant														Laboratory Method		24449752
470	470.3702	Acinetobacter baumannii strain ABUH353	carbapenem	Susceptible											AdaBoost Classifier		Accuracy:0.936, F1 score:0.942, AUC:0.957	Computational Method
470	470.16297	Acinetobacter baumannii 18_n	ceftriaxone	Resistant					Disk diffusion			Unipath	CLSI	2011				Laboratory Method		28348846
470	470.7926	Acinetobacter baumannii strain MRSN7568	tetracycline	Resistant	8	>	8	mg/L	Broth dilution		BD Phoenix	BD	CLSI					Laboratory Method
903909	903909.3	Acinetobacter baumannii Naval-83	cefazolin	Resistant					Broth dilution		BD Phoenix NMIC/ID133	BD	CLSI	2009				Laboratory Method		26195261
470	470.9985	Acinetobacter baumannii SRR3152506	carbapenem	Susceptible								PATRIC			AdaBoost Classifier		Accuracy:0.936, F1 score:0.942, AUC:0.957	Computational Method
470	470.7645	Acinetobacter baumannii strain MRSN7162	gentamicin	Resistant	8	>	8	mg/L	Broth dilution		BD Phoenix	BD	CLSI					Laboratory Method
470	470.7428	Acinetobacter baumannii strain MRSN11684	meropenem	Susceptible	2	==	2	mg/L	Broth dilution		VITEK 2	BioMerieux	CLSI					Laboratory Method
470	470.7874	Acinetobacter baumannii strain MRSN7484	trimethoprim/sulfamethoxazole	Resistant	16/304	>=	16/304	mg/L	Broth dilution		VITEK 2	BioMerieux	CLSI					Laboratory Method
470	470.7961	Acinetobacter baumannii strain MRSN7631	ceftriaxone	Resistant	32	>	32	mg/L	Broth dilution		BD Phoenix	BD	CLSI					Laboratory Method
470	470.7699	Acinetobacter baumannii strain MRSN7247	aztreonam	Resistant	16	>	16	mg/L	Broth dilution		BD Phoenix	BD	CLSI					Laboratory Method
470	470.16325	Acinetobacter baumannii 230_ax	piperacillin/tazobactam	Resistant					Disk diffusion			Unipath	CLSI	2011				Laboratory Method		28348846
1398949	1398949.3	Acinetobacter baumannii UH10707	ciprofloxacin	Resistant														Laboratory Method		24449752
470	470.7954	Acinetobacter baumannii strain MRSN7617	ampicillin/sulbactam	Intermediate	16/8	==	16/8	mg/L	Broth dilution		VITEK 2	BioMerieux	CLSI					Laboratory Method
1398985	1398985.3	Acinetobacter baumannii UH8407	meropenem	Susceptible														Laboratory Method		24449752
470	470.6300	Acinetobacter baumannii strain TG41883	carbapenem	Susceptible											AdaBoost Classifier		Accuracy:0.936, F1 score:0.942, AUC:0.957	Computational Method
470	470.7471	Acinetobacter baumannii strain MRSN11757	levofloxacin	Susceptible	1	<=	1	mg/L	Broth dilution		BD Phoenix	BD	CLSI					Laboratory Method
470	470.2432	Acinetobacter baumannii A079	tobramycin	Resistant	6		6	mm	Disk diffusion									Laboratory Method		26195261
470	470.7830	Acinetobacter baumannii strain MRSN7415	levofloxacin	Resistant	4	>	4	mg/L	Broth dilution		BD Phoenix	BD	CLSI					Laboratory Method
470	470.10343	Acinetobacter baumannii SRR3225051	carbapenem	Resistant								PATRIC			AdaBoost Classifier		Accuracy:0.936, F1 score:0.942, AUC:0.957	Computational Method
470	470.7830	Acinetobacter baumannii strain MRSN7415	ampicillin	Resistant	32	>=	32	mg/L	Broth dilution		VITEK 2	BioMerieux	CLSI					Laboratory Method
470	470.7931	Acinetobacter baumannii strain MRSN7576	gentamicin	Resistant	8	>	8	mg/L	Broth dilution		BD Phoenix	BD	CLSI					Laboratory Method
470	470.2255	Acinetobacter baumannii strain CCF18	gentamicin	Intermediate		=	8	mg/L										Laboratory Method
470	470.7897	Acinetobacter baumannii strain MRSN7515	cefoxitin	Resistant	64	>=	64	mg/L	Broth dilution		VITEK 2	BioMerieux	CLSI					Laboratory Method
470	470.7899	Acinetobacter baumannii strain MRSN7517	trimethoprim/sulfamethoxazole	Resistant	16/304	>=	16/304	mg/L	Broth dilution		VITEK 2	BioMerieux	CLSI					Laboratory Method
470	470.17311	Acinetobacter baumannii KFMC_AB22	carbapenem	Susceptible								PATRIC			AdaBoost Classifier		Accuracy:0.936, F1 score:0.942, AUC:0.957	Computational Method
470	470.2294	Acinetobacter baumannii strain CCF60	amikacin	Resistant		>=	64	mg/L										Laboratory Method
470	470.2241	Acinetobacter baumannii strain CCF1	ampicillin/sulbactam	Resistant		>=	32	mg/L										Laboratory Method
470	470.18045	Acinetobacter baumannii Ltt344	carbapenem	Resistant					Computational Prediction	Accuracy:0.936, F1 score:0.942, AUC:0.957	AdaBoost Classifier	PATRIC
470	470.7578	Acinetobacter baumannii strain MRSN2839	gentamicin	Resistant	8	>	8	mg/L	Broth dilution		BD Phoenix	BD	CLSI					Laboratory Method
470	470.7921	Acinetobacter baumannii strain MRSN7563	ampicillin/sulbactam	Resistant	32/16	>=	32/16	mg/L	Broth dilution		VITEK 2	BioMerieux	CLSI					Laboratory Method
470	470.17423	Acinetobacter baumannii TR070	carbapenem	Susceptible											AdaBoost Classifier		Accuracy:0.936, F1 score:0.942, AUC:0.957	Computational Method
470	470.12123	Acinetobacter baumannii strain A4	carbapenem	Susceptible								PATRIC			AdaBoost Classifier		Accuracy:0.936, F1 score:0.942, AUC:0.957	Computational Method
470	470.12183	Acinetobacter baumannii strain 30141	carbapenem	Susceptible								PATRIC			AdaBoost Classifier		Accuracy:0.936, F1 score:0.942, AUC:0.957	Computational Method
470	470.709	Acinetobacter baumannii ABUH66268	ciprofloxacin	Resistant														Laboratory Method		26939581
1310688	1310688.3	Acinetobacter baumannii 144107	imipenem	Susceptible									CLSI	2008				Laboratory Method		27458211
470	470.14197	Acinetobacter baumannii strain 17A2037	carbapenem	Susceptible								PATRIC			AdaBoost Classifier		Accuracy:0.936, F1 score:0.942, AUC:0.957	Computational Method
470	470.7341	Acinetobacter baumannii strain 182	cefepime	Resistant	32	==	32	mg/L	Broth dilution		VITEK 2	BioMerieux	CLSI					Laboratory Method
470	470.5832	Acinetobacter baumannii strain VB26786	carbapenem	Susceptible											AdaBoost Classifier		Accuracy:0.936, F1 score:0.942, AUC:0.957	Computational Method
470	470.7736	Acinetobacter baumannii strain MRSN7295	ampicillin	Resistant	16	==	16	mg/L	Broth dilution		VITEK 2	BioMerieux	CLSI					Laboratory Method
470	470.16209	Acinetobacter baumannii BAL_173	carbapenem	Susceptible								PATRIC			AdaBoost Classifier		Accuracy:0.936, F1 score:0.942, AUC:0.957	Computational Method
903896	903896.3	Acinetobacter baumannii Naval-17	ciprofloxacin	Resistant					Broth dilution		BD Phoenix NMIC/ID133	BD	CLSI	2009				Laboratory Method		26195261
470	470.10856	Acinetobacter baumannii strain BA7036	carbapenem	Resistant								PATRIC			AdaBoost Classifier		Accuracy:0.936, F1 score:0.942, AUC:0.957	Computational Method
470	470.750	Acinetobacter baumannii ABUH48763	meropenem	Resistant														Laboratory Method		26939581
470	470.13259	Acinetobacter baumannii strain ABS20	carbapenem	Susceptible								PATRIC			AdaBoost Classifier		Accuracy:0.936, F1 score:0.942, AUC:0.957	Computational Method
470	470.2158	Acinetobacter baumannii A089	imipenem	Resistant	32		32	mg/L	Broth dilution									Laboratory Method		26195261
470	470.7790	Acinetobacter baumannii strain MRSN7367	ceftazidime	Resistant	16	>	16	mg/L	Broth dilution		BD Phoenix	BD	CLSI					Laboratory Method
470	470.5308	Acinetobacter baumannii strain Lah-14	ampicillin/sulbactam	Resistant														Laboratory Method		31941492
1310634	1310634.3	Acinetobacter baumannii 4749	carbapenem	Susceptible														Laboratory Method		27458211
470	470.15908	Acinetobacter baumannii 18067	carbapenem	Resistant								PATRIC			AdaBoost Classifier		Accuracy:0.936, F1 score:0.942, AUC:0.957	Computational Method
470	470.7494	Acinetobacter baumannii strain MRSN11790	trimethoprim/sulfamethoxazole	Susceptible	1/19	<=	1/19	mg/L	Broth dilution		VITEK 2	BioMerieux	CLSI					Laboratory Method
470	470.2281	Acinetobacter baumannii strain CCF49	cefoxitin	Resistant		>=	64	mg/L										Laboratory Method
470	470.7765	Acinetobacter baumannii strain MRSN7338	tobramycin	Susceptible	2	==	2	mg/L	Broth dilution		BD Phoenix	BD	CLSI					Laboratory Method
470	470.7673	Acinetobacter baumannii strain MRSN7214	tobramycin	Resistant	8	>	8	mg/L	Broth dilution		BD Phoenix	BD	CLSI					Laboratory Method
470	470.8887	Acinetobacter baumannii strain AB-HZ-S19	carbapenem	Resistant								PATRIC			AdaBoost Classifier		Accuracy:0.936, F1 score:0.942, AUC:0.957	Computational Method
1398964	1398964.3	Acinetobacter baumannii UH20108	colistin	Susceptible														Laboratory Method		24449752
470	470.7918	Acinetobacter baumannii strain MRSN7557	piperacillin/tazobactam	Resistant	64/4	>	64/4	mg/L	Broth dilution		MicroScan	Siemens	CLSI					Laboratory Method
903936	903936.3	Acinetobacter baumannii Naval-78	ampicillin	Resistant					Broth dilution		BD Phoenix NMIC/ID133	BD	CLSI	2009				Laboratory Method		26195261
470	470.7917	Acinetobacter baumannii strain MRSN7555	levofloxacin	Resistant	4	>	4	mg/L	Broth dilution		BD Phoenix	BD	CLSI					Laboratory Method
470	470.2301	Acinetobacter baumannii strain CCF67	imipenem	Resistant		>=	8	mg/L										Laboratory Method
470	470.7832	Acinetobacter baumannii strain MRSN7417	meropenem	Resistant	8	>	8	mg/L	Broth dilution		MicroScan	Siemens	CLSI					Laboratory Method
470	470.12690	Acinetobacter baumannii strain 92	carbapenem	Resistant								PATRIC			AdaBoost Classifier		Accuracy:0.936, F1 score:0.942, AUC:0.957	Computational Method
470	470.7629	Acinetobacter baumannii strain MRSN7143	ampicillin/sulbactam	Susceptible	4/2	==	4/2	mg/L	Broth dilution		VITEK 2	BioMerieux	CLSI					Laboratory Method
470	470.1565	Acinetobacter baumannii strain MRSN6273	ampicillin	Resistant	>=32	>=	32	mg/L	Broth dilution		VITEK 2	BioMerieux	CLSI					Laboratory Method		23812239
470	470.8400	Acinetobacter baumannii strain Pesh-01	ceftazidime	Resistant														Laboratory Method		31941492
470	470.659	Acinetobacter baumannii ABUH106447	ampicillin/sulbactam	Susceptible														Laboratory Method		26939581
470	470.9117	Acinetobacter baumannii strain MRSN31159	tobramycin	Susceptible	<=4	<=	4	mg/L	Broth dilution				CLSI
470	470.9071	Acinetobacter baumannii strain MRSN7446	ampicillin/sulbactam	Susceptible	<=8/4	<=	8/4	mg/L	Broth dilution				CLSI
470	470.4832	Acinetobacter baumannii strain KCRI-28 strain RDK36_28	gentamicin	Resistant					Disk diffusion				CLSI	2013				Laboratory Method		30843063
470	470.6255	Acinetobacter baumannii strain TG31982	carbapenem	Susceptible											AdaBoost Classifier		Accuracy:0.936, F1 score:0.942, AUC:0.957	Computational Method
470	470.8038	Acinetobacter baumannii strain MRSN7767	imipenem	Susceptible	2	==	2	mg/L	Broth dilution		BD Phoenix	BD	CLSI					Laboratory Method
470	470.1551	Acinetobacter baumannii strain MRSN16896	tobramycin	Intermediate	==8	==	8	mg/L	Broth dilution		MicroScan	Siemens	CLSI					Laboratory Method		25824815
470	470.12944	Acinetobacter baumannii strain Aci00827	carbapenem	Susceptible								PATRIC			AdaBoost Classifier		Accuracy:0.936, F1 score:0.942, AUC:0.957	Computational Method
470	470.16309	Acinetobacter baumannii 91_an	gentamicin	Resistant					Disk diffusion			Unipath	CLSI	2011				Laboratory Method		28348846
470	470.4827	Acinetobacter baumannii strain KCRI-432B strain RDK37_43	ciprofloxacin	Resistant					Disk diffusion				CLSI	2013				Laboratory Method		30843063
470	470.8077	Acinetobacter baumannii strain MRSN885	amikacin	Susceptible	8	<=	8	mg/L	Broth dilution		BD Phoenix	BD	CLSI					Laboratory Method
470	470.10028	Acinetobacter baumannii SRR3170260	carbapenem	Resistant								PATRIC			AdaBoost Classifier		Accuracy:0.936, F1 score:0.942, AUC:0.957	Computational Method
470	470.7688	Acinetobacter baumannii strain MRSN7232	ampicillin/sulbactam	Resistant	16/8	>	16/8	mg/L	Broth dilution		MicroScan	Siemens	CLSI					Laboratory Method
470	470.7541	Acinetobacter baumannii strain MRSN15068	cefotaxime	Resistant	32	>	32	mg/L	Broth dilution		MicroScan	Siemens	CLSI					Laboratory Method
470	470.9341	Acinetobacter baumannii strain 5464	aztreonam	Resistant	>32	>	32	mg/L	Broth dilution		MicroScan		missing
470	470.675	Acinetobacter baumannii ABUH129415	cefepime	Resistant														Laboratory Method		26939581
470	470.7440	Acinetobacter baumannii strain MRSN11709	cefotaxime	Resistant	32	>	32	mg/L	Broth dilution		MicroScan	Siemens	CLSI					Laboratory Method
1398977	1398977.3	Acinetobacter baumannii UH6507	gentamicin	Susceptible														Laboratory Method		24449752
470	470.13900	Acinetobacter baumannii strain 19A2655	carbapenem	Susceptible								PATRIC			AdaBoost Classifier		Accuracy:0.936, F1 score:0.942, AUC:0.957	Computational Method
470	470.7731	Acinetobacter baumannii strain MRSN7289	cefoxitin	Resistant	64	>=	64	mg/L	Broth dilution		VITEK 2	BioMerieux	CLSI					Laboratory Method
470	470.7937	Acinetobacter baumannii strain MRSN7585	nitrofurantoin	Resistant	512	>=	512	mg/L	Broth dilution		VITEK 2	BioMerieux	CLSI					Laboratory Method
470	470.681	Acinetobacter baumannii ABUH81389	ticarcillin/clavulanic acid	Resistant														Laboratory Method		26939581
470	470.7936	Acinetobacter baumannii strain MRSN7582	aztreonam	Resistant	16	==	16	mg/L	Broth dilution		BD Phoenix	BD	CLSI					Laboratory Method
470	470.13201	Acinetobacter baumannii strain SP 2386	carbapenem	Resistant								PATRIC			AdaBoost Classifier		Accuracy:0.936, F1 score:0.942, AUC:0.957	Computational Method
470	470.7690	Acinetobacter baumannii strain MRSN7234	imipenem	Resistant	8	>	8	mg/L	Broth dilution		BD Phoenix	BD	CLSI					Laboratory Method
470	470.4888	Acinetobacter baumannii strain SGH1012	amikacin	Resistant					Disk diffusion			Oxoid							28073968
470	470.5110	Acinetobacter baumannii strain Ab164	carbapenem	Susceptible											AdaBoost Classifier		Accuracy:0.936, F1 score:0.942, AUC:0.957	Computational Method
470	470.10987	Acinetobacter baumannii strain BA31178	carbapenem	Susceptible								PATRIC			AdaBoost Classifier		Accuracy:0.936, F1 score:0.942, AUC:0.957	Computational Method
470	470.7729	Acinetobacter baumannii strain MRSN7285	cefotaxime	Resistant	32	>	32	mg/L	Broth dilution		MicroScan	Siemens	CLSI					Laboratory Method
470	470.7804	Acinetobacter baumannii strain MRSN7385	trimethoprim/sulfamethoxazole	Resistant	16/304	>=	16/304	mg/L	Broth dilution		VITEK 2	BioMerieux	CLSI					Laboratory Method
470	470.7496	Acinetobacter baumannii strain MRSN11793	gentamicin	Resistant	8	>	8	mg/L	Broth dilution		BD Phoenix	BD	CLSI					Laboratory Method
470	470.9029	Acinetobacter baumannii strain MRSN489678	imipenem	Susceptible	<=2	<=	2	mg/L	Broth dilution				CLSI
470	470.10488	Acinetobacter baumannii SRR3228568	carbapenem	Susceptible								PATRIC			AdaBoost Classifier		Accuracy:0.936, F1 score:0.942, AUC:0.957	Computational Method
470	470.9603	Acinetobacter baumannii strain ABAY09004	carbapenem	Resistant								PATRIC			AdaBoost Classifier		Accuracy:0.936, F1 score:0.942, AUC:0.957	Computational Method
470	470.7966	Acinetobacter baumannii strain MRSN7642	cefazolin	Resistant	64	>=	64	mg/L	Broth dilution		VITEK 2	BioMerieux	CLSI					Laboratory Method
470	470.1562	Acinetobacter baumannii strain MRSN3941	ceftriaxone	Resistant	>32	>	32	mg/L	Broth dilution		MicroScan	Siemens	CLSI					Laboratory Method		23812239
470	470.16256	Acinetobacter baumannii BAL_329	gentamicin	Resistant					Disk diffusion			Unipath	CLSI	2011				Laboratory Method		28348846
470	470.3161	Acinetobacter baumannii strain ABUH537	carbapenem	Susceptible											AdaBoost Classifier		Accuracy:0.936, F1 score:0.942, AUC:0.957	Computational Method
470	470.7552	Acinetobacter baumannii strain MRSN15082	moxifloxacin	Susceptible	0.25	<=	0.25	mg/L	Broth dilution		VITEK 2	BioMerieux	CLSI					Laboratory Method
470	470.7699	Acinetobacter baumannii strain MRSN7247	ciprofloxacin	Resistant	2	>	2	mg/L	Broth dilution		BD Phoenix	BD	CLSI					Laboratory Method
470	470.9245	Acinetobacter baumannii strain L40	carbapenem	Susceptible								PATRIC			AdaBoost Classifier		Accuracy:0.936, F1 score:0.942, AUC:0.957	Computational Method
1398947	1398947.3	Acinetobacter baumannii UH1007	gentamicin	Resistant														Laboratory Method		24449752
470	470.7816	Acinetobacter baumannii strain MRSN7401	tetracycline	Resistant	8	>	8	mg/L	Broth dilution		BD Phoenix	BD	CLSI					Laboratory Method
470	470.8027	Acinetobacter baumannii strain MRSN7740	tobramycin	Susceptible	1	<=	1	mg/L	Broth dilution		BD Phoenix	BD	CLSI					Laboratory Method
470	470.16336	Acinetobacter baumannii 277_ax	imipenem	Susceptible					Disk diffusion			Unipath	CLSI	2011				Laboratory Method		28348846
470	470.15143	Acinetobacter baumannii strain Ab-HCG0516-71	carbapenem	Susceptible								PATRIC			AdaBoost Classifier		Accuracy:0.936, F1 score:0.942, AUC:0.957	Computational Method
470	470.16249	Acinetobacter baumannii BAL_306	ciprofloxacin	Resistant					Disk diffusion			Unipath	CLSI	2011				Laboratory Method		28348846
470	470.7932	Acinetobacter baumannii strain MRSN7577	tetracycline	Resistant	8	>	8	mg/L	Broth dilution		BD Phoenix	BD	CLSI					Laboratory Method
470	470.1560	Acinetobacter baumannii strain MRSN16874	ampicillin/sulbactam	Intermediate	==16/8	==	16/8	mg/L	Broth dilution		VITEK 2	BioMerieux	CLSI					Laboratory Method		25824815
470	470.6272	Acinetobacter baumannii strain TG22627	carbapenem	Susceptible											AdaBoost Classifier		Accuracy:0.936, F1 score:0.942, AUC:0.957	Computational Method
470	470.7445	Acinetobacter baumannii strain MRSN11716	trimethoprim/sulfamethoxazole	Resistant	16/304	>=	16/304	mg/L	Broth dilution		VITEK 2	BioMerieux	CLSI					Laboratory Method
1398962	1398962.3	Acinetobacter baumannii UH19608	cefepime	Intermediate														Laboratory Method		24449752
470	470.16135	Acinetobacter baumannii AB2877	carbapenem	Susceptible								PATRIC			AdaBoost Classifier		Accuracy:0.936, F1 score:0.942, AUC:0.957	Computational Method
470	470.696	Acinetobacter baumannii ABUH184309	imipenem	Resistant														Laboratory Method		26939581
470	470.9062	Acinetobacter baumannii strain MRSN3874	ciprofloxacin	Resistant	>=4	>=	4	mg/L	Broth dilution				CLSI
903895	903895.3	Acinetobacter baumannii Canada BC-5	gentamicin	Resistant					Broth dilution		BD Phoenix NMIC/ID133	BD	CLSI	2009				Laboratory Method		26195261
470	470.2158	Acinetobacter baumannii A089	colistin	Susceptible	0.125		0.125	mg/L	Broth dilution									Laboratory Method		26195261
470	470.7851	Acinetobacter baumannii strain MRSN7456	aztreonam	Resistant	16	>	16	mg/L	Broth dilution		BD Phoenix	BD	CLSI					Laboratory Method
470	470.9519	Acinetobacter baumannii strain ABAY15001	carbapenem	Resistant								PATRIC			AdaBoost Classifier		Accuracy:0.936, F1 score:0.942, AUC:0.957	Computational Method
470	470.2300	Acinetobacter baumannii strain CCF65	piperacillin	Resistant		>=	128	mg/L										Laboratory Method
470	470.7604	Acinetobacter baumannii strain MRSN7111	cefotaxime	Resistant	32	>	32	mg/L	Broth dilution		MicroScan	Siemens	CLSI					Laboratory Method
470	470.2161	Acinetobacter baumannii A093	ciprofloxacin	Resistant	32		32	mg/L	Broth dilution									Laboratory Method		26195261
470	470.17457	Acinetobacter baumannii TR011	carbapenem	Susceptible											AdaBoost Classifier		Accuracy:0.936, F1 score:0.942, AUC:0.957	Computational Method
470	470.687	Acinetobacter baumannii ABUH81364	ampicillin/sulbactam	Susceptible														Laboratory Method		26939581
470	470.4729	Acinetobacter baumannii strain R2	carbapenem	Susceptible											AdaBoost Classifier		Accuracy:0.936, F1 score:0.942, AUC:0.957	Computational Method
470	470.729	Acinetobacter baumannii ABUH410128	ampicillin/sulbactam	Resistant														Laboratory Method		26939581
470	470.16342	Acinetobacter baumannii 295_c	colistin	Susceptible					Disk diffusion			Unipath	CLSI	2011				Laboratory Method		28348846
470	470.16170	Acinetobacter baumannii AB219-VUB	carbapenem	Susceptible								PATRIC			AdaBoost Classifier		Accuracy:0.936, F1 score:0.942, AUC:0.957	Computational Method
470	470.16224	Acinetobacter baumannii BAL_214	piperacillin/tazobactam	Resistant					Disk diffusion			Unipath	CLSI	2011				Laboratory Method		28348846
470	470.13892	Acinetobacter baumannii strain 20A2940	carbapenem	Susceptible								PATRIC			AdaBoost Classifier		Accuracy:0.936, F1 score:0.942, AUC:0.957	Computational Method
470	470.5305	Acinetobacter baumannii strain Pesh-10	imipenem	Susceptible														Laboratory Method		31941492
470	470.14034	Acinetobacter baumannii strain SUH-3	carbapenem	Susceptible								PATRIC			AdaBoost Classifier		Accuracy:0.936, F1 score:0.942, AUC:0.957	Computational Method
470	470.9843	Acinetobacter baumannii SRR3130308	carbapenem	Susceptible								PATRIC			AdaBoost Classifier		Accuracy:0.936, F1 score:0.942, AUC:0.957	Computational Method
1310557	1310557.3	Acinetobacter baumannii 959073	carbapenem	Resistant														Laboratory Method		27458211
470	470.10283	Acinetobacter baumannii SRR3224242	carbapenem	Resistant								PATRIC			AdaBoost Classifier		Accuracy:0.936, F1 score:0.942, AUC:0.957	Computational Method
470	470.690	Acinetobacter baumannii ABUH189348	ciprofloxacin	Resistant														Laboratory Method		26939581
470	470.16288	Acinetobacter baumannii UV_1174	carbapenem	Susceptible								PATRIC			AdaBoost Classifier		Accuracy:0.936, F1 score:0.942, AUC:0.957	Computational Method
470	470.9030	Acinetobacter baumannii strain MRSN7213	ciprofloxacin	Susceptible	<=1	<=	1	mg/L	Broth dilution				CLSI
470	470.9047	Acinetobacter baumannii strain MRSN337038	ciprofloxacin	Resistant	>=4	>=	4	mg/L	Broth dilution				CLSI
470	470.7918	Acinetobacter baumannii strain MRSN7557	cefuroxime	Resistant	16	>	16	mg/L	Broth dilution		MicroScan	Siemens	CLSI					Laboratory Method
470	470.7895	Acinetobacter baumannii strain MRSN7512	ampicillin	Resistant	32	>=	32	mg/L	Broth dilution		VITEK 2	BioMerieux	CLSI					Laboratory Method
470	470.2271	Acinetobacter baumannii strain CCF24	cefepime	Susceptible		<=	8	mg/L										Laboratory Method
470	470.7609	Acinetobacter baumannii strain MRSN7117	gentamicin	Resistant	8	>	8	mg/L	Broth dilution		BD Phoenix	BD	CLSI					Laboratory Method
470	470.16269	Acinetobacter baumannii BAL_361	colistin	Susceptible					Disk diffusion			Unipath	CLSI	2011				Laboratory Method		28348846
470	470.15489	Acinetobacter baumannii ICU40	carbapenem	Resistant								PATRIC			AdaBoost Classifier		Accuracy:0.936, F1 score:0.942, AUC:0.957	Computational Method
470	470.7651	Acinetobacter baumannii strain MRSN7168	nitrofurantoin	Resistant	512	>=	512	mg/L	Broth dilution		VITEK 2	BioMerieux	CLSI					Laboratory Method
903908	903908.3	Acinetobacter baumannii Naval-72	trimethoprim/sulfamethoxazole	Susceptible					Broth dilution		BD Phoenix NMIC/ID133	BD	CLSI	2009				Laboratory Method		26195261
470	470.16171	Acinetobacter baumannii AB217-VUB	carbapenem	Susceptible								PATRIC			AdaBoost Classifier		Accuracy:0.936, F1 score:0.942, AUC:0.957	Computational Method
470	470.9022	Acinetobacter baumannii strain MRSN31461	ciprofloxacin	Susceptible	<=1	<=	1	mg/L	Broth dilution				CLSI
470	470.7907	Acinetobacter baumannii strain MRSN7535	trimethoprim/sulfamethoxazole	Resistant	16/304	>=	16/304	mg/L	Broth dilution		VITEK 2	BioMerieux	CLSI					Laboratory Method
470	470.15080	Acinetobacter baumannii strain MRSN576822	carbapenem	Susceptible								PATRIC			AdaBoost Classifier		Accuracy:0.936, F1 score:0.942, AUC:0.957	Computational Method
470	470.7669	Acinetobacter baumannii strain MRSN7208	levofloxacin	Resistant	4	>	4	mg/L	Broth dilution		BD Phoenix	BD	CLSI					Laboratory Method
470	470.7975	Acinetobacter baumannii strain MRSN7655	trimethoprim/sulfamethoxazole	Susceptible	2/38	<=	2/38	mg/L	Broth dilution		MicroScan	Siemens	CLSI					Laboratory Method
470	470.7835	Acinetobacter baumannii strain MRSN7420	cefazolin	Resistant	64	>=	64	mg/L	Broth dilution		VITEK 2	BioMerieux	CLSI					Laboratory Method
470	470.8391	Acinetobacter baumannii strain Pesh-16	polymyxin B	Susceptible														Laboratory Method		31941492
470	470.7996	Acinetobacter baumannii strain MRSN7686	tobramycin	Resistant	8	>	8	mg/L	Broth dilution		BD Phoenix	BD	CLSI					Laboratory Method
470	470.13033	Acinetobacter baumannii strain KAB27	carbapenem	Susceptible								PATRIC			AdaBoost Classifier		Accuracy:0.936, F1 score:0.942, AUC:0.957	Computational Method
470	470.10146	Acinetobacter baumannii SRR3217330	carbapenem	Susceptible								PATRIC			AdaBoost Classifier		Accuracy:0.936, F1 score:0.942, AUC:0.957	Computational Method
470	470.7488	Acinetobacter baumannii strain MRSN11778	amikacin	Susceptible	8	<=	8	mg/L	Broth dilution		BD Phoenix	BD	CLSI					Laboratory Method
470	470.9416	Acinetobacter baumannii strain 6507	imipenem	Resistant	>8	>	8	mg/L	Broth dilution		MicroScan		missing
470	470.7849	Acinetobacter baumannii strain MRSN7454	ceftriaxone	Resistant	64	>=	64	mg/L	Broth dilution		VITEK 2	BioMerieux	CLSI					Laboratory Method
470	470.7470	Acinetobacter baumannii strain MRSN11756	tigecycline	Susceptible	0.5	<=	0.5	mg/L	Broth dilution		VITEK 2	BioMerieux	CLSI					Laboratory Method
470	470.2291	Acinetobacter baumannii strain CCF57	cefepime	Resistant		>=	64	mg/L										Laboratory Method
1310748	1310748.3	Acinetobacter baumannii 846928	imipenem	Susceptible									CLSI	2008				Laboratory Method		27458211
470	470.4882	Acinetobacter baumannii strain SGH0402	neomycin	Resistant					Disk diffusion			Oxoid							28073968
470	470.10113	Acinetobacter baumannii SRR3197604	carbapenem	Susceptible								PATRIC			AdaBoost Classifier		Accuracy:0.936, F1 score:0.942, AUC:0.957	Computational Method
470	470.11074	Acinetobacter baumannii strain NSAb26	carbapenem	Susceptible								PATRIC			AdaBoost Classifier		Accuracy:0.936, F1 score:0.942, AUC:0.957	Computational Method
470	470.2246	Acinetobacter baumannii strain CCF5	ticarcillin	Resistant		>=	128	mg/L										Laboratory Method
470	470.9824	Acinetobacter baumannii strain VNMU134	carbapenem	Susceptible								PATRIC			AdaBoost Classifier		Accuracy:0.936, F1 score:0.942, AUC:0.957	Computational Method
470	470.16321	Acinetobacter baumannii 209_n	colistin	Susceptible					Disk diffusion			Unipath	CLSI	2011				Laboratory Method		28348846
470	470.5040	Acinetobacter baumannii strain CCUG 70743	tobramycin	Resistant	==48	==	48	mg/L	Broth dilution		E-test	BioMerieux	EUCAST					Laboratory Method
470	470.688	Acinetobacter baumannii ABUH189355	amikacin	Susceptible														Laboratory Method		26939581
470	470.7775	Acinetobacter baumannii strain MRSN7351	carbapenem	Susceptible											AdaBoost Classifier		Accuracy:0.936, F1 score:0.942, AUC:0.957	Computational Method
470	470.8050	Acinetobacter baumannii strain MRSN7794	cefotetan	Resistant	64	>=	64	mg/L	Broth dilution		VITEK 2	BioMerieux	CLSI					Laboratory Method
470	470.9038	Acinetobacter baumannii strain MRSN32142	imipenem	Susceptible	<=2	<=	2	mg/L	Broth dilution				CLSI
470	470.3680	Acinetobacter baumannii strain ABUH511	carbapenem	Resistant											AdaBoost Classifier		Accuracy:0.936, F1 score:0.942, AUC:0.957	Computational Method
470	470.15066	Acinetobacter baumannii strain PWa17_1044	carbapenem	Susceptible								PATRIC			AdaBoost Classifier		Accuracy:0.936, F1 score:0.942, AUC:0.957	Computational Method
903921	903921.3	Acinetobacter baumannii Naval-82	ciprofloxacin	Susceptible					Broth dilution		BD Phoenix NMIC/ID133	BD	CLSI	2009				Laboratory Method		26195261
470	470.5430	Acinetobacter baumannii strain MC95	carbapenem	Susceptible											AdaBoost Classifier		Accuracy:0.936, F1 score:0.942, AUC:0.957	Computational Method
470	470.9082	Acinetobacter baumannii strain MRSN11669	meropenem	Susceptible	<=2	<=	2	mg/L	Broth dilution				CLSI
470	470.13038	Acinetobacter baumannii strain KAB23	carbapenem	Susceptible								PATRIC			AdaBoost Classifier		Accuracy:0.936, F1 score:0.942, AUC:0.957	Computational Method
470	470.5309	Acinetobacter baumannii strain Lah-08	gentamicin	Resistant														Laboratory Method		31941492
903906	903906.3	Acinetobacter baumannii IS-251	imipenem	Resistant					Broth dilution		BD Phoenix NMIC/ID133	BD	CLSI	2009				Laboratory Method		26195261
470	470.9086	Acinetobacter baumannii strain MRSN29908	ampicillin/sulbactam	Resistant	>=32/16	>=	32/16	mg/L	Broth dilution				CLSI
470	470.10275	Acinetobacter baumannii SRR3224228	carbapenem	Resistant								PATRIC			AdaBoost Classifier		Accuracy:0.936, F1 score:0.942, AUC:0.957	Computational Method
470	470.11031	Acinetobacter baumannii strain SP3518	carbapenem	Resistant								PATRIC			AdaBoost Classifier		Accuracy:0.936, F1 score:0.942, AUC:0.957	Computational Method
470	470.7428	Acinetobacter baumannii strain MRSN11684	tobramycin	Susceptible	2	==	2	mg/L	Broth dilution		BD Phoenix	BD	CLSI					Laboratory Method
470	470.4717	Acinetobacter baumannii strain S13	carbapenem	Susceptible											AdaBoost Classifier		Accuracy:0.936, F1 score:0.942, AUC:0.957	Computational Method
470	470.1563	Acinetobacter baumannii strain MRSN5540	gentamicin	Resistant	>8	>	8	mg/L	Broth dilution		MicroScan	Siemens	CLSI					Laboratory Method		23812239
470	470.13405	Acinetobacter baumannii strain Survcare324	carbapenem	Susceptible								PATRIC			AdaBoost Classifier		Accuracy:0.936, F1 score:0.942, AUC:0.957	Computational Method
470	470.16234	Acinetobacter baumannii BAL_242	ciprofloxacin	Resistant					Disk diffusion			Unipath	CLSI	2011				Laboratory Method		28348846
470	470.7870	Acinetobacter baumannii strain MRSN7479	amikacin	Susceptible	8	<=	8	mg/L	Broth dilution		BD Phoenix	BD	CLSI					Laboratory Method
470	470.7841	Acinetobacter baumannii strain MRSN7436	ciprofloxacin	Resistant	2	>	2	mg/L	Broth dilution		BD Phoenix	BD	CLSI					Laboratory Method
470	470.4876	Acinetobacter baumannii strain ACM-12	carbapenem	Susceptible											AdaBoost Classifier		Accuracy:0.936, F1 score:0.942, AUC:0.957	Computational Method
470	470.7700	Acinetobacter baumannii strain MRSN7248	cefazolin	Resistant	64	>=	64	mg/L	Broth dilution		VITEK 2	BioMerieux	CLSI					Laboratory Method
470	470.7646	Acinetobacter baumannii strain MRSN7163	cefazolin	Resistant	64	>=	64	mg/L	Broth dilution		VITEK 2	BioMerieux	CLSI					Laboratory Method
470	470.13586	Acinetobacter baumannii strain AB193-VUB	carbapenem	Resistant								PATRIC			AdaBoost Classifier		Accuracy:0.936, F1 score:0.942, AUC:0.957	Computational Method
470	470.7700	Acinetobacter baumannii strain MRSN7248	aztreonam	Resistant	16	>	16	mg/L	Broth dilution		BD Phoenix	BD	CLSI					Laboratory Method
470	470.3802	Acinetobacter baumannii strain AB487	carbapenem	Resistant											AdaBoost Classifier		Accuracy:0.936, F1 score:0.942, AUC:0.957	Computational Method
470	470.12301	Acinetobacter baumannii strain 93_16	carbapenem	Susceptible								PATRIC			AdaBoost Classifier		Accuracy:0.936, F1 score:0.942, AUC:0.957	Computational Method
903913	903913.3	Acinetobacter baumannii WC-692	levofloxacin	Susceptible					Broth dilution		BD Phoenix NMIC/ID133	BD	CLSI	2009				Laboratory Method		26195261
470	470.8991	Acinetobacter baumannii strain AB-HZ-S71	carbapenem	Resistant								PATRIC			AdaBoost Classifier		Accuracy:0.936, F1 score:0.942, AUC:0.957	Computational Method
470	470.9027	Acinetobacter baumannii strain MRSN7690	trimethoprim/sulfamethoxazole	Resistant	>=4/76	>=	4/76	mg/L	Broth dilution				CLSI
470	470.7690	Acinetobacter baumannii strain MRSN7234	ciprofloxacin	Resistant	4	>=	4	mg/L	Broth dilution		VITEK 2	BioMerieux	CLSI					Laboratory Method
470	470.11370	Acinetobacter baumannii strain DT-Ab003	carbapenem	Susceptible								PATRIC			AdaBoost Classifier		Accuracy:0.936, F1 score:0.942, AUC:0.957	Computational Method
470	470.9515	Acinetobacter baumannii strain ABAY15004	carbapenem	Susceptible								PATRIC			AdaBoost Classifier		Accuracy:0.936, F1 score:0.942, AUC:0.957	Computational Method
470	470.2294	Acinetobacter baumannii strain CCF60	ciprofloxacin	Resistant		>=	4	mg/L										Laboratory Method
1310574	1310574.3	Acinetobacter baumannii 1042969-1265	imipenem	Resistant									CLSI	2008				Laboratory Method		27458211
470	470.8392	Acinetobacter baumannii strain Pesh-27	imipenem	Susceptible														Laboratory Method		31941492
470	470.7801	Acinetobacter baumannii strain MRSN7381	ceftazidime	Resistant	16	>	16	mg/L	Broth dilution		BD Phoenix	BD	CLSI					Laboratory Method
470	470.7518	Acinetobacter baumannii strain MRSN1309	cefazolin	Resistant	64	>=	64	mg/L	Broth dilution		VITEK 2	BioMerieux	CLSI					Laboratory Method
470	470.2431	Acinetobacter baumannii A078	gentamicin	Resistant	6		6	mm	Disk diffusion									Laboratory Method		26195261
470	470.7450	Acinetobacter baumannii strain MRSN11725	levofloxacin	Resistant	4	>	4	mg/L	Broth dilution		BD Phoenix	BD	CLSI					Laboratory Method
470	470.8033	Acinetobacter baumannii strain MRSN7753	levofloxacin	Resistant	4	>	4	mg/L	Broth dilution		BD Phoenix	BD	CLSI					Laboratory Method
470	470.7585	Acinetobacter baumannii strain MRSN4481	gentamicin	Resistant	16	>=	16	mg/L	Broth dilution		VITEK 2	BioMerieux	CLSI					Laboratory Method
470	470.7657	Acinetobacter baumannii strain MRSN7175	cefazolin	Resistant	64	>=	64	mg/L	Broth dilution		VITEK 2	BioMerieux	CLSI					Laboratory Method
470	470.5303	Acinetobacter baumannii strain Pesh-33	ceftriaxone	Resistant														Laboratory Method		31941492
470	470.7685	Acinetobacter baumannii strain MRSN7228	ciprofloxacin	Resistant	2	>	2	mg/L	Broth dilution		BD Phoenix	BD	CLSI					Laboratory Method
470	470.7938	Acinetobacter baumannii strain MRSN7586	aztreonam	Resistant	16	>	16	mg/L	Broth dilution		BD Phoenix	BD	CLSI					Laboratory Method
470	470.7945	Acinetobacter baumannii strain MRSN7598	levofloxacin	Susceptible	2	==	2	mg/L	Broth dilution		BD Phoenix	BD	CLSI					Laboratory Method
470	470.1564	Acinetobacter baumannii strain MRSN6269	ceftriaxone	Resistant	>32	>	32	mg/L	Broth dilution		BD Phoenix	BD	CLSI					Laboratory Method		23812239
470	470.1548	Acinetobacter baumannii strain MRSN17592	ampicillin/sulbactam	Susceptible	<=8/4	<=	8/4	mg/L	Broth dilution		MicroScan	Siemens	CLSI					Laboratory Method		25824815
470	470.7721	Acinetobacter baumannii strain MRSN7274	gentamicin	Resistant	8	>	8	mg/L	Broth dilution		BD Phoenix	BD	CLSI					Laboratory Method
470	470.7451	Acinetobacter baumannii strain MRSN11726	meropenem	Susceptible	2	==	2	mg/L	Broth dilution		VITEK 2	BioMerieux	CLSI					Laboratory Method
470	470.765	Acinetobacter baumannii ABUH34825	cefotaxime	Resistant														Laboratory Method		26939581
470	470.8002	Acinetobacter baumannii strain MRSN7697	imipenem	Susceptible	1	<=	1	mg/L	Broth dilution		BD Phoenix	BD	CLSI					Laboratory Method
470	470.1560	Acinetobacter baumannii strain MRSN16874	tigecycline	Susceptible	==1	==	1	mg/L	Broth dilution		VITEK 2	BioMerieux	CLSI					Laboratory Method		25824815
470	470.9044	Acinetobacter baumannii strain MRSN31523	ampicillin/sulbactam	Intermediate	==16/8	==	16/8	mg/L	Broth dilution				CLSI
470	470.632	Acinetobacter baumannii ABUH195568	gentamicin	Resistant														Laboratory Method		26939581
1310783	1310783.3	Acinetobacter baumannii 214216	carbapenem	Resistant														Laboratory Method		27458211
470	470.16264	Acinetobacter baumannii BAL_346	piperacillin/tazobactam	Resistant					Disk diffusion			Unipath	CLSI	2011				Laboratory Method		28348846
470	470.7964	Acinetobacter baumannii strain MRSN7639	ceftriaxone	Resistant	32	>	32	mg/L	Broth dilution		BD Phoenix	BD	CLSI					Laboratory Method
470	470.8011	Acinetobacter baumannii strain MRSN7711	ceftazidime	Resistant	16	>	16	mg/L	Broth dilution		BD Phoenix	BD	CLSI					Laboratory Method
1310647	1310647.3	Acinetobacter baumannii 1461402	carbapenem	Susceptible														Laboratory Method		27458211
470	470.7654	Acinetobacter baumannii strain MRSN7171	levofloxacin	Resistant	4	>	4	mg/L	Broth dilution		BD Phoenix	BD	CLSI					Laboratory Method
1310592	1310592.3	Acinetobacter baumannii 1039621	carbapenem	Resistant														Laboratory Method		27458211
470	470.9056	Acinetobacter baumannii strain MRSN480622	ceftriaxone	Resistant	>=64	>=	64	mg/L	Broth dilution				CLSI
1398976	1398976.3	Acinetobacter baumannii UH6207	ciprofloxacin	Resistant														Laboratory Method		24449752
470	470.748	Acinetobacter baumannii ABUH24366	ceftazidime	Resistant														Laboratory Method		26939581
470	470.5300	Acinetobacter baumannii strain Lah-01	carbapenem	Susceptible											AdaBoost Classifier		Accuracy:0.936, F1 score:0.942, AUC:0.957	Computational Method
470	470.9112	Acinetobacter baumannii strain MRSN11816	ceftazidime	Susceptible	<=8	<=	8	mg/L	Broth dilution				CLSI
470	470.9523	Acinetobacter baumannii strain ABAY14011	carbapenem	Resistant								PATRIC			AdaBoost Classifier		Accuracy:0.936, F1 score:0.942, AUC:0.957	Computational Method
470	470.7702	Acinetobacter baumannii strain MRSN7250	levofloxacin	Resistant	4	>	4	mg/L	Broth dilution		BD Phoenix	BD	CLSI					Laboratory Method
470	470.7803	Acinetobacter baumannii strain MRSN7383	aztreonam	Resistant	16	>	16	mg/L	Broth dilution		BD Phoenix	BD	CLSI					Laboratory Method
470	470.5302	Acinetobacter baumannii strain Pesh-20	amikacin	Resistant														Laboratory Method		31941492
470	470.9637	Acinetobacter baumannii strain AO_2015_57	carbapenem	Resistant								PATRIC			AdaBoost Classifier		Accuracy:0.936, F1 score:0.942, AUC:0.957	Computational Method
470	470.4825	Acinetobacter baumannii strain KCRI-558 strain RDK05_558	trimethoprim/sulfamethoxazole	Resistant					Disk diffusion				CLSI	2013				Laboratory Method		30843063
470	470.10481	Acinetobacter baumannii SRR3228558	carbapenem	Susceptible								PATRIC			AdaBoost Classifier		Accuracy:0.936, F1 score:0.942, AUC:0.957	Computational Method
470	470.7825	Acinetobacter baumannii strain MRSN7410	aztreonam	Resistant	16	>	16	mg/L	Broth dilution		BD Phoenix	BD	CLSI					Laboratory Method
470	470.8000	Acinetobacter baumannii strain MRSN7694	levofloxacin	Resistant	4	>	4	mg/L	Broth dilution		BD Phoenix	BD	CLSI					Laboratory Method
903894	903894.3	Acinetobacter baumannii OIFC189	ciprofloxacin	Resistant					Broth dilution		BD Phoenix NMIC/ID133	BD	CLSI	2009				Laboratory Method		26195261
470	470.8032	Acinetobacter baumannii strain MRSN7752	amikacin	Susceptible	8	<=	8	mg/L	Broth dilution		BD Phoenix	BD	CLSI					Laboratory Method
470	470.9086	Acinetobacter baumannii strain MRSN29908	gentamicin	Resistant	>=16	>=	16	mg/L	Broth dilution				CLSI
470	470.7895	Acinetobacter baumannii strain MRSN7512	carbapenem	Resistant											AdaBoost Classifier		Accuracy:0.936, F1 score:0.942, AUC:0.957	Computational Method
470	470.9107	Acinetobacter baumannii strain MRSN14427	cefepime	Resistant	>=32	>=	32	mg/L	Broth dilution				CLSI
470	470.7865	Acinetobacter baumannii strain MRSN7472	cefoxitin	Resistant	64	>=	64	mg/L	Broth dilution		VITEK 2	BioMerieux	CLSI					Laboratory Method
470	470.8027	Acinetobacter baumannii strain MRSN7740	cefotaxime	Resistant	32	>	32	mg/L	Broth dilution		MicroScan	Siemens	CLSI					Laboratory Method
470	470.7496	Acinetobacter baumannii strain MRSN11793	levofloxacin	Resistant	4	>	4	mg/L	Broth dilution		BD Phoenix	BD	CLSI					Laboratory Method
470	470.8567	Acinetobacter baumannii strain Aci00848	carbapenem	Susceptible								PATRIC			AdaBoost Classifier		Accuracy:0.936, F1 score:0.942, AUC:0.957	Computational Method
470	470.9067	Acinetobacter baumannii strain MRSN3360	ceftriaxone	Susceptible	<=8	<=	8	mg/L	Broth dilution				CLSI
470	470.9057	Acinetobacter baumannii strain MRSN7460	ciprofloxacin	Susceptible	<=1	<=	1	mg/L	Broth dilution				CLSI
1398984	1398984.3	Acinetobacter baumannii UH8107	ciprofloxacin	Resistant														Laboratory Method		24449752
470	470.2287	Acinetobacter baumannii strain CCF32	levofloxacin	Resistant		>=	8	mg/L										Laboratory Method
470	470.1550	Acinetobacter baumannii strain MRSN16901	ceftriaxone	Intermediate	==32	==	32	mg/L	Broth dilution		MicroScan	Siemens	CLSI					Laboratory Method		25824815
470	470.13036	Acinetobacter baumannii strain KAB24	carbapenem	Susceptible								PATRIC			AdaBoost Classifier		Accuracy:0.936, F1 score:0.942, AUC:0.957	Computational Method
470	470.8054	Acinetobacter baumannii strain MRSN7805	ampicillin/sulbactam	Susceptible	4/2	==	4/2	mg/L	Broth dilution		VITEK 2	BioMerieux	CLSI					Laboratory Method
470	470.12207	Acinetobacter baumannii strain AC1633	carbapenem	Susceptible								PATRIC			AdaBoost Classifier		Accuracy:0.936, F1 score:0.942, AUC:0.957	Computational Method
470	470.17463	Acinetobacter baumannii ST032	carbapenem	Susceptible											AdaBoost Classifier		Accuracy:0.936, F1 score:0.942, AUC:0.957	Computational Method
470	470.16203	Acinetobacter baumannii BAL_097	imipenem	Resistant					Disk diffusion			Unipath	CLSI	2011				Laboratory Method		28348846
470	470.7636	Acinetobacter baumannii strain MRSN7153	imipenem	Susceptible	1	<=	1	mg/L	Broth dilution		BD Phoenix	BD	CLSI					Laboratory Method
470	470.16274	Acinetobacter baumannii BAL_383	colistin	Susceptible					Disk diffusion			Unipath	CLSI	2011				Laboratory Method		28348846
470	470.708	Acinetobacter baumannii ABUH370269	trimethoprim/sulfamethoxazole	Resistant														Laboratory Method		26939581
470	470.3346	Acinetobacter baumannii strain TDAB1	carbapenem	Resistant											AdaBoost Classifier		Accuracy:0.936, F1 score:0.942, AUC:0.957	Computational Method
1398985	1398985.3	Acinetobacter baumannii UH8407	trimethoprim/sulfamethoxazole	Resistant														Laboratory Method		24449752
470	470.8024	Acinetobacter baumannii strain MRSN7730	cefotetan	Resistant	64	>=	64	mg/L	Broth dilution		VITEK 2	BioMerieux	CLSI					Laboratory Method
470	470.7971	Acinetobacter baumannii strain MRSN7648	ampicillin	Resistant	32	>=	32	mg/L	Broth dilution		VITEK 2	BioMerieux	CLSI					Laboratory Method
470	470.9115	Acinetobacter baumannii strain MRSN15093	cefepime	Susceptible	<=8	<=	8	mg/L	Broth dilution				CLSI
470	470.7624	Acinetobacter baumannii strain MRSN7137	trimethoprim/sulfamethoxazole	Resistant	16/304	>=	16/304	mg/L	Broth dilution		VITEK 2	BioMerieux	CLSI					Laboratory Method
470	470.16179	Acinetobacter baumannii AB189-VUB	carbapenem	Resistant								PATRIC			AdaBoost Classifier		Accuracy:0.936, F1 score:0.942, AUC:0.957	Computational Method
470	470.7932	Acinetobacter baumannii strain MRSN7577	carbapenem	Resistant											AdaBoost Classifier		Accuracy:0.936, F1 score:0.942, AUC:0.957	Computational Method
470	470.2264	Acinetobacter baumannii strain CCF42	minocycline	Intermediate		=	8	mg/L										Laboratory Method
470	470.16277	Acinetobacter baumannii NL_4	amikacin	Resistant					Disk diffusion			Unipath	CLSI	2011				Laboratory Method		28348846
470	470.7937	Acinetobacter baumannii strain MRSN7585	ampicillin	Resistant	32	>=	32	mg/L	Broth dilution		VITEK 2	BioMerieux	CLSI					Laboratory Method
470	470.7680	Acinetobacter baumannii strain MRSN7222	ceftriaxone	Resistant	32	>	32	mg/L	Broth dilution		BD Phoenix	BD	CLSI					Laboratory Method
470	470.7906	Acinetobacter baumannii strain MRSN7532	carbapenem	Susceptible											AdaBoost Classifier		Accuracy:0.936, F1 score:0.942, AUC:0.957	Computational Method
470	470.9658	Acinetobacter baumannii strain AK_2015_33	carbapenem	Susceptible								PATRIC			AdaBoost Classifier		Accuracy:0.936, F1 score:0.942, AUC:0.957	Computational Method
470	470.7870	Acinetobacter baumannii strain MRSN7479	ciprofloxacin	Resistant	2	>	2	mg/L	Broth dilution		BD Phoenix	BD	CLSI					Laboratory Method
470	470.2264	Acinetobacter baumannii strain CCF42	ceftriaxone	Resistant		>=	64	mg/L										Laboratory Method
470	470.9857	Acinetobacter baumannii SRR3131130	carbapenem	Resistant								PATRIC			AdaBoost Classifier		Accuracy:0.936, F1 score:0.942, AUC:0.957	Computational Method
470	470.715	Acinetobacter baumannii ABUH17202	trimethoprim/sulfamethoxazole	Resistant														Laboratory Method		26939581
1398986	1398986.3	Acinetobacter baumannii UH8707	tobramycin	Resistant														Laboratory Method		24449752
470	470.8393	Acinetobacter baumannii strain Pesh-14	ceftazidime	Resistant														Laboratory Method		31941492
470	470.16334	Acinetobacter baumannii 273_n	amikacin	Resistant					Disk diffusion			Unipath	CLSI	2011				Laboratory Method		28348846
470	470.2277	Acinetobacter baumannii strain CCF43	ampicillin	Resistant		>=	32	mg/L										Laboratory Method
470	470.7918	Acinetobacter baumannii strain MRSN7557	aztreonam	Susceptible	8	<=	8	mg/L	Broth dilution		MicroScan	Siemens	CLSI					Laboratory Method
470	470.15792	Acinetobacter baumannii Ab-HCG0708-14	carbapenem	Susceptible								PATRIC			AdaBoost Classifier		Accuracy:0.936, F1 score:0.942, AUC:0.957	Computational Method
470	470.5040	Acinetobacter baumannii strain CCUG 70743	daptomycin	Resistant	>256	>	256	mg/L	Broth dilution		E-test	BioMerieux	EUCAST					Laboratory Method
470	470.9114	Acinetobacter baumannii strain MRSN15574	ampicillin/sulbactam	Resistant	>=32/16	>=	32/16	mg/L	Broth dilution				CLSI
470	470.17307	Acinetobacter baumannii KFMC_AB20	carbapenem	Susceptible								PATRIC			AdaBoost Classifier		Accuracy:0.936, F1 score:0.942, AUC:0.957	Computational Method
470	470.7477	Acinetobacter baumannii strain MRSN11764	carbapenem	Susceptible											AdaBoost Classifier		Accuracy:0.936, F1 score:0.942, AUC:0.957	Computational Method
470	470.7942	Acinetobacter baumannii strain MRSN7593	ciprofloxacin	Resistant	2	>	2	mg/L	Broth dilution		BD Phoenix	BD	CLSI					Laboratory Method
470	470.7674	Acinetobacter baumannii strain MRSN7216	levofloxacin	Susceptible	1	<=	1	mg/L	Broth dilution		BD Phoenix	BD	CLSI					Laboratory Method
470	470.7451	Acinetobacter baumannii strain MRSN11726	levofloxacin	Resistant	4	>	4	mg/L	Broth dilution		BD Phoenix	BD	CLSI					Laboratory Method
470	470.1563	Acinetobacter baumannii strain MRSN5540	tobramycin	Intermediate	==8	==	8	mg/L	Broth dilution		VITEK 2	BioMerieux	CLSI					Laboratory Method		23812239
470	470.706	Acinetobacter baumannii ABUH66276	tobramycin	Resistant														Laboratory Method		26939581
470	470.7442	Acinetobacter baumannii strain MRSN11712	cefazolin	Resistant	64	>=	64	mg/L	Broth dilution		VITEK 2	BioMerieux	CLSI					Laboratory Method
470	470.7886	Acinetobacter baumannii strain MRSN7500	carbapenem	Susceptible											AdaBoost Classifier		Accuracy:0.936, F1 score:0.942, AUC:0.957	Computational Method
470	470.761	Acinetobacter baumannii ABUH31539	cefepime	Resistant														Laboratory Method		26939581
470	470.16256	Acinetobacter baumannii BAL_329	carbapenem	Susceptible								PATRIC			AdaBoost Classifier		Accuracy:0.936, F1 score:0.942, AUC:0.957	Computational Method
470	470.9106	Acinetobacter baumannii strain MRSN1311	tobramycin	Susceptible	<=4	<=	4	mg/L	Broth dilution				CLSI
470	470.7494	Acinetobacter baumannii strain MRSN11790	ciprofloxacin	Resistant	2	>	2	mg/L	Broth dilution		BD Phoenix	BD	CLSI					Laboratory Method
470	470.7772	Acinetobacter baumannii strain MRSN7348	imipenem	Susceptible	1	<=	1	mg/L	Broth dilution		BD Phoenix	BD	CLSI					Laboratory Method
470	470.7704	Acinetobacter baumannii strain MRSN7252	carbapenem	Susceptible											AdaBoost Classifier		Accuracy:0.936, F1 score:0.942, AUC:0.957	Computational Method
1409927	1409927.3	Acinetobacter baumannii MRSN 7339	cefepime	Resistant					Broth dilution		BD Phoenix NMIC/ID133	BD	CLSI	2009				Laboratory Method		26195261
470	470.618	Acinetobacter baumannii ABUH304350	gentamicin	Resistant														Laboratory Method		26939581
470	470.7936	Acinetobacter baumannii strain MRSN7582	nitrofurantoin	Resistant	512	>=	512	mg/L	Broth dilution		VITEK 2	BioMerieux	CLSI					Laboratory Method
470	470.9080	Acinetobacter baumannii strain MRSN11224	cefepime	Resistant	>=32	>=	32	mg/L	Broth dilution				CLSI
470	470.7927	Acinetobacter baumannii strain MRSN7569	trimethoprim/sulfamethoxazole	Resistant	16/304	>=	16/304	mg/L	Broth dilution		VITEK 2	BioMerieux	CLSI					Laboratory Method
470	470.7692	Acinetobacter baumannii strain MRSN7237	cefotaxime	Resistant	32	>	32	mg/L	Broth dilution		MicroScan	Siemens	CLSI					Laboratory Method
470	470.2257	Acinetobacter baumannii strain CCF21	ceftazidime	Resistant		>=	32	mg/L										Laboratory Method
470	470.7935	Acinetobacter baumannii strain MRSN7580	levofloxacin	Intermediate	4	==	4	mg/L	Broth dilution		BD Phoenix	BD	CLSI					Laboratory Method
470	470.12214	Acinetobacter baumannii strain H202	carbapenem	Susceptible								PATRIC			AdaBoost Classifier		Accuracy:0.936, F1 score:0.942, AUC:0.957	Computational Method
470	470.2163	Acinetobacter baumannii A095	gentamicin	Resistant	6		6	mm	Disk diffusion									Laboratory Method		26195261
470	470.9061	Acinetobacter baumannii strain MRSN351524	imipenem	Susceptible	<=2	<=	2	mg/L	Broth dilution				CLSI
903919	903919.3	Acinetobacter baumannii WC-348	gentamicin	Susceptible					Broth dilution		BD Phoenix NMIC/ID133	BD	CLSI	2009				Laboratory Method		26195261
470	470.7932	Acinetobacter baumannii strain MRSN7577	imipenem	Susceptible	1	<=	1	mg/L	Broth dilution		BD Phoenix	BD	CLSI					Laboratory Method
470	470.9078	Acinetobacter baumannii strain MRSN31942	colistin	Susceptible	<=2	<=	2	mg/L	Broth dilution				CLSI
470	470.711	Acinetobacter baumannii ABUH507247	tobramycin	Resistant														Laboratory Method		26939581
470	470.9096	Acinetobacter baumannii strain MRSN29999	carbapenem	Susceptible								PATRIC			AdaBoost Classifier		Accuracy:0.936, F1 score:0.942, AUC:0.957	Computational Method
470	470.7989	Acinetobacter baumannii strain MRSN7675	aztreonam	Resistant	16	>	16	mg/L	Broth dilution		BD Phoenix	BD	CLSI					Laboratory Method
470	470.10165	Acinetobacter baumannii SRR3218387	carbapenem	Resistant								PATRIC			AdaBoost Classifier		Accuracy:0.936, F1 score:0.942, AUC:0.957	Computational Method
470	470.1551	Acinetobacter baumannii strain MRSN16896	gentamicin	Intermediate	==8	==	8	mg/L	Broth dilution		VITEK 2	BioMerieux	CLSI					Laboratory Method		25824815
470	470.7994	Acinetobacter baumannii strain MRSN7683	imipenem	Susceptible	2	==	2	mg/L	Broth dilution		BD Phoenix	BD	CLSI					Laboratory Method
470	470.16282	Acinetobacter baumannii UV_965	piperacillin/tazobactam	Resistant					Disk diffusion			Unipath	CLSI	2011				Laboratory Method		28348846
470	470.7940	Acinetobacter baumannii strain MRSN7590	carbapenem	Resistant											AdaBoost Classifier		Accuracy:0.936, F1 score:0.942, AUC:0.957	Computational Method
470	470.7456	Acinetobacter baumannii strain MRSN11736	trimethoprim/sulfamethoxazole	Susceptible	1/19	<=	1/19	mg/L	Broth dilution		VITEK 2	BioMerieux	CLSI					Laboratory Method
1398978	1398978.3	Acinetobacter baumannii UH6907	ampicillin/sulbactam	Intermediate														Laboratory Method		24449752
470	470.12935	Acinetobacter baumannii strain Aci00740	carbapenem	Resistant								PATRIC			AdaBoost Classifier		Accuracy:0.936, F1 score:0.942, AUC:0.957	Computational Method
470	470.8021	Acinetobacter baumannii strain MRSN7724	nitrofurantoin	Resistant	512	>=	512	mg/L	Broth dilution		VITEK 2	BioMerieux	CLSI					Laboratory Method
470	470.9036	Acinetobacter baumannii strain MRSN7251	gentamicin	Resistant	>=16	>=	16	mg/L	Broth dilution				CLSI
470	470.7691	Acinetobacter baumannii strain MRSN7236	levofloxacin	Resistant	4	>	4	mg/L	Broth dilution		MicroScan	Siemens	CLSI					Laboratory Method
470	470.7700	Acinetobacter baumannii strain MRSN7248	ampicillin	Resistant	32	>=	32	mg/L	Broth dilution		VITEK 2	BioMerieux	CLSI					Laboratory Method
470	470.2271	Acinetobacter baumannii strain CCF24	tetracycline	Resistant		>=	16	mg/L										Laboratory Method
470	470.1551	Acinetobacter baumannii strain MRSN16896	imipenem	Susceptible	==1	==	1	mg/L	Broth dilution		VITEK 2	BioMerieux	CLSI					Laboratory Method		25824815
470	470.15025	Acinetobacter baumannii strain P8	carbapenem	Susceptible								PATRIC			AdaBoost Classifier		Accuracy:0.936, F1 score:0.942, AUC:0.957	Computational Method
470	470.5559	Acinetobacter baumannii strain 4300STDY7045777	carbapenem	Resistant											AdaBoost Classifier		Accuracy:0.936, F1 score:0.942, AUC:0.957	Computational Method
470	470.2300	Acinetobacter baumannii strain CCF65	gentamicin	Resistant		>=	16	mg/L										Laboratory Method
470	470.740	Acinetobacter baumannii ABUH28092	ceftazidime	Resistant														Laboratory Method		26939581
470	470.4882	Acinetobacter baumannii strain SGH0402	carbapenem	Susceptible											AdaBoost Classifier		Accuracy:0.936, F1 score:0.942, AUC:0.957	Computational Method
470	470.10268	Acinetobacter baumannii SRR3223924	carbapenem	Susceptible								PATRIC			AdaBoost Classifier		Accuracy:0.936, F1 score:0.942, AUC:0.957	Computational Method
470	470.4468	Acinetobacter baumannii strain ZQ8	carbapenem	Susceptible											AdaBoost Classifier		Accuracy:0.936, F1 score:0.942, AUC:0.957	Computational Method
470	470.635	Acinetobacter baumannii ABUH367558	imipenem	Resistant														Laboratory Method		26939581
470	470.8395	Acinetobacter baumannii strain Pesh-05	doxycycline	Resistant														Laboratory Method		31941492
470	470.9116	Acinetobacter baumannii strain MRSN16880	levofloxacin	Resistant	>=8	>=	8	mg/L	Broth dilution				CLSI
470	470.1554	Acinetobacter baumannii strain MRSN16882	ceftriaxone	Susceptible	<=8	<=	8	mg/L	Broth dilution		MicroScan	Siemens	CLSI					Laboratory Method		25824815
470	470.7729	Acinetobacter baumannii strain MRSN7285	cefazolin	Resistant	64	>=	64	mg/L	Broth dilution		VITEK 2	BioMerieux	CLSI					Laboratory Method
470	470.7703	Acinetobacter baumannii strain MRSN7251	carbapenem	Susceptible											AdaBoost Classifier		Accuracy:0.936, F1 score:0.942, AUC:0.957	Computational Method
470	470.7458	Acinetobacter baumannii strain MRSN11738	aztreonam	Resistant	16	>	16	mg/L	Broth dilution		BD Phoenix	BD	CLSI					Laboratory Method
470	470.7364	Acinetobacter baumannii strain BL15	amikacin	Resistant	128	>	128	mg/L	Broth dilution				CLSI					Laboratory Method
470	470.16340	Acinetobacter baumannii 290_an	imipenem	Susceptible					Disk diffusion			Unipath	CLSI	2011				Laboratory Method		28348846
470	470.7760	Acinetobacter baumannii strain MRSN7327	cefazolin	Resistant	64	>=	64	mg/L	Broth dilution		VITEK 2	BioMerieux	CLSI					Laboratory Method
470	470.7664	Acinetobacter baumannii strain MRSN7189	ceftriaxone	Resistant	32	>	32	mg/L	Broth dilution		BD Phoenix	BD	CLSI					Laboratory Method
470	470.7686	Acinetobacter baumannii strain MRSN7229	aztreonam	Resistant	16	>	16	mg/L	Broth dilution		BD Phoenix	BD	CLSI					Laboratory Method
470	470.15602	Acinetobacter baumannii MRSN3361	carbapenem	Susceptible								PATRIC			AdaBoost Classifier		Accuracy:0.936, F1 score:0.942, AUC:0.957	Computational Method
470	470.7907	Acinetobacter baumannii strain MRSN7535	amikacin	Susceptible	8	<=	8	mg/L	Broth dilution		BD Phoenix	BD	CLSI					Laboratory Method
470	470.8006	Acinetobacter baumannii strain MRSN7703	ciprofloxacin	Resistant	2	>	2	mg/L	Broth dilution		BD Phoenix	BD	CLSI					Laboratory Method
470	470.15003	Acinetobacter baumannii strain 18A2229	carbapenem	Susceptible								PATRIC			AdaBoost Classifier		Accuracy:0.936, F1 score:0.942, AUC:0.957	Computational Method
470	470.7947	Acinetobacter baumannii strain MRSN7600	imipenem	Susceptible	1	<=	1	mg/L	Broth dilution		BD Phoenix	BD	CLSI					Laboratory Method
470	470.13390	Acinetobacter baumannii strain Ab238	ceftazidime	Resistant	>=64	>=	64	mg/L	Broth dilution		VITEK 2	BioMerieux	CLSI
470	470.8062	Acinetobacter baumannii strain MRSN7818	trimethoprim/sulfamethoxazole	Resistant	16/304	>=	16/304	mg/L	Broth dilution		VITEK 2	BioMerieux	CLSI					Laboratory Method
470	470.5490	Acinetobacter baumannii strain 4300STDY7045716	carbapenem	Susceptible											AdaBoost Classifier		Accuracy:0.936, F1 score:0.942, AUC:0.957	Computational Method
470	470.681	Acinetobacter baumannii ABUH81389	tobramycin	Resistant														Laboratory Method		26939581
480119	480119.5	Acinetobacter baumannii AB0057	gentamicin	Resistant					Broth dilution		BD Phoenix NMIC/ID133	BD	CLSI	2009				Laboratory Method		27458211
470	470.14934	Acinetobacter baumannii strain 18A2228	carbapenem	Susceptible								PATRIC			AdaBoost Classifier		Accuracy:0.936, F1 score:0.942, AUC:0.957	Computational Method
470	470.768	Acinetobacter baumannii ABUH4556	ticarcillin/clavulanic acid	Intermediate														Laboratory Method		26939581
470	470.13581	Acinetobacter baumannii strain AB3-VUB	carbapenem	Resistant								PATRIC			AdaBoost Classifier		Accuracy:0.936, F1 score:0.942, AUC:0.957	Computational Method
470	470.712	Acinetobacter baumannii ABUH66241	cefotaxime	Resistant														Laboratory Method		26939581
470	470.15196	Acinetobacter baumannii strain Ab-HCG0908-12	carbapenem	Susceptible								PATRIC			AdaBoost Classifier		Accuracy:0.936, F1 score:0.942, AUC:0.957	Computational Method
470	470.2276	Acinetobacter baumannii strain CCF31	ampicillin	Resistant		>=	32	mg/L										Laboratory Method
470	470.17543	Acinetobacter baumannii PT035	carbapenem	Susceptible											AdaBoost Classifier		Accuracy:0.936, F1 score:0.942, AUC:0.957	Computational Method
470	470.8028	Acinetobacter baumannii strain MRSN7745	ampicillin/sulbactam	Susceptible	4/2	==	4/2	mg/L	Broth dilution		VITEK 2	BioMerieux	CLSI					Laboratory Method
470	470.759	Acinetobacter baumannii ABUH24343	ticarcillin/clavulanic acid	Resistant														Laboratory Method		26939581
470	470.17921	Acinetobacter baumannii 5740	carbapenem	Susceptible					Computational Prediction	Accuracy:0.936, F1 score:0.942, AUC:0.957	AdaBoost Classifier	PATRIC
470	470.681	Acinetobacter baumannii ABUH81389	gentamicin	Resistant														Laboratory Method		26939581
470	470.3099	Acinetobacter baumannii strain Ab175_GEIH-2000	carbapenem	Susceptible											AdaBoost Classifier		Accuracy:0.936, F1 score:0.942, AUC:0.957	Computational Method
470	470.9047	Acinetobacter baumannii strain MRSN337038	ampicillin/sulbactam	Resistant	>=32/16	>=	32/16	mg/L	Broth dilution				CLSI
470	470.705	Acinetobacter baumannii ABUH71277	meropenem	Resistant														Laboratory Method		26939581
470	470.14988	Acinetobacter baumannii strain 13A298	carbapenem	Susceptible								PATRIC			AdaBoost Classifier		Accuracy:0.936, F1 score:0.942, AUC:0.957	Computational Method
470	470.17957	Acinetobacter baumannii 17	carbapenem	Susceptible					Computational Prediction	Accuracy:0.936, F1 score:0.942, AUC:0.957	AdaBoost Classifier	PATRIC
470	470.12088	Acinetobacter baumannii strain A34	carbapenem	Susceptible								PATRIC			AdaBoost Classifier		Accuracy:0.936, F1 score:0.942, AUC:0.957	Computational Method
470	470.2248	Acinetobacter baumannii strain CCF7	ampicillin	Resistant		>=	32	mg/L										Laboratory Method
470	470.2272	Acinetobacter baumannii strain CCF40	minocycline	Susceptible		<=	2	mg/L										Laboratory Method
470	470.16274	Acinetobacter baumannii BAL_383	ciprofloxacin	Resistant					Disk diffusion			Unipath	CLSI	2011				Laboratory Method		28348846
470	470.5283	Acinetobacter baumannii strain s201	carbapenem	Susceptible											AdaBoost Classifier		Accuracy:0.936, F1 score:0.942, AUC:0.957	Computational Method
470	470.7935	Acinetobacter baumannii strain MRSN7580	nitrofurantoin	Resistant	512	>=	512	mg/L	Broth dilution		VITEK 2	BioMerieux	CLSI					Laboratory Method
470	470.16222	Acinetobacter baumannii BAL_208	ceftriaxone	Resistant					Disk diffusion			Unipath	CLSI	2011				Laboratory Method		28348846
470	470.16327	Acinetobacter baumannii 235_ax	ciprofloxacin	Resistant					Disk diffusion			Unipath	CLSI	2011				Laboratory Method		28348846
470	470.7578	Acinetobacter baumannii strain MRSN2839	aztreonam	Resistant	16	>	16	mg/L	Broth dilution		BD Phoenix	BD	CLSI					Laboratory Method
470	470.7679	Acinetobacter baumannii strain MRSN7221	tetracycline	Susceptible	2	<=	2	mg/L	Broth dilution		BD Phoenix	BD	CLSI					Laboratory Method
470	470.14603	Acinetobacter baumannii strain 19A2799	carbapenem	Susceptible								PATRIC			AdaBoost Classifier		Accuracy:0.936, F1 score:0.942, AUC:0.957	Computational Method
470	470.8045	Acinetobacter baumannii strain MRSN7782	aztreonam	Resistant	16	>	16	mg/L	Broth dilution		BD Phoenix	BD	CLSI					Laboratory Method
470	470.730	Acinetobacter baumannii ABUH410108	meropenem	Intermediate														Laboratory Method		26939581
470	470.7532	Acinetobacter baumannii strain MRSN15044	carbapenem	Resistant											AdaBoost Classifier		Accuracy:0.936, F1 score:0.942, AUC:0.957	Computational Method
470	470.10144	Acinetobacter baumannii SRR3217391	carbapenem	Resistant								PATRIC			AdaBoost Classifier		Accuracy:0.936, F1 score:0.942, AUC:0.957	Computational Method
470	470.12886	Acinetobacter baumannii strain 80	carbapenem	Susceptible								PATRIC			AdaBoost Classifier		Accuracy:0.936, F1 score:0.942, AUC:0.957	Computational Method
470	470.9101	Acinetobacter baumannii strain MRSN17493	levofloxacin	Resistant	>=8	>=	8	mg/L	Broth dilution				CLSI
470	470.7814	Acinetobacter baumannii strain MRSN7397	cefazolin	Resistant	64	>=	64	mg/L	Broth dilution		VITEK 2	BioMerieux	CLSI					Laboratory Method
470	470.7350	Acinetobacter baumannii strain 87	tobramycin	Resistant	16	>=	16	mg/L	Broth dilution			BioMerieux	CLSI					Laboratory Method
470	470.16291	Acinetobacter baumannii 2_an	ciprofloxacin	Resistant					Disk diffusion			Unipath	CLSI	2011				Laboratory Method		28348846
470	470.13272	Acinetobacter baumannii strain 44116	carbapenem	Susceptible								PATRIC			AdaBoost Classifier		Accuracy:0.936, F1 score:0.942, AUC:0.957	Computational Method
470	470.7663	Acinetobacter baumannii strain MRSN7188	cefotaxime	Resistant	32	>	32	mg/L	Broth dilution		MicroScan	Siemens	CLSI					Laboratory Method
470	470.689	Acinetobacter baumannii ABUH189349	tobramycin	Resistant														Laboratory Method		26939581
470	470.4829	Acinetobacter baumannii strain KCRI-363 strain RDK04_363	ciprofloxacin	Resistant					Disk diffusion				CLSI	2013				Laboratory Method		30843063
470	470.16265	Acinetobacter baumannii BAL_350	ceftazidime	Resistant					Disk diffusion			Unipath	CLSI	2011				Laboratory Method		28348846
470	470.7766	Acinetobacter baumannii strain MRSN7342	imipenem	Susceptible	1	<=	1	mg/L	Broth dilution		BD Phoenix	BD	CLSI					Laboratory Method
470	470.7371	Acinetobacter baumannii strain BL22	amikacin	Susceptible	8	==	8	mg/L	Broth dilution				CLSI					Laboratory Method
470	470.8038	Acinetobacter baumannii strain MRSN7767	ceftazidime	Resistant	16	>	16	mg/L	Broth dilution		BD Phoenix	BD	CLSI					Laboratory Method
470	470.7870	Acinetobacter baumannii strain MRSN7479	imipenem	Susceptible	1	<=	1	mg/L	Broth dilution		BD Phoenix	BD	CLSI					Laboratory Method
470	470.7918	Acinetobacter baumannii strain MRSN7557	levofloxacin	Intermediate	4	==	4	mg/L	Broth dilution		VITEK 2	BioMerieux	CLSI					Laboratory Method
470	470.9085	Acinetobacter baumannii strain MRSN25547	colistin	Susceptible	<=2	<=	2	mg/L	Broth dilution				CLSI
470	470.5302	Acinetobacter baumannii strain Pesh-20	cefotaxime	Resistant														Laboratory Method		31941492
470	470.9126	Acinetobacter baumannii strain J9	carbapenem	Susceptible								PATRIC			AdaBoost Classifier		Accuracy:0.936, F1 score:0.942, AUC:0.957	Computational Method
470	470.16344	Acinetobacter baumannii 306_n	colistin	Susceptible					Disk diffusion			Unipath	CLSI	2011				Laboratory Method		28348846
470	470.16238	Acinetobacter baumannii BAL_255	ceftriaxone	Resistant					Disk diffusion			Unipath	CLSI	2011				Laboratory Method		28348846
470	470.7531	Acinetobacter baumannii strain MRSN15043	gentamicin	Resistant	8	>	8	mg/L	Broth dilution		BD Phoenix	BD	CLSI					Laboratory Method
470	470.14958	Acinetobacter baumannii strain 19A2770	carbapenem	Resistant								PATRIC			AdaBoost Classifier		Accuracy:0.936, F1 score:0.942, AUC:0.957	Computational Method
470	470.16297	Acinetobacter baumannii 18_n	imipenem	Susceptible					Disk diffusion			Unipath	CLSI	2011				Laboratory Method		28348846
480119	480119.5	Acinetobacter baumannii AB0057	meropenem	Resistant					Disk diffusion			Oxoid	CLSI	2012				Laboratory Method		27458211
470	470.7959	Acinetobacter baumannii strain MRSN7628	trimethoprim/sulfamethoxazole	Resistant	16/304	>=	16/304	mg/L	Broth dilution		VITEK 2	BioMerieux	CLSI					Laboratory Method
470	470.8090	Acinetobacter baumannii strain MRSN899	tobramycin	Susceptible	4	==	4	mg/L	Broth dilution		VITEK 2	BioMerieux	CLSI					Laboratory Method
470	470.7701	Acinetobacter baumannii strain MRSN7249	ampicillin	Resistant	32	>=	32	mg/L	Broth dilution		VITEK 2	BioMerieux	CLSI					Laboratory Method
1398944	1398944.3	Acinetobacter baumannii UH0707	ampicillin/sulbactam	Susceptible														Laboratory Method		24449752
470	470.13827	Acinetobacter baumannii strain K13	carbapenem	Resistant								PATRIC			AdaBoost Classifier		Accuracy:0.936, F1 score:0.942, AUC:0.957	Computational Method
405416	405416.6	Acinetobacter baumannii ACICU	tobramycin	Resistant					Broth dilution		BD Phoenix NMIC/ID133	BD	CLSI	2009				Laboratory Method		27458211
470	470.647	Acinetobacter baumannii ABUH41487	ceftazidime	Resistant														Laboratory Method		26939581
470	470.7682	Acinetobacter baumannii strain MRSN7224	aztreonam	Resistant	16	>	16	mg/L	Broth dilution		BD Phoenix	BD	CLSI					Laboratory Method
470	470.5619	Acinetobacter baumannii strain 4300STDY7045810	carbapenem	Resistant											AdaBoost Classifier		Accuracy:0.936, F1 score:0.942, AUC:0.957	Computational Method
470	470.7622	Acinetobacter baumannii strain MRSN7133	ceftriaxone	Resistant	32	>	32	mg/L	Broth dilution		BD Phoenix	BD	CLSI					Laboratory Method
470	470.8052	Acinetobacter baumannii strain MRSN7798	cefazolin	Resistant	64	>=	64	mg/L	Broth dilution		VITEK 2	BioMerieux	CLSI					Laboratory Method
470	470.7900	Acinetobacter baumannii strain MRSN7520	tobramycin	Intermediate	8	==	8	mg/L	Broth dilution		BD Phoenix	BD	CLSI					Laboratory Method
470	470.643	Acinetobacter baumannii ABUH41491	tetracycline	Resistant														Laboratory Method		26939581
1398952	1398952.3	Acinetobacter baumannii UH12308	meropenem	Susceptible														Laboratory Method		24449752
470	470.7978	Acinetobacter baumannii strain MRSN7659	ceftazidime	Susceptible	8	==	8	mg/L	Broth dilution		BD Phoenix	BD	CLSI					Laboratory Method
470	470.7940	Acinetobacter baumannii strain MRSN7590	aztreonam	Resistant	16	>	16	mg/L	Broth dilution		BD Phoenix	BD	CLSI					Laboratory Method
470	470.10988	Acinetobacter baumannii strain BA32824	carbapenem	Susceptible								PATRIC			AdaBoost Classifier		Accuracy:0.936, F1 score:0.942, AUC:0.957	Computational Method
470	470.14971	Acinetobacter baumannii strain 14A750	carbapenem	Susceptible								PATRIC			AdaBoost Classifier		Accuracy:0.936, F1 score:0.942, AUC:0.957	Computational Method
903920	903920.3	Acinetobacter baumannii Naval-113	aztreonam	Resistant					Broth dilution		BD Phoenix NMIC/ID133	BD	CLSI	2009				Laboratory Method		26195261
470	470.7939	Acinetobacter baumannii strain MRSN7588	ampicillin	Resistant	32	>=	32	mg/L	Broth dilution		VITEK 2	BioMerieux	CLSI					Laboratory Method
470	470.7708	Acinetobacter baumannii strain MRSN7256	ceftriaxone	Resistant	32	>	32	mg/L	Broth dilution		BD Phoenix	BD	CLSI					Laboratory Method
470	470.16347	Acinetobacter baumannii 338_ax	ceftazidime	Resistant					Disk diffusion			Unipath	CLSI	2011				Laboratory Method		28348846
470	470.2274	Acinetobacter baumannii strain CCF29	ertapenem	Resistant		>=	8	mg/L										Laboratory Method
470	470.7414	Acinetobacter baumannii strain MRSN10191	cefotetan	Resistant	64	>=	64	mg/L	Broth dilution		VITEK 2	BioMerieux	CLSI					Laboratory Method
470	470.11568	Acinetobacter baumannii strain MS14413	carbapenem	Susceptible								PATRIC			AdaBoost Classifier		Accuracy:0.936, F1 score:0.942, AUC:0.957	Computational Method
470	470.2267	Acinetobacter baumannii strain CCF11	gentamicin	Resistant		>=	16	mg/L										Laboratory Method
470	470.15778	Acinetobacter baumannii Ab-HCG1108-33	carbapenem	Susceptible								PATRIC			AdaBoost Classifier		Accuracy:0.936, F1 score:0.942, AUC:0.957	Computational Method
470	470.7346	Acinetobacter baumannii strain 362	carbapenem	Susceptible											AdaBoost Classifier		Accuracy:0.936, F1 score:0.942, AUC:0.957	Computational Method
1398944	1398944.3	Acinetobacter baumannii UH0707	tigecycline	Resistant														Laboratory Method		24449752
470	470.7344	Acinetobacter baumannii strain 329	tobramycin	Resistant	16	>=	16	mg/L	Broth dilution		VITEK 2	BioMerieux	CLSI					Laboratory Method
470	470.7907	Acinetobacter baumannii strain MRSN7535	cefoxitin	Resistant	64	>=	64	mg/L	Broth dilution		VITEK 2	BioMerieux	CLSI					Laboratory Method
1310747	1310747.3	Acinetobacter baumannii 1095464	imipenem	Resistant									CLSI	2008				Laboratory Method		27458211
470	470.2426	Acinetobacter baumannii A071	ciprofloxacin	Resistant	32		32	mg/L	Broth dilution									Laboratory Method		26195261
470	470.3157	Acinetobacter baumannii strain ABUH681	carbapenem	Resistant											AdaBoost Classifier		Accuracy:0.936, F1 score:0.942, AUC:0.957	Computational Method
470	470.7346	Acinetobacter baumannii strain 362	tetracycline	Resistant	16	>=	16	mg/L	Broth dilution		VITEK 2	BioMerieux	CLSI					Laboratory Method
470	470.642	Acinetobacter baumannii ABUH225492	levofloxacin	Resistant														Laboratory Method		26939581
903908	903908.3	Acinetobacter baumannii Naval-72	levofloxacin	Susceptible					Broth dilution		BD Phoenix NMIC/ID133	BD	CLSI	2009				Laboratory Method		26195261
470	470.8458	Acinetobacter baumannii strain Ab192	carbapenem	Susceptible								PATRIC			AdaBoost Classifier		Accuracy:0.936, F1 score:0.942, AUC:0.957	Computational Method
1398963	1398963.3	Acinetobacter baumannii UH19908	cefepime	Resistant														Laboratory Method		24449752
470	470.7891	Acinetobacter baumannii strain MRSN7508	levofloxacin	Resistant	4	>	4	mg/L	Broth dilution		BD Phoenix	BD	CLSI					Laboratory Method
470	470.9342	Acinetobacter baumannii strain 34301	colistin	Susceptible	<=2	<=	2	mg/L	Broth dilution		MicroScan		missing
470	470.700	Acinetobacter baumannii ABUH184295	aztreonam	Resistant														Laboratory Method		26939581
470	470.7975	Acinetobacter baumannii strain MRSN7655	amikacin	Susceptible	4	<=	4	mg/L	Broth dilution		MicroScan	Siemens	CLSI					Laboratory Method
470	470.16327	Acinetobacter baumannii 235_ax	ceftriaxone	Resistant					Disk diffusion			Unipath	CLSI	2011				Laboratory Method		28348846
470	470.9021	Acinetobacter baumannii strain MRSN31196	amikacin	Resistant	>=64	>=	64	mg/L	Broth dilution				CLSI
470	470.7630	Acinetobacter baumannii strain MRSN7145	aztreonam	Resistant	16	>	16	mg/L	Broth dilution		BD Phoenix	BD	CLSI					Laboratory Method
470	470.9647	Acinetobacter baumannii strain IP_2016_51	carbapenem	Resistant								PATRIC			AdaBoost Classifier		Accuracy:0.936, F1 score:0.942, AUC:0.957	Computational Method
470	470.7646	Acinetobacter baumannii strain MRSN7163	cefotaxime	Resistant	32	>	32	mg/L	Broth dilution		MicroScan	Siemens	CLSI					Laboratory Method
470	470.17526	Acinetobacter baumannii PT043	carbapenem	Resistant											AdaBoost Classifier		Accuracy:0.936, F1 score:0.942, AUC:0.957	Computational Method
470	470.7636	Acinetobacter baumannii strain MRSN7153	ceftriaxone	Intermediate	16	==	16	mg/L	Broth dilution		BD Phoenix	BD	CLSI					Laboratory Method
470	470.7780	Acinetobacter baumannii strain MRSN7356	nitrofurantoin	Resistant	512	>=	512	mg/L	Broth dilution		VITEK 2	BioMerieux	CLSI					Laboratory Method
470	470.17459	Acinetobacter baumannii TR005	carbapenem	Resistant											AdaBoost Classifier		Accuracy:0.936, F1 score:0.942, AUC:0.957	Computational Method
470	470.9069	Acinetobacter baumannii strain MRSN32842	ampicillin/sulbactam	Susceptible	<=8/4	<=	8/4	mg/L	Broth dilution				CLSI
470	470.7966	Acinetobacter baumannii strain MRSN7642	trimethoprim/sulfamethoxazole	Resistant	16/304	>=	16/304	mg/L	Broth dilution		VITEK 2	BioMerieux	CLSI					Laboratory Method
470	470.2291	Acinetobacter baumannii strain CCF57	ciprofloxacin	Resistant		>=	4	mg/L										Laboratory Method
470	470.8045	Acinetobacter baumannii strain MRSN7782	ampicillin	Resistant	16	==	16	mg/L	Broth dilution		VITEK 2	BioMerieux	CLSI					Laboratory Method
470	470.7447	Acinetobacter baumannii strain MRSN11721	ciprofloxacin	Resistant	2	>	2	mg/L	Broth dilution		BD Phoenix	BD	CLSI					Laboratory Method
470	470.7647	Acinetobacter baumannii strain MRSN7164	nitrofurantoin	Resistant	512	>=	512	mg/L	Broth dilution		VITEK 2	BioMerieux	CLSI					Laboratory Method
470	470.2288	Acinetobacter baumannii strain CCF47	amikacin	Resistant		>=	64	mg/L										Laboratory Method
470	470.9056	Acinetobacter baumannii strain MRSN480622	ampicillin/sulbactam	Resistant	>=32/16	>=	32/16	mg/L	Broth dilution				CLSI
903908	903908.3	Acinetobacter baumannii Naval-72	imipenem	Susceptible					Broth dilution		BD Phoenix NMIC/ID133	BD	CLSI	2009				Laboratory Method		26195261
470	470.4002	Acinetobacter baumannii strain ABCRPSTH10	carbapenem	Resistant											AdaBoost Classifier		Accuracy:0.936, F1 score:0.942, AUC:0.957	Computational Method
470	470.8030	Acinetobacter baumannii strain MRSN7749	ceftazidime	Resistant	16	>	16	mg/L	Broth dilution		BD Phoenix	BD	CLSI					Laboratory Method
470	470.2291	Acinetobacter baumannii strain CCF57	ceftriaxone	Resistant		>=	64	mg/L										Laboratory Method
470	470.7629	Acinetobacter baumannii strain MRSN7143	ciprofloxacin	Resistant	2	>	2	mg/L	Broth dilution		BD Phoenix	BD	CLSI					Laboratory Method
470	470.1556	Acinetobacter baumannii strain MRSN20315	tobramycin	Intermediate	==8	==	8	mg/L	Broth dilution		VITEK 2	BioMerieux	CLSI					Laboratory Method		25824815
470	470.7760	Acinetobacter baumannii strain MRSN7327	nitrofurantoin	Resistant	512	>=	512	mg/L	Broth dilution		VITEK 2	BioMerieux	CLSI					Laboratory Method
470	470.8547	Acinetobacter baumannii strain Aci00843	carbapenem	Susceptible								PATRIC			AdaBoost Classifier		Accuracy:0.936, F1 score:0.942, AUC:0.957	Computational Method
470	470.8067	Acinetobacter baumannii strain MRSN7828	tigecycline	Susceptible	0.5	<=	0.5	mg/L	Broth dilution		VITEK 2	BioMerieux	CLSI					Laboratory Method
470	470.15505	Acinetobacter baumannii SUH-8	carbapenem	Susceptible								PATRIC			AdaBoost Classifier		Accuracy:0.936, F1 score:0.942, AUC:0.957	Computational Method
470	470.7874	Acinetobacter baumannii strain MRSN7484	aztreonam	Resistant	16	>	16	mg/L	Broth dilution		BD Phoenix	BD	CLSI					Laboratory Method
470	470.641	Acinetobacter baumannii ABUH225493	meropenem	Resistant														Laboratory Method		26939581
470	470.7930	Acinetobacter baumannii strain MRSN7574	aztreonam	Resistant	16	>	16	mg/L	Broth dilution		BD Phoenix	BD	CLSI					Laboratory Method
470	470.2276	Acinetobacter baumannii strain CCF31	piperacillin	Resistant		>=	128	mg/L										Laboratory Method
470	470.10883	Acinetobacter baumannii strain BA13405	carbapenem	Resistant								PATRIC			AdaBoost Classifier		Accuracy:0.936, F1 score:0.942, AUC:0.957	Computational Method
470	470.7877	Acinetobacter baumannii strain MRSN7487	ampicillin/sulbactam	Resistant	32/16	>=	32/16	mg/L	Broth dilution		VITEK 2	BioMerieux	CLSI					Laboratory Method
470	470.2161	Acinetobacter baumannii A093	meropenem	Resistant	32		32	mg/L	Broth dilution									Laboratory Method		26195261
470	470.16327	Acinetobacter baumannii 235_ax	carbapenem	Resistant								PATRIC			AdaBoost Classifier		Accuracy:0.936, F1 score:0.942, AUC:0.957	Computational Method
1398947	1398947.3	Acinetobacter baumannii UH1007	timentin	Intermediate														Laboratory Method		24449752
470	470.8037	Acinetobacter baumannii strain MRSN7761	tigecycline	Susceptible	0.5	<=	0.5	mg/L	Broth dilution		VITEK 2	BioMerieux	CLSI					Laboratory Method
1398948	1398948.3	Acinetobacter baumannii UH10107	cefepime	Resistant														Laboratory Method		24449752
470	470.7997	Acinetobacter baumannii strain MRSN7689	imipenem	Susceptible	1	<=	1	mg/L	Broth dilution		BD Phoenix	BD	CLSI					Laboratory Method
470	470.7657	Acinetobacter baumannii strain MRSN7175	nitrofurantoin	Resistant	512	>=	512	mg/L	Broth dilution		VITEK 2	BioMerieux	CLSI					Laboratory Method
470	470.7492	Acinetobacter baumannii strain MRSN11784	levofloxacin	Resistant	4	>	4	mg/L	Broth dilution		BD Phoenix	BD	CLSI					Laboratory Method
1398948	1398948.3	Acinetobacter baumannii UH10107	trimethoprim/sulfamethoxazole	Resistant														Laboratory Method		24449752
470	470.7965	Acinetobacter baumannii strain MRSN7640	ampicillin/sulbactam	Resistant	32/16	>=	32/16	mg/L	Broth dilution		VITEK 2	BioMerieux	CLSI					Laboratory Method
470	470.7841	Acinetobacter baumannii strain MRSN7436	amikacin	Resistant	32	>	32	mg/L	Broth dilution		BD Phoenix	BD	CLSI					Laboratory Method
470	470.15558	Acinetobacter baumannii PWb48_2085	carbapenem	Susceptible								PATRIC			AdaBoost Classifier		Accuracy:0.936, F1 score:0.942, AUC:0.957	Computational Method
470	470.16267	Acinetobacter baumannii BAL_353	gentamicin	Resistant					Disk diffusion			Unipath	CLSI	2011				Laboratory Method		28348846
470	470.17531	Acinetobacter baumannii PT038	carbapenem	Susceptible											AdaBoost Classifier		Accuracy:0.936, F1 score:0.942, AUC:0.957	Computational Method
470	470.7428	Acinetobacter baumannii strain MRSN11684	imipenem	Susceptible	1	<=	1	mg/L	Broth dilution		BD Phoenix	BD	CLSI					Laboratory Method
470	470.16291	Acinetobacter baumannii 2_an	colistin	Susceptible					Disk diffusion			Unipath	CLSI	2011				Laboratory Method		28348846
470	470.17518	Acinetobacter baumannii PT069	carbapenem	Resistant											AdaBoost Classifier		Accuracy:0.936, F1 score:0.942, AUC:0.957	Computational Method
470	470.7339	Acinetobacter baumannii strain 171	tobramycin	Resistant	16	>=	16	mg/L	Broth dilution		VITEK 2	BioMerieux	CLSI					Laboratory Method
470	470.9105	Acinetobacter baumannii strain MRSN15049	ceftriaxone	Resistant	>=64	>=	64	mg/L	Broth dilution				CLSI
470	470.7452	Acinetobacter baumannii strain MRSN11727	amikacin	Resistant	32	>	32	mg/L	Broth dilution		BD Phoenix	BD	CLSI					Laboratory Method
470	470.13998	Acinetobacter baumannii strain ICU29	carbapenem	Susceptible								PATRIC			AdaBoost Classifier		Accuracy:0.936, F1 score:0.942, AUC:0.957	Computational Method
470	470.15203	Acinetobacter baumannii strain Ab-HCG1207-5	carbapenem	Susceptible								PATRIC			AdaBoost Classifier		Accuracy:0.936, F1 score:0.942, AUC:0.957	Computational Method
470	470.7586	Acinetobacter baumannii strain MRSN7068	amikacin	Susceptible	8	<=	8	mg/L	Broth dilution		BD Phoenix	BD	CLSI					Laboratory Method
470	470.2253	Acinetobacter baumannii strain CCF16	ampicillin/sulbactam	Resistant		>=	32	mg/L										Laboratory Method
470	470.7933	Acinetobacter baumannii strain MRSN7578	ampicillin	Resistant	32	>=	32	mg/L	Broth dilution		VITEK 2	BioMerieux	CLSI					Laboratory Method
470	470.8391	Acinetobacter baumannii strain Pesh-16	gentamicin	Resistant														Laboratory Method		31941492
470	470.3128	Acinetobacter baumannii strain ABUH642	carbapenem	Resistant											AdaBoost Classifier		Accuracy:0.945, F1 score:0.950, AUC:0.964	Computational Method
470	470.700	Acinetobacter baumannii ABUH184295	meropenem	Resistant														Laboratory Method		26939581
470	470.7922	Acinetobacter baumannii strain MRSN7564	ampicillin	Resistant	16	==	16	mg/L	Broth dilution		VITEK 2	BioMerieux	CLSI					Laboratory Method
470	470.12429	Acinetobacter baumannii strain P4	carbapenem	Susceptible								PATRIC			AdaBoost Classifier		Accuracy:0.936, F1 score:0.942, AUC:0.957	Computational Method
470	470.14145	Acinetobacter baumannii strain AC-7	carbapenem	Susceptible								PATRIC			AdaBoost Classifier		Accuracy:0.936, F1 score:0.942, AUC:0.957	Computational Method
470	470.7746	Acinetobacter baumannii strain MRSN7308	ciprofloxacin	Resistant	2	>	2	mg/L	Broth dilution		BD Phoenix	BD	CLSI					Laboratory Method
470	470.7939	Acinetobacter baumannii strain MRSN7588	nitrofurantoin	Resistant	512	>=	512	mg/L	Broth dilution		VITEK 2	BioMerieux	CLSI					Laboratory Method
470	470.9050	Acinetobacter baumannii strain MRSN32875	meropenem	Susceptible	<=2	<=	2	mg/L	Broth dilution				CLSI
470	470.8046	Acinetobacter baumannii strain MRSN7787	carbapenem	Resistant											AdaBoost Classifier		Accuracy:0.936, F1 score:0.942, AUC:0.957	Computational Method
470	470.9370	Acinetobacter baumannii strain AB2	carbapenem	Susceptible								PATRIC			AdaBoost Classifier		Accuracy:0.936, F1 score:0.942, AUC:0.957	Computational Method
470	470.7729	Acinetobacter baumannii strain MRSN7285	ampicillin	Resistant	32	>=	32	mg/L	Broth dilution		VITEK 2	BioMerieux	CLSI					Laboratory Method
470	470.7468	Acinetobacter baumannii strain MRSN11751	amikacin	Susceptible	16	==	16	mg/L	Broth dilution		BD Phoenix	BD	CLSI					Laboratory Method
470	470.9029	Acinetobacter baumannii strain MRSN489678	ciprofloxacin	Resistant	>=4	>=	4	mg/L	Broth dilution				CLSI
470	470.1335	Acinetobacter baumannii UH66_253	tobramycin	Resistant														Laboratory Method
470	470.7924	Acinetobacter baumannii strain MRSN7566	tobramycin	Susceptible	2	==	2	mg/L	Broth dilution		BD Phoenix	BD	CLSI					Laboratory Method
470	470.7716	Acinetobacter baumannii strain MRSN7269	cefotaxime	Intermediate	32	==	32	mg/L	Broth dilution		MicroScan	Siemens	CLSI					Laboratory Method
470	470.2249	Acinetobacter baumannii strain CCF8	ampicillin	Resistant		>=	32	mg/L										Laboratory Method
470	470.10917	Acinetobacter baumannii strain BP8175	carbapenem	Susceptible								PATRIC			AdaBoost Classifier		Accuracy:0.936, F1 score:0.942, AUC:0.957	Computational Method
480119	480119.5	Acinetobacter baumannii AB0057	trimethoprim	Resistant					Disk diffusion			Oxoid	CLSI	2012				Laboratory Method		27458211
1310753	1310753.3	Acinetobacter baumannii 1296252	carbapenem	Resistant														Laboratory Method		27458211
470	470.8456	Acinetobacter baumannii strain Ab190	carbapenem	Susceptible								PATRIC			AdaBoost Classifier		Accuracy:0.936, F1 score:0.942, AUC:0.957	Computational Method
470	470.7713	Acinetobacter baumannii strain MRSN7263	amikacin	Resistant	32	>	32	mg/L	Broth dilution		BD Phoenix	BD	CLSI					Laboratory Method
470	470.7661	Acinetobacter baumannii strain MRSN7185	ceftazidime	Resistant	16	>	16	mg/L	Broth dilution		BD Phoenix	BD	CLSI					Laboratory Method
470	470.652	Acinetobacter baumannii ABUH381467	tetracycline	Resistant														Laboratory Method		26939581
470	470.9891	Acinetobacter baumannii SRR3131216	carbapenem	Susceptible								PATRIC			AdaBoost Classifier		Accuracy:0.936, F1 score:0.942, AUC:0.957	Computational Method
470	470.8043	Acinetobacter baumannii strain MRSN7779	trimethoprim/sulfamethoxazole	Resistant	8/152	==	8/152	mg/L	Broth dilution		VITEK 2	BioMerieux	CLSI					Laboratory Method
470	470.7557	Acinetobacter baumannii strain MRSN15087	ceftazidime	Susceptible	4	==	4	mg/L	Broth dilution		BD Phoenix	BD	CLSI					Laboratory Method
470	470.627	Acinetobacter baumannii ABUH588663	tetracycline	Resistant														Laboratory Method		26939581
470	470.2268	Acinetobacter baumannii strain CCF14	ciprofloxacin	Resistant		>=	4	mg/L										Laboratory Method
470	470.2238	Acinetobacter baumannii strain CCF34	cefepime	Resistant		>=	64	mg/L										Laboratory Method
470	470.7962	Acinetobacter baumannii strain MRSN7636	tetracycline	Resistant	8	>	8	mg/L	Broth dilution		BD Phoenix	BD	CLSI					Laboratory Method
470	470.12939	Acinetobacter baumannii strain Aci00828	carbapenem	Susceptible								PATRIC			AdaBoost Classifier		Accuracy:0.936, F1 score:0.942, AUC:0.957	Computational Method
470	470.10049	Acinetobacter baumannii SRR3170588	carbapenem	Resistant								PATRIC			AdaBoost Classifier		Accuracy:0.936, F1 score:0.942, AUC:0.957	Computational Method
470	470.7858	Acinetobacter baumannii strain MRSN7463	ampicillin	Resistant	16	==	16	mg/L	Broth dilution		VITEK 2	BioMerieux	CLSI					Laboratory Method
470	470.15764	Acinetobacter baumannii Ab-HCG0409-48	carbapenem	Susceptible								PATRIC			AdaBoost Classifier		Accuracy:0.936, F1 score:0.942, AUC:0.957	Computational Method
470	470.13443	Acinetobacter baumannii strain Survcare006	carbapenem	Susceptible								PATRIC			AdaBoost Classifier		Accuracy:0.936, F1 score:0.942, AUC:0.957	Computational Method
470	470.8390	Acinetobacter baumannii strain Pesh-29	ceftriaxone	Resistant														Laboratory Method		31941492
470	470.8389	Acinetobacter baumannii strain Pesh-36	carbapenem	Susceptible								PATRIC			AdaBoost Classifier		Accuracy:0.936, F1 score:0.942, AUC:0.957	Computational Method
470	470.620	Acinetobacter baumannii ABUH304352	ceftazidime	Resistant														Laboratory Method		26939581
470	470.12158	Acinetobacter baumannii strain 130811	carbapenem	Susceptible								PATRIC			AdaBoost Classifier		Accuracy:0.936, F1 score:0.942, AUC:0.957	Computational Method
470	470.7686	Acinetobacter baumannii strain MRSN7229	ciprofloxacin	Resistant	2	>	2	mg/L	Broth dilution		BD Phoenix	BD	CLSI					Laboratory Method
470	470.13266	Acinetobacter baumannii strain 64San	carbapenem	Susceptible								PATRIC			AdaBoost Classifier		Accuracy:0.936, F1 score:0.942, AUC:0.957	Computational Method
470	470.10980	Acinetobacter baumannii strain BA33390	carbapenem	Susceptible								PATRIC			AdaBoost Classifier		Accuracy:0.936, F1 score:0.942, AUC:0.957	Computational Method
470	470.7727	Acinetobacter baumannii strain MRSN7282	trimethoprim/sulfamethoxazole	Resistant	16/304	>=	16/304	mg/L	Broth dilution		VITEK 2	BioMerieux	CLSI					Laboratory Method
470	470.9634	Acinetobacter baumannii strain AO_2015_53	carbapenem	Resistant								PATRIC			AdaBoost Classifier		Accuracy:0.936, F1 score:0.942, AUC:0.957	Computational Method
470	470.7914	Acinetobacter baumannii strain MRSN7549	ceftazidime	Resistant	16	>	16	mg/L	Broth dilution		BD Phoenix	BD	CLSI					Laboratory Method
470	470.2266	Acinetobacter baumannii strain CCF10	tobramycin	Resistant		>=	16	mg/L										Laboratory Method
470	470.7550	Acinetobacter baumannii strain MRSN15080	imipenem	Susceptible	1	<=	1	mg/L	Broth dilution		BD Phoenix	BD	CLSI					Laboratory Method
470	470.13196	Acinetobacter baumannii strain SP 2889	carbapenem	Susceptible								PATRIC			AdaBoost Classifier		Accuracy:0.936, F1 score:0.942, AUC:0.957	Computational Method
470	470.15580	Acinetobacter baumannii PWa32_3071	carbapenem	Resistant								PATRIC			AdaBoost Classifier		Accuracy:0.936, F1 score:0.942, AUC:0.957	Computational Method
470	470.16292	Acinetobacter baumannii 8_an	gentamicin	Resistant					Disk diffusion			Unipath	CLSI	2011				Laboratory Method		28348846
470	470.10350	Acinetobacter baumannii SRR3225057	carbapenem	Resistant								PATRIC			AdaBoost Classifier		Accuracy:0.936, F1 score:0.942, AUC:0.957	Computational Method
470	470.2269	Acinetobacter baumannii strain CCF15	ceftazidime	Resistant		>=	32	mg/L										Laboratory Method
470	470.5809	Acinetobacter baumannii strain MC47	carbapenem	Susceptible											AdaBoost Classifier		Accuracy:0.936, F1 score:0.942, AUC:0.957	Computational Method
470	470.7760	Acinetobacter baumannii strain MRSN7327	gentamicin	Resistant	8	>	8	mg/L	Broth dilution		BD Phoenix	BD	CLSI					Laboratory Method
470	470.9105	Acinetobacter baumannii strain MRSN15049	ampicillin/sulbactam	Intermediate	==16/8	==	16/8	mg/L	Broth dilution				CLSI
470	470.8038	Acinetobacter baumannii strain MRSN7767	carbapenem	Resistant											AdaBoost Classifier		Accuracy:0.936, F1 score:0.942, AUC:0.957	Computational Method
470	470.4825	Acinetobacter baumannii strain KCRI-558 strain RDK05_558	gentamicin	Resistant					Disk diffusion				CLSI	2013				Laboratory Method		30843063
470	470.16351	Acinetobacter baumannii 354_n	gentamicin	Resistant					Disk diffusion			Unipath	CLSI	2011				Laboratory Method		28348846
470	470.4831	Acinetobacter baumannii strain KCRI-123C strain R0004_123C	trimethoprim/sulfamethoxazole	Resistant					Disk diffusion				CLSI	2013				Laboratory Method		30843063
470	470.9061	Acinetobacter baumannii strain MRSN351524	tetracycline	Susceptible	<=4	<=	4	mg/L	Broth dilution				CLSI
470	470.15561	Acinetobacter baumannii PWb31_3071	carbapenem	Resistant								PATRIC			AdaBoost Classifier		Accuracy:0.936, F1 score:0.942, AUC:0.957	Computational Method
470	470.7969	Acinetobacter baumannii strain MRSN7646	nitrofurantoin	Resistant	512	>=	512	mg/L	Broth dilution		VITEK 2	BioMerieux	CLSI					Laboratory Method
470	470.5143	Acinetobacter baumannii strain Ab198	carbapenem	Susceptible											AdaBoost Classifier		Accuracy:0.936, F1 score:0.942, AUC:0.957	Computational Method
470	470.17345	Acinetobacter baumannii ZJUFH_S30	carbapenem	Susceptible								PATRIC			AdaBoost Classifier		Accuracy:0.936, F1 score:0.942, AUC:0.957	Computational Method
470	470.743	Acinetobacter baumannii ABUH23684	ampicillin/sulbactam	Resistant														Laboratory Method		26939581
470	470.7427	Acinetobacter baumannii strain MRSN11683	ciprofloxacin	Susceptible	1	==	1	mg/L	Broth dilution		BD Phoenix	BD	CLSI					Laboratory Method
470	470.2435	Acinetobacter baumannii A082	ciprofloxacin	Resistant	>32	>	32	mg/L	Broth dilution									Laboratory Method		26195261
470	470.7690	Acinetobacter baumannii strain MRSN7234	levofloxacin	Resistant	4	>	4	mg/L	Broth dilution		MicroScan	Siemens	CLSI					Laboratory Method
470	470.15787	Acinetobacter baumannii Ab-HCG0908-25	carbapenem	Susceptible								PATRIC			AdaBoost Classifier		Accuracy:0.936, F1 score:0.942, AUC:0.957	Computational Method
470	470.2161	Acinetobacter baumannii A093	ceftazidime	Resistant	256		256	mg/L	Broth dilution									Laboratory Method		26195261
1398959	1398959.3	Acinetobacter baumannii UH16108	imipenem	Resistant														Laboratory Method		24449752
470	470.7563	Acinetobacter baumannii strain MRSN1967	levofloxacin	Resistant	8	>=	8	mg/L	Broth dilution		VITEK 2	BioMerieux	CLSI					Laboratory Method
470	470.713	Acinetobacter baumannii ABUH475239	levofloxacin	Intermediate														Laboratory Method		26939581
470	470.12699	Acinetobacter baumannii strain 45989	carbapenem	Susceptible								PATRIC			AdaBoost Classifier		Accuracy:0.936, F1 score:0.942, AUC:0.957	Computational Method
470	470.5583	Acinetobacter baumannii strain 4300STDY7045798	carbapenem	Susceptible											AdaBoost Classifier		Accuracy:0.936, F1 score:0.942, AUC:0.957	Computational Method
470	470.11021	Acinetobacter baumannii strain SP4955	carbapenem	Susceptible								PATRIC			AdaBoost Classifier		Accuracy:0.936, F1 score:0.942, AUC:0.957	Computational Method
470	470.7442	Acinetobacter baumannii strain MRSN11712	tobramycin	Resistant	8	>	8	mg/L	Broth dilution		BD Phoenix	BD	CLSI					Laboratory Method
470	470.9145	Acinetobacter baumannii strain GZ2012037	carbapenem	Susceptible								PATRIC			AdaBoost Classifier		Accuracy:0.936, F1 score:0.942, AUC:0.957	Computational Method
470	470.2278	Acinetobacter baumannii strain CCF44	cefepime	Resistant		>=	64	mg/L										Laboratory Method
470	470.13596	Acinetobacter baumannii strain AB180-VUB	carbapenem	Susceptible								PATRIC			AdaBoost Classifier		Accuracy:0.936, F1 score:0.942, AUC:0.957	Computational Method
470	470.7456	Acinetobacter baumannii strain MRSN11736	cefotaxime	Resistant	32	>	32	mg/L	Broth dilution		MicroScan	Siemens	CLSI					Laboratory Method
470	470.7917	Acinetobacter baumannii strain MRSN7555	ampicillin/sulbactam	Resistant	32/16	>=	32/16	mg/L	Broth dilution		VITEK 2	BioMerieux	CLSI					Laboratory Method
470	470.7933	Acinetobacter baumannii strain MRSN7578	nitrofurantoin	Resistant	512	>=	512	mg/L	Broth dilution		VITEK 2	BioMerieux	CLSI					Laboratory Method
470	470.7849	Acinetobacter baumannii strain MRSN7454	tobramycin	Resistant	8	>	8	mg/L	Broth dilution		BD Phoenix	BD	CLSI					Laboratory Method
470	470.3740	Acinetobacter baumannii strain ABUH375	carbapenem	Susceptible											AdaBoost Classifier		Accuracy:0.936, F1 score:0.942, AUC:0.957	Computational Method
470	470.7598	Acinetobacter baumannii strain MRSN7091	ampicillin	Resistant	32	>=	32	mg/L	Broth dilution		VITEK 2	BioMerieux	CLSI					Laboratory Method
470	470.752	Acinetobacter baumannii ABUH45561	imipenem	Resistant														Laboratory Method		26939581
470	470.16335	Acinetobacter baumannii 276_ax	ceftazidime	Resistant					Disk diffusion			Unipath	CLSI	2011				Laboratory Method		28348846
470	470.2432	Acinetobacter baumannii A079	gentamicin	Resistant	6		6	mm	Disk diffusion									Laboratory Method		26195261
470	470.7684	Acinetobacter baumannii strain MRSN7227	tobramycin	Susceptible	2	==	2	mg/L	Broth dilution		BD Phoenix	BD	CLSI					Laboratory Method
470	470.7352	Acinetobacter baumannii strain BL03	piperacillin/tazobactam	Resistant	256/4	>	256/4	mg/L	Broth dilution				CLSI					Laboratory Method
470	470.8591	Acinetobacter baumannii strain SCPM-O-B-8567(4586) strain SCPM-O-B-8567(4586) strain SCPM-O-B-8567(4586)	carbapenem	Susceptible								PATRIC			AdaBoost Classifier		Accuracy:0.936, F1 score:0.942, AUC:0.957	Computational Method
470	470.627	Acinetobacter baumannii ABUH588663	trimethoprim/sulfamethoxazole	Resistant														Laboratory Method		26939581
470	470.16271	Acinetobacter baumannii BAL_369	piperacillin/tazobactam	Resistant					Disk diffusion			Unipath	CLSI	2011				Laboratory Method		28348846
470	470.7770	Acinetobacter baumannii strain MRSN7346	ciprofloxacin	Susceptible	0.5	<=	0.5	mg/L	Broth dilution		BD Phoenix	BD	CLSI					Laboratory Method
470	470.7458	Acinetobacter baumannii strain MRSN11738	imipenem	Susceptible	1	<=	1	mg/L	Broth dilution		BD Phoenix	BD	CLSI					Laboratory Method
470	470.7763	Acinetobacter baumannii strain MRSN7331	ciprofloxacin	Resistant	2	>	2	mg/L	Broth dilution		BD Phoenix	BD	CLSI					Laboratory Method
470	470.7588	Acinetobacter baumannii strain MRSN7070	carbapenem	Resistant											AdaBoost Classifier		Accuracy:0.936, F1 score:0.942, AUC:0.957	Computational Method
470	470.702	Acinetobacter baumannii ABUH514287	imipenem	Resistant														Laboratory Method		26939581
470	470.7772	Acinetobacter baumannii strain MRSN7348	aztreonam	Resistant	16	>	16	mg/L	Broth dilution		BD Phoenix	BD	CLSI					Laboratory Method
470	470.9093	Acinetobacter baumannii strain MRSN15088	trimethoprim/sulfamethoxazole	Susceptible	<=2/38	<=	2/38	mg/L	Broth dilution				CLSI
470	470.9027	Acinetobacter baumannii strain MRSN7690	gentamicin	Resistant	>=16	>=	16	mg/L	Broth dilution				CLSI
470	470.10016	Acinetobacter baumannii SRR3170233	carbapenem	Resistant								PATRIC			AdaBoost Classifier		Accuracy:0.936, F1 score:0.942, AUC:0.957	Computational Method
470	470.16349	Acinetobacter baumannii 344_an	gentamicin	Resistant					Disk diffusion			Unipath	CLSI	2011				Laboratory Method		28348846
470	470.8120	Acinetobacter baumannii strain not applicable	amikacin	Intermediate	16	==	16	mg/L	Broth dilution		VITEK 2							Laboratory Method
470	470.8878	Acinetobacter baumannii strain AB-HZ-S04	carbapenem	Susceptible								PATRIC			AdaBoost Classifier		Accuracy:0.936, F1 score:0.942, AUC:0.957	Computational Method
470	470.17610	Acinetobacter baumannii PA036	carbapenem	Resistant											AdaBoost Classifier		Accuracy:0.936, F1 score:0.942, AUC:0.957	Computational Method
470	470.7978	Acinetobacter baumannii strain MRSN7659	cefoxitin	Resistant	64	>=	64	mg/L	Broth dilution		VITEK 2	BioMerieux	CLSI					Laboratory Method
470	470.17541	Acinetobacter baumannii PT020	carbapenem	Susceptible											AdaBoost Classifier		Accuracy:0.936, F1 score:0.942, AUC:0.957	Computational Method
470	470.7670	Acinetobacter baumannii strain MRSN7209	tetracycline	Resistant	8	>	8	mg/L	Broth dilution		BD Phoenix	BD	CLSI					Laboratory Method
470	470.2303	Acinetobacter baumannii strain CCF70	piperacillin/tazobactam	Resistant		>=	128	mg/L										Laboratory Method
470	470.7814	Acinetobacter baumannii strain MRSN7397	cefotaxime	Resistant	32	>	32	mg/L	Broth dilution		MicroScan	Siemens	CLSI					Laboratory Method
470	470.8014	Acinetobacter baumannii strain MRSN7714	tetracycline	Resistant	8	>	8	mg/L	Broth dilution		BD Phoenix	BD	CLSI					Laboratory Method
470	470.644	Acinetobacter baumannii ABUH41490	trimethoprim/sulfamethoxazole	Resistant														Laboratory Method		26939581
470	470.16219	Acinetobacter baumannii BAL_204	ceftriaxone	Susceptible					Disk diffusion			Unipath	CLSI	2011				Laboratory Method		28348846
470	470.8558	Acinetobacter baumannii strain Aci00865	carbapenem	Resistant								PATRIC			AdaBoost Classifier		Accuracy:0.936, F1 score:0.942, AUC:0.957	Computational Method
470	470.7918	Acinetobacter baumannii strain MRSN7557	levofloxacin	Intermediate	4	==	4	mg/L	Broth dilution		BD Phoenix	BD	CLSI					Laboratory Method
470	470.5409	Acinetobacter baumannii strain 7804	carbapenem	Susceptible											AdaBoost Classifier		Accuracy:0.936, F1 score:0.942, AUC:0.957	Computational Method
470	470.7545	Acinetobacter baumannii strain MRSN15073	ampicillin	Resistant	32	>=	32	mg/L	Broth dilution		VITEK 2	BioMerieux	CLSI					Laboratory Method
470	470.7670	Acinetobacter baumannii strain MRSN7209	cefotaxime	Resistant	32	>	32	mg/L	Broth dilution		MicroScan	Siemens	CLSI					Laboratory Method
470	470.13070	Acinetobacter baumannii strain AC15101	carbapenem	Resistant								PATRIC			AdaBoost Classifier		Accuracy:0.936, F1 score:0.942, AUC:0.957	Computational Method
470	470.8080	Acinetobacter baumannii strain MRSN889	ceftriaxone	Resistant	32	>	32	mg/L	Broth dilution		BD Phoenix	BD	CLSI					Laboratory Method
470	470.9059	Acinetobacter baumannii strain MRSN7137	carbapenem	Susceptible								PATRIC			AdaBoost Classifier		Accuracy:0.936, F1 score:0.942, AUC:0.957	Computational Method
470	470.8007	Acinetobacter baumannii strain MRSN7706	tetracycline	Resistant	8	>	8	mg/L	Broth dilution		BD Phoenix	BD	CLSI					Laboratory Method
470	470.14167	Acinetobacter baumannii strain SUH-2	carbapenem	Susceptible								PATRIC			AdaBoost Classifier		Accuracy:0.936, F1 score:0.942, AUC:0.957	Computational Method
470	470.4828	Acinetobacter baumannii strain KCRI-43 strain RDK06_432B	cefazolin	Resistant					Disk diffusion				CLSI	2013				Laboratory Method		30843063
470	470.8039	Acinetobacter baumannii strain MRSN7768	cefotaxime	Resistant	32	>	32	mg/L	Broth dilution		MicroScan	Siemens	CLSI					Laboratory Method
470	470.2266	Acinetobacter baumannii strain CCF10	ceftriaxone	Resistant		>=	64	mg/L										Laboratory Method
470	470.16345	Acinetobacter baumannii 316_an	colistin	Susceptible					Disk diffusion			Unipath	CLSI	2011				Laboratory Method		28348846
470	470.8394	Acinetobacter baumannii strain Pesh-11	minocycline	Susceptible														Laboratory Method		31941492
470	470.2297	Acinetobacter baumannii strain CCF64	piperacillin	Resistant		>=	128	mg/L										Laboratory Method
470	470.14542	Acinetobacter baumannii strain SUH-23	carbapenem	Susceptible								PATRIC			AdaBoost Classifier		Accuracy:0.936, F1 score:0.942, AUC:0.957	Computational Method
470	470.7535	Acinetobacter baumannii strain MRSN15047	cefazolin	Resistant	64	>=	64	mg/L	Broth dilution		VITEK 2	BioMerieux	CLSI					Laboratory Method
470	470.9075	Acinetobacter baumannii strain MRSN32797	meropenem	Susceptible	<=2	<=	2	mg/L	Broth dilution				CLSI
470	470.7655	Acinetobacter baumannii strain MRSN7172	trimethoprim/sulfamethoxazole	Resistant	8/152	==	8/152	mg/L	Broth dilution		VITEK 2	BioMerieux	CLSI					Laboratory Method
470	470.16334	Acinetobacter baumannii 273_n	ciprofloxacin	Resistant					Disk diffusion			Unipath	CLSI	2011				Laboratory Method		28348846
470	470.12313	Acinetobacter baumannii strain 546_16	carbapenem	Susceptible								PATRIC			AdaBoost Classifier		Accuracy:0.936, F1 score:0.942, AUC:0.957	Computational Method
470	470.9584	Acinetobacter baumannii strain ABAY11003	carbapenem	Resistant								PATRIC			AdaBoost Classifier		Accuracy:0.936, F1 score:0.942, AUC:0.957	Computational Method
470	470.7358	Acinetobacter baumannii strain BL09	cefepime	Resistant	64	>	64	mg/L	Broth dilution				CLSI					Laboratory Method
470	470.7451	Acinetobacter baumannii strain MRSN11726	ciprofloxacin	Resistant	2	>	2	mg/L	Broth dilution		BD Phoenix	BD	CLSI					Laboratory Method
470	470.10187	Acinetobacter baumannii SRR3218401	carbapenem	Susceptible								PATRIC			AdaBoost Classifier		Accuracy:0.936, F1 score:0.942, AUC:0.957	Computational Method
470	470.9144	Acinetobacter baumannii strain J15 (99-222-0341) strain J15 (99-222-0341)	carbapenem	Susceptible								PATRIC			AdaBoost Classifier		Accuracy:0.936, F1 score:0.942, AUC:0.957	Computational Method
470	470.7835	Acinetobacter baumannii strain MRSN7420	tetracycline	Resistant	8	>	8	mg/L	Broth dilution		BD Phoenix	BD	CLSI					Laboratory Method
470	470.7544	Acinetobacter baumannii strain MRSN15072	cefazolin	Resistant	64	>=	64	mg/L	Broth dilution		VITEK 2	BioMerieux	CLSI					Laboratory Method
470	470.7680	Acinetobacter baumannii strain MRSN7222	ceftazidime	Resistant	16	>	16	mg/L	Broth dilution		MicroScan	Siemens	CLSI					Laboratory Method
470	470.2303	Acinetobacter baumannii strain CCF70	ampicillin	Resistant		>=	32	mg/L										Laboratory Method
470	470.8091	Acinetobacter baumannii strain MRSN902	aztreonam	Resistant	16	>	16	mg/L	Broth dilution		BD Phoenix	BD	CLSI					Laboratory Method
470	470.7916	Acinetobacter baumannii strain MRSN7551	tobramycin	Resistant	8	>	8	mg/L	Broth dilution		BD Phoenix	BD	CLSI					Laboratory Method
470	470.1557	Acinetobacter baumannii strain MRSN15084	tobramycin	Resistant	>8	>	8	mg/L	Broth dilution		BD Phoenix	BD	CLSI					Laboratory Method		25824815
470	470.15903	Acinetobacter baumannii 17024	carbapenem	Resistant								PATRIC			AdaBoost Classifier		Accuracy:0.936, F1 score:0.942, AUC:0.957	Computational Method
470	470.7980	Acinetobacter baumannii strain MRSN7662	gentamicin	Resistant	8	>	8	mg/L	Broth dilution		BD Phoenix	BD	CLSI					Laboratory Method
470	470.7669	Acinetobacter baumannii strain MRSN7208	trimethoprim/sulfamethoxazole	Resistant	16/304	>=	16/304	mg/L	Broth dilution		VITEK 2	BioMerieux	CLSI					Laboratory Method
470	470.13575	Acinetobacter baumannii strain AB217-VUB	carbapenem	Susceptible								PATRIC			AdaBoost Classifier		Accuracy:0.936, F1 score:0.942, AUC:0.957	Computational Method
470	470.7713	Acinetobacter baumannii strain MRSN7263	aztreonam	Resistant	16	>	16	mg/L	Broth dilution		BD Phoenix	BD	CLSI					Laboratory Method
470	470.5309	Acinetobacter baumannii strain Lah-08	ampicillin/sulbactam	Resistant														Laboratory Method		31941492
470	470.16326	Acinetobacter baumannii 233_an	ceftazidime	Resistant					Disk diffusion			Unipath	CLSI	2011				Laboratory Method		28348846
470	470.7553	Acinetobacter baumannii strain MRSN15083	carbapenem	Susceptible											AdaBoost Classifier		Accuracy:0.936, F1 score:0.942, AUC:0.957	Computational Method
470	470.16253	Acinetobacter baumannii BAL_320	colistin	Susceptible					Disk diffusion			Unipath	CLSI	2011				Laboratory Method		28348846
470	470.7532	Acinetobacter baumannii strain MRSN15044	cefotaxime	Resistant	32	>	32	mg/L	Broth dilution		MicroScan	Siemens	CLSI					Laboratory Method
470	470.14896	Acinetobacter baumannii strain SUH-5	carbapenem	Susceptible								PATRIC			AdaBoost Classifier		Accuracy:0.936, F1 score:0.942, AUC:0.957	Computational Method
470	470.7431	Acinetobacter baumannii strain MRSN11690	nitrofurantoin	Resistant	512	>=	512	mg/L	Broth dilution		VITEK 2	BioMerieux	CLSI					Laboratory Method
470	470.12251	Acinetobacter baumannii strain 512_16	carbapenem	Susceptible								PATRIC			AdaBoost Classifier		Accuracy:0.936, F1 score:0.942, AUC:0.957	Computational Method
470	470.16292	Acinetobacter baumannii 8_an	amikacin	Resistant					Disk diffusion			Unipath	CLSI	2011				Laboratory Method		28348846
470	470.3759	Acinetobacter baumannii strain ABUH653	carbapenem	Susceptible											AdaBoost Classifier		Accuracy:0.936, F1 score:0.942, AUC:0.957	Computational Method
470	470.689	Acinetobacter baumannii ABUH189349	aztreonam	Resistant														Laboratory Method		26939581
470	470.2278	Acinetobacter baumannii strain CCF44	tobramycin	Resistant		>=	16	mg/L										Laboratory Method
470	470.7692	Acinetobacter baumannii strain MRSN7237	amikacin	Susceptible	8	<=	8	mg/L	Broth dilution		BD Phoenix	BD	CLSI					Laboratory Method
470	470.7447	Acinetobacter baumannii strain MRSN11721	tetracycline	Resistant	8	>	8	mg/L	Broth dilution		BD Phoenix	BD	CLSI					Laboratory Method
470	470.8932	Acinetobacter baumannii strain AB-HZ-B46	carbapenem	Resistant								PATRIC			AdaBoost Classifier		Accuracy:0.936, F1 score:0.942, AUC:0.957	Computational Method
470	470.2248	Acinetobacter baumannii strain CCF7	azidothymidine	Resistant		>=	16	mg/L										Laboratory Method
470	470.7969	Acinetobacter baumannii strain MRSN7646	imipenem	Susceptible	1	<=	1	mg/L	Broth dilution		BD Phoenix	BD	CLSI					Laboratory Method
470	470.15072	Acinetobacter baumannii strain PWa10_3071	carbapenem	Resistant								PATRIC			AdaBoost Classifier		Accuracy:0.936, F1 score:0.942, AUC:0.957	Computational Method
470	470.700	Acinetobacter baumannii ABUH184295	cefepime	Resistant														Laboratory Method		26939581
470	470.701	Acinetobacter baumannii ABUH514288	levofloxacin	Resistant														Laboratory Method		26939581
470	470.16127	Acinetobacter baumannii NGCE922	carbapenem	Susceptible								PATRIC			AdaBoost Classifier		Accuracy:0.936, F1 score:0.942, AUC:0.957	Computational Method
470	470.9046	Acinetobacter baumannii strain MRSN7431	tobramycin	Susceptible	<=4	<=	4	mg/L	Broth dilution				CLSI
470	470.7732	Acinetobacter baumannii strain MRSN7290	ampicillin/sulbactam	Susceptible	4/2	==	4/2	mg/L	Broth dilution		VITEK 2	BioMerieux	CLSI					Laboratory Method
470	470.10142	Acinetobacter baumannii SRR3217390	carbapenem	Resistant								PATRIC			AdaBoost Classifier		Accuracy:0.936, F1 score:0.942, AUC:0.957	Computational Method
470	470.1554	Acinetobacter baumannii strain MRSN16882	ciprofloxacin	Resistant	>=4	>=	4	mg/L	Broth dilution		VITEK 2	BioMerieux	CLSI					Laboratory Method		25824815
470	470.7340	Acinetobacter baumannii strain 177	tetracycline	Resistant	16	>=	16	mg/L	Broth dilution		VITEK 2	BioMerieux	CLSI					Laboratory Method
470	470.8563	Acinetobacter baumannii strain Aci00852	carbapenem	Susceptible								PATRIC			AdaBoost Classifier		Accuracy:0.936, F1 score:0.942, AUC:0.957	Computational Method
470	470.7664	Acinetobacter baumannii strain MRSN7189	ceftazidime	Resistant	16	>	16	mg/L	Broth dilution		BD Phoenix	BD	CLSI					Laboratory Method
470	470.7992	Acinetobacter baumannii strain MRSN7678	cefoxitin	Resistant	64	>=	64	mg/L	Broth dilution		VITEK 2	BioMerieux	CLSI					Laboratory Method
470	470.8037	Acinetobacter baumannii strain MRSN7761	doripenem	Susceptible	0.5	<=	0.5	mg/L	Broth dilution		MicroScan	Siemens	CLSI					Laboratory Method
470	470.1555	Acinetobacter baumannii strain MRSN15038	gentamicin	Resistant	>=16	>=	16	mg/L	Broth dilution		VITEK 2	BioMerieux	CLSI					Laboratory Method		25824815
470	470.7546	Acinetobacter baumannii strain MRSN15075	imipenem	Susceptible	1	<=	1	mg/L	Broth dilution		BD Phoenix	BD	CLSI					Laboratory Method
470	470.7679	Acinetobacter baumannii strain MRSN7221	ceftazidime	Resistant	16	>	16	mg/L	Broth dilution		BD Phoenix	BD	CLSI					Laboratory Method
470	470.7830	Acinetobacter baumannii strain MRSN7415	aztreonam	Resistant	16	>	16	mg/L	Broth dilution		BD Phoenix	BD	CLSI					Laboratory Method
470	470.9053	Acinetobacter baumannii strain MRSN7576	ceftriaxone	Susceptible	<=8	<=	8	mg/L	Broth dilution				CLSI
470	470.8064	Acinetobacter baumannii strain MRSN7821	ampicillin	Resistant	32	>=	32	mg/L	Broth dilution		VITEK 2	BioMerieux	CLSI					Laboratory Method
470	470.5303	Acinetobacter baumannii strain Pesh-33	trimethoprim/sulfamethoxazole	Resistant														Laboratory Method		31941492
470	470.753	Acinetobacter baumannii ABUH31558	meropenem	Resistant														Laboratory Method		26939581
470	470.2238	Acinetobacter baumannii strain CCF34	ceftazidime	Resistant		>=	32	mg/L										Laboratory Method
470	470.626	Acinetobacter baumannii ABUH175677	cefotaxime	Resistant														Laboratory Method		26939581
470	470.9845	Acinetobacter baumannii SRR2916656	carbapenem	Susceptible								PATRIC			AdaBoost Classifier		Accuracy:0.936, F1 score:0.942, AUC:0.957	Computational Method
470	470.9346	Acinetobacter baumannii strain 29282	piperacillin/tazobactam	Intermediate	>64/4	>	64/4	mg/L	Broth dilution		MicroScan		missing
470	470.9026	Acinetobacter baumannii strain MRSN960	trimethoprim/sulfamethoxazole	Resistant	>=4/76	>=	4/76	mg/L	Broth dilution				CLSI
470	470.14525	Acinetobacter baumannii strain AC-14	carbapenem	Susceptible								PATRIC			AdaBoost Classifier		Accuracy:0.936, F1 score:0.942, AUC:0.957	Computational Method
470	470.7688	Acinetobacter baumannii strain MRSN7232	cefazolin	Resistant	64	>=	64	mg/L	Broth dilution		VITEK 2	BioMerieux	CLSI					Laboratory Method
470	470.16277	Acinetobacter baumannii NL_4	gentamicin	Resistant					Disk diffusion			Unipath	CLSI	2011				Laboratory Method		28348846
470	470.8068	Acinetobacter baumannii strain MRSN7829	amikacin	Resistant	32	>	32	mg/L	Broth dilution		BD Phoenix	BD	CLSI					Laboratory Method
470	470.8121	Acinetobacter baumannii strain not applicable	ceftazidime	Resistant	64	>=	64	mg/L	Broth dilution		VITEK 2							Laboratory Method
470	470.5543	Acinetobacter baumannii strain 4300STDY7045769	carbapenem	Susceptible											AdaBoost Classifier		Accuracy:0.936, F1 score:0.942, AUC:0.957	Computational Method
470	470.7870	Acinetobacter baumannii strain MRSN7479	cefotaxime	Intermediate	32	==	32	mg/L	Broth dilution		MicroScan	Siemens	CLSI					Laboratory Method
470	470.8397	Acinetobacter baumannii strain Pesh-22	piperacillin/tazobactam	Resistant														Laboratory Method		31941492
470	470.8920	Acinetobacter baumannii strain AB-HZ-S68	carbapenem	Resistant								PATRIC			AdaBoost Classifier		Accuracy:0.936, F1 score:0.942, AUC:0.957	Computational Method
470	470.4834	Acinetobacter baumannii strain KCRI-33 strain RDK36_33	ampicillin	Resistant					Disk diffusion				CLSI	2013				Laboratory Method		30843063
470	470.7849	Acinetobacter baumannii strain MRSN7454	tetracycline	Resistant	8	>	8	mg/L	Broth dilution		BD Phoenix	BD	CLSI					Laboratory Method
1398974	1398974.3	Acinetobacter baumannii UH5707	gentamicin	Resistant														Laboratory Method		24449752
470	470.7903	Acinetobacter baumannii strain MRSN7525	ampicillin	Resistant	32	>=	32	mg/L	Broth dilution		VITEK 2	BioMerieux	CLSI					Laboratory Method
470	470.7712	Acinetobacter baumannii strain MRSN7261	gentamicin	Resistant	8	>	8	mg/L	Broth dilution		BD Phoenix	BD	CLSI					Laboratory Method
470	470.1552	Acinetobacter baumannii strain MRSN16898	trimethoprim/sulfamethoxazole	Resistant	>=16/304	>=	16/304	mg/L	Broth dilution		VITEK 2	BioMerieux	CLSI					Laboratory Method		25824815
470	470.7965	Acinetobacter baumannii strain MRSN7640	gentamicin	Resistant	8	>	8	mg/L	Broth dilution		BD Phoenix	BD	CLSI					Laboratory Method
470	470.2271	Acinetobacter baumannii strain CCF24	ampicillin	Resistant		>=	32	mg/L										Laboratory Method
470	470.7366	Acinetobacter baumannii strain BL17	piperacillin/tazobactam	Resistant	256/4	>	256/4	mg/L	Broth dilution				CLSI					Laboratory Method
470	470.7950	Acinetobacter baumannii strain MRSN7607	levofloxacin	Resistant	4	>	4	mg/L	Broth dilution		BD Phoenix	BD	CLSI					Laboratory Method
470	470.7346	Acinetobacter baumannii strain 362	gentamicin	Susceptible	1	<=	1	mg/L	Broth dilution		VITEK 2	BioMerieux	CLSI					Laboratory Method
470	470.7649	Acinetobacter baumannii strain MRSN7166	ciprofloxacin	Resistant	2	>	2	mg/L	Broth dilution		BD Phoenix	BD	CLSI					Laboratory Method
1310754	1310754.3	Acinetobacter baumannii 2887	imipenem	Resistant									CLSI	2008				Laboratory Method		27458211
470	470.8337	Acinetobacter baumannii strain XH508	carbapenem	Susceptible								PATRIC			AdaBoost Classifier		Accuracy:0.936, F1 score:0.942, AUC:0.957	Computational Method
470	470.7662	Acinetobacter baumannii strain MRSN7186	cefotaxime	Resistant	32	>	32	mg/L	Broth dilution		MicroScan	Siemens	CLSI					Laboratory Method
470	470.7600	Acinetobacter baumannii strain MRSN7099	ampicillin	Resistant	32	>=	32	mg/L	Broth dilution		VITEK 2	BioMerieux	CLSI					Laboratory Method
470	470.7495	Acinetobacter baumannii strain MRSN11792	nitrofurantoin	Resistant	512	>=	512	mg/L	Broth dilution		VITEK 2	BioMerieux	CLSI					Laboratory Method
470	470.1553	Acinetobacter baumannii strain MRSN16881	ampicillin	Resistant	>=32	>=	32	mg/L	Broth dilution		VITEK 2	BioMerieux	CLSI					Laboratory Method		25824815
470	470.7586	Acinetobacter baumannii strain MRSN7068	ceftazidime	Resistant	16	>	16	mg/L	Broth dilution		BD Phoenix	BD	CLSI					Laboratory Method
470	470.2273	Acinetobacter baumannii strain CCF28	piperacillin/tazobactam	Resistant		>=	128	mg/L										Laboratory Method
470	470.1554	Acinetobacter baumannii strain MRSN16882	ceftazidime	Susceptible	==4	==	4	mg/L	Broth dilution		BD Phoenix	BD	CLSI					Laboratory Method		25824815
470	470.7869	Acinetobacter baumannii strain MRSN7478	cefazolin	Resistant	64	>=	64	mg/L	Broth dilution		VITEK 2	BioMerieux	CLSI					Laboratory Method
903920	903920.3	Acinetobacter baumannii Naval-113	imipenem	Susceptible					Broth dilution		BD Phoenix NMIC/ID133	BD	CLSI	2009				Laboratory Method		26195261
470	470.7688	Acinetobacter baumannii strain MRSN7232	trimethoprim/sulfamethoxazole	Resistant	16/304	>=	16/304	mg/L	Broth dilution		VITEK 2	BioMerieux	CLSI					Laboratory Method
470	470.9540	Acinetobacter baumannii strain ABAY13012	carbapenem	Susceptible								PATRIC			AdaBoost Classifier		Accuracy:0.936, F1 score:0.942, AUC:0.957	Computational Method
470	470.7365	Acinetobacter baumannii strain BL16	polymyxin B	Susceptible	1	==	1	mg/L	Broth dilution				CLSI					Laboratory Method
470	470.7975	Acinetobacter baumannii strain MRSN7655	ceftazidime	Susceptible	4	==	4	mg/L	Broth dilution		MicroScan	Siemens	CLSI					Laboratory Method
470	470.9899	Acinetobacter baumannii SRR3131225	carbapenem	Susceptible								PATRIC			AdaBoost Classifier		Accuracy:0.936, F1 score:0.942, AUC:0.957	Computational Method
470	470.7925	Acinetobacter baumannii strain MRSN7567	imipenem	Susceptible	1	<=	1	mg/L	Broth dilution		BD Phoenix	BD	CLSI					Laboratory Method
470	470.7544	Acinetobacter baumannii strain MRSN15072	aztreonam	Resistant	16	>	16	mg/L	Broth dilution		BD Phoenix	BD	CLSI					Laboratory Method
470	470.7913	Acinetobacter baumannii strain MRSN7548	nitrofurantoin	Resistant	512	>=	512	mg/L	Broth dilution		VITEK 2	BioMerieux	CLSI					Laboratory Method
470	470.743	Acinetobacter baumannii ABUH23684	amikacin	Susceptible														Laboratory Method		26939581
470	470.7897	Acinetobacter baumannii strain MRSN7515	tobramycin	Resistant	8	>	8	mg/L	Broth dilution		BD Phoenix	BD	CLSI					Laboratory Method
470	470.7640	Acinetobacter baumannii strain MRSN7157	trimethoprim/sulfamethoxazole	Resistant	4/76	==	4/76	mg/L	Broth dilution		VITEK 2	BioMerieux	CLSI					Laboratory Method
470	470.7725	Acinetobacter baumannii strain MRSN7280	gentamicin	Resistant	8	>	8	mg/L	Broth dilution		BD Phoenix	BD	CLSI					Laboratory Method
470	470.11613	Acinetobacter baumannii strain E9	carbapenem	Resistant								PATRIC			AdaBoost Classifier		Accuracy:0.936, F1 score:0.942, AUC:0.957	Computational Method
470	470.1554	Acinetobacter baumannii strain MRSN16882	ceftriaxone	Susceptible	==8	==	8	mg/L	Broth dilution		BD Phoenix	BD	CLSI					Laboratory Method		25824815
470	470.1550	Acinetobacter baumannii strain MRSN16901	meropenem	Susceptible	==1	==	1	mg/L	Broth dilution		VITEK 2	BioMerieux	CLSI					Laboratory Method		25824815
470	470.1560	Acinetobacter baumannii strain MRSN16874	aztreonam	Resistant	>=64	>=	64	mg/L	Broth dilution		VITEK 2	BioMerieux	CLSI					Laboratory Method		25824815
1398957	1398957.3	Acinetobacter baumannii UH15208	meropenem	Resistant														Laboratory Method		24449752
470	470.7450	Acinetobacter baumannii strain MRSN11725	carbapenem	Resistant											AdaBoost Classifier		Accuracy:0.936, F1 score:0.942, AUC:0.957	Computational Method
470	470.7984	Acinetobacter baumannii strain MRSN7670	ceftriaxone	Resistant	32	>	32	mg/L	Broth dilution		MicroScan	Siemens	CLSI					Laboratory Method
1398980	1398980.3	Acinetobacter baumannii UH7607	gentamicin	Resistant														Laboratory Method		24449752
470	470.7658	Acinetobacter baumannii strain MRSN7181	ampicillin	Resistant	32	>=	32	mg/L	Broth dilution		VITEK 2	BioMerieux	CLSI					Laboratory Method
470	470.7905	Acinetobacter baumannii strain MRSN7531	ciprofloxacin	Resistant	2	>	2	mg/L	Broth dilution		BD Phoenix	BD	CLSI					Laboratory Method
470	470.7465	Acinetobacter baumannii strain MRSN11748	ceftazidime	Resistant	16	>	16	mg/L	Broth dilution		BD Phoenix	BD	CLSI					Laboratory Method
470	470.740	Acinetobacter baumannii ABUH28092	ampicillin/sulbactam	Resistant														Laboratory Method		26939581
470	470.7701	Acinetobacter baumannii strain MRSN7249	levofloxacin	Susceptible	2	==	2	mg/L	Broth dilution		BD Phoenix	BD	CLSI					Laboratory Method
470	470.4896	Acinetobacter baumannii strain SGH0403	spectinomycin	Resistant					Disk diffusion			Oxoid							28073968
1310820	1310820.3	Acinetobacter baumannii 323408	imipenem	Susceptible									CLSI	2008				Laboratory Method		27458211
470	470.640	Acinetobacter baumannii ABUH326495	cefepime	Resistant														Laboratory Method		26939581
470	470.17479	Acinetobacter baumannii SK061	carbapenem	Resistant											AdaBoost Classifier		Accuracy:0.936, F1 score:0.942, AUC:0.957	Computational Method
470	470.15695	Acinetobacter baumannii 15A835	carbapenem	Susceptible								PATRIC			AdaBoost Classifier		Accuracy:0.936, F1 score:0.942, AUC:0.957	Computational Method
1310740	1310740.3	Acinetobacter baumannii 457946	imipenem	Resistant									CLSI	2008				Laboratory Method		27458211
470	470.7667	Acinetobacter baumannii strain MRSN7206	cefotaxime	Resistant	32	>	32	mg/L	Broth dilution		MicroScan	Siemens	CLSI					Laboratory Method
470	470.9357	Acinetobacter baumannii strain AC6	carbapenem	Susceptible								PATRIC			AdaBoost Classifier		Accuracy:0.936, F1 score:0.942, AUC:0.957	Computational Method
470	470.7554	Acinetobacter baumannii strain MRSN15084	moxifloxacin	Resistant	8	>=	8	mg/L	Broth dilution		VITEK 2	BioMerieux	CLSI					Laboratory Method
470	470.7992	Acinetobacter baumannii strain MRSN7678	cefazolin	Resistant	64	>=	64	mg/L	Broth dilution		VITEK 2	BioMerieux	CLSI					Laboratory Method
470	470.715	Acinetobacter baumannii ABUH17202	tobramycin	Susceptible														Laboratory Method		26939581
470	470.8030	Acinetobacter baumannii strain MRSN7749	cefazolin	Resistant	64	>=	64	mg/L	Broth dilution		VITEK 2	BioMerieux	CLSI					Laboratory Method
470	470.8046	Acinetobacter baumannii strain MRSN7787	imipenem	Susceptible	1	<=	1	mg/L	Broth dilution		BD Phoenix	BD	CLSI					Laboratory Method
470	470.9661	Acinetobacter baumannii strain KT_2015_40	carbapenem	Resistant								PATRIC			AdaBoost Classifier		Accuracy:0.936, F1 score:0.942, AUC:0.957	Computational Method
470	470.9444	Acinetobacter baumannii strain AMA36	carbapenem	Susceptible								PATRIC			AdaBoost Classifier		Accuracy:0.936, F1 score:0.942, AUC:0.957	Computational Method
470	470.13386	Acinetobacter baumannii strain Ab32	ampicillin/sulbactam	Resistant	>=32/16	>=	32/16	mg/L	Broth dilution		VITEK 2	BioMerieux	CLSI
470	470.16283	Acinetobacter baumannii UV_964	carbapenem	Susceptible								PATRIC			AdaBoost Classifier		Accuracy:0.936, F1 score:0.942, AUC:0.957	Computational Method
470	470.708	Acinetobacter baumannii ABUH370269	ticarcillin/clavulanic acid	Resistant														Laboratory Method		26939581
470	470.16313	Acinetobacter baumannii 110_n	piperacillin/tazobactam	Resistant					Disk diffusion			Unipath	CLSI	2011				Laboratory Method		28348846
470	470.7578	Acinetobacter baumannii strain MRSN2839	tetracycline	Susceptible	4	==	4	mg/L	Broth dilution		BD Phoenix	BD	CLSI					Laboratory Method
470	470.7841	Acinetobacter baumannii strain MRSN7436	trimethoprim/sulfamethoxazole	Resistant	16/304	>=	16/304	mg/L	Broth dilution		VITEK 2	BioMerieux	CLSI					Laboratory Method
470	470.680	Acinetobacter baumannii ABUH532392	trimethoprim/sulfamethoxazole	Resistant														Laboratory Method		26939581
470	470.1563	Acinetobacter baumannii strain MRSN5540	gentamicin	Resistant	>=16	>=	16	mg/L	Broth dilution		VITEK 2	BioMerieux	CLSI					Laboratory Method		23812239
470	470.638	Acinetobacter baumannii ABUH355545	meropenem	Resistant														Laboratory Method		26939581
470	470.7679	Acinetobacter baumannii strain MRSN7221	carbapenem	Susceptible											AdaBoost Classifier		Accuracy:0.936, F1 score:0.942, AUC:0.957	Computational Method
470	470.7540	Acinetobacter baumannii strain MRSN15067	ampicillin/sulbactam	Susceptible	2/1	<=	2/1	mg/L	Broth dilution		VITEK 2	BioMerieux	CLSI					Laboratory Method
470	470.7905	Acinetobacter baumannii strain MRSN7531	cefotaxime	Intermediate	16	==	16	mg/L	Broth dilution		MicroScan	Siemens	CLSI					Laboratory Method
470	470.7432	Acinetobacter baumannii strain MRSN11695	ampicillin/sulbactam	Susceptible	8/4	==	8/4	mg/L	Broth dilution		VITEK 2	BioMerieux	CLSI					Laboratory Method
470	470.7699	Acinetobacter baumannii strain MRSN7247	cefoxitin	Resistant	64	>=	64	mg/L	Broth dilution		VITEK 2	BioMerieux	CLSI					Laboratory Method
470	470.9035	Acinetobacter baumannii strain MRSN7521	ceftriaxone	Resistant	>=64	>=	64	mg/L	Broth dilution				CLSI
470	470.8010	Acinetobacter baumannii strain MRSN7710	amikacin	Resistant	32	>	32	mg/L	Broth dilution		BD Phoenix	BD	CLSI					Laboratory Method
470	470.7975	Acinetobacter baumannii strain MRSN7655	levofloxacin	Susceptible	1	<=	1	mg/L	Broth dilution		BD Phoenix	BD	CLSI					Laboratory Method
470	470.2289	Acinetobacter baumannii strain CCF52	ampicillin	Resistant		>=	32	mg/L										Laboratory Method
470	470.4271	Acinetobacter baumannii strain Abau471	carbapenem	Susceptible											AdaBoost Classifier		Accuracy:0.936, F1 score:0.942, AUC:0.957	Computational Method
470	470.9111	Acinetobacter baumannii strain MRSN1196	ceftazidime	Resistant	>=32	>=	32	mg/L	Broth dilution				CLSI
470	470.7537	Acinetobacter baumannii strain MRSN15064	gentamicin	Resistant	8	>	8	mg/L	Broth dilution		BD Phoenix	BD	CLSI					Laboratory Method
470	470.16256	Acinetobacter baumannii BAL_329	colistin	Susceptible					Disk diffusion			Unipath	CLSI	2011				Laboratory Method		28348846
470	470.9089	Acinetobacter baumannii strain MRSN1551	trimethoprim/sulfamethoxazole	Resistant	>=4/76	>=	4/76	mg/L	Broth dilution				CLSI
470	470.9342	Acinetobacter baumannii strain 34301	imipenem	Resistant	>8	>	8	mg/L	Broth dilution		MicroScan		missing
470	470.8039	Acinetobacter baumannii strain MRSN7768	imipenem	Susceptible	1	<=	1	mg/L	Broth dilution		BD Phoenix	BD	CLSI					Laboratory Method
903902	903902.3	Acinetobacter baumannii OIFC098	tetracycline	Resistant					Broth dilution		BD Phoenix NMIC/ID133	BD	CLSI	2009				Laboratory Method		26195261
470	470.1562	Acinetobacter baumannii strain MRSN3941	ciprofloxacin	Resistant	>=4	>=	4	mg/L	Broth dilution		VITEK 2	BioMerieux	CLSI					Laboratory Method		23812239
1310758	1310758.3	Acinetobacter baumannii 1266220	imipenem	Resistant									CLSI	2008				Laboratory Method		27458211
470	470.762	Acinetobacter baumannii ABUH45538	ceftazidime	Resistant														Laboratory Method		26939581
470	470.7878	Acinetobacter baumannii strain MRSN7488	tetracycline	Resistant	8	>	8	mg/L	Broth dilution		BD Phoenix	BD	CLSI					Laboratory Method
470	470.10920	Acinetobacter baumannii strain SP2090	carbapenem	Susceptible								PATRIC			AdaBoost Classifier		Accuracy:0.936, F1 score:0.942, AUC:0.957	Computational Method
470	470.5310	Acinetobacter baumannii strain Pesh-37	minocycline	Susceptible														Laboratory Method		31941492
470	470.7563	Acinetobacter baumannii strain MRSN1967	ceftazidime	Resistant	64	>=	64	mg/L	Broth dilution		VITEK 2	BioMerieux	CLSI					Laboratory Method
470	470.7686	Acinetobacter baumannii strain MRSN7229	imipenem	Susceptible	1	<=	1	mg/L	Broth dilution		BD Phoenix	BD	CLSI					Laboratory Method
1398981	1398981.3	Acinetobacter baumannii UH7707	meropenem	Resistant														Laboratory Method		24449752
470	470.5299	Acinetobacter baumannii strain Pesh-31	tobramycin	Resistant														Laboratory Method		31941492
470	470.673	Acinetobacter baumannii ABUH535419	imipenem	Resistant														Laboratory Method		26939581
470	470.17160	Acinetobacter baumannii AYP-A4	carbapenem	Susceptible								PATRIC			AdaBoost Classifier		Accuracy:0.936, F1 score:0.942, AUC:0.957	Computational Method
470	470.8487	Acinetobacter baumannii strain Ab83	carbapenem	Susceptible								PATRIC			AdaBoost Classifier		Accuracy:0.936, F1 score:0.942, AUC:0.957	Computational Method
470	470.8122	Acinetobacter baumannii strain not applicable	tobramycin	Resistant	16	>=	16	mg/L	Broth dilution		VITEK 2							Laboratory Method
470	470.2160	Acinetobacter baumannii A092	cefotaxime	Resistant	256		256	mg/L	Broth dilution									Laboratory Method		26195261
470	470.7604	Acinetobacter baumannii strain MRSN7111	aztreonam	Resistant	16	>	16	mg/L	Broth dilution		BD Phoenix	BD	CLSI					Laboratory Method
470	470.7914	Acinetobacter baumannii strain MRSN7549	gentamicin	Resistant	8	>	8	mg/L	Broth dilution		BD Phoenix	BD	CLSI					Laboratory Method
470	470.8049	Acinetobacter baumannii strain MRSN7792	tigecycline	Susceptible	2	==	2	mg/L	Broth dilution		VITEK 2	BioMerieux	CLSI					Laboratory Method
470	470.9032	Acinetobacter baumannii strain MRSN4484	imipenem	Resistant	>=8	>=	8	mg/L	Broth dilution				CLSI
470	470.12611	Acinetobacter baumannii strain ACIN00235	carbapenem	Susceptible								PATRIC			AdaBoost Classifier		Accuracy:0.936, F1 score:0.942, AUC:0.957	Computational Method
470	470.7982	Acinetobacter baumannii strain MRSN7668	tobramycin	Susceptible	2	==	2	mg/L	Broth dilution		VITEK 2	BioMerieux	CLSI					Laboratory Method
470	470.7582	Acinetobacter baumannii strain MRSN3607	trimethoprim/sulfamethoxazole	Resistant	16/304	>=	16/304	mg/L	Broth dilution		VITEK 2	BioMerieux	CLSI					Laboratory Method
470	470.8013	Acinetobacter baumannii strain MRSN7713	tetracycline	Resistant	8	>	8	mg/L	Broth dilution		BD Phoenix	BD	CLSI					Laboratory Method
470	470.8060	Acinetobacter baumannii strain MRSN7816	imipenem	Susceptible	1	<=	1	mg/L	Broth dilution		BD Phoenix	BD	CLSI					Laboratory Method
470	470.7541	Acinetobacter baumannii strain MRSN15068	meropenem	Susceptible	0.5	==	0.5	mg/L	Broth dilution		VITEK 2	BioMerieux	CLSI					Laboratory Method
470	470.14944	Acinetobacter baumannii strain 17A1877	carbapenem	Susceptible								PATRIC			AdaBoost Classifier		Accuracy:0.936, F1 score:0.942, AUC:0.957	Computational Method
470	470.7586	Acinetobacter baumannii strain MRSN7068	levofloxacin	Resistant	4	>	4	mg/L	Broth dilution		BD Phoenix	BD	CLSI					Laboratory Method
470	470.7563	Acinetobacter baumannii strain MRSN1967	meropenem	Resistant	16	>=	16	mg/L	Broth dilution		VITEK 2	BioMerieux	CLSI					Laboratory Method
470	470.7727	Acinetobacter baumannii strain MRSN7282	imipenem	Susceptible	1	<=	1	mg/L	Broth dilution		BD Phoenix	BD	CLSI					Laboratory Method
470	470.7972	Acinetobacter baumannii strain MRSN7649	amikacin	Resistant	32	>	32	mg/L	Broth dilution		BD Phoenix	BD	CLSI					Laboratory Method
470	470.8032	Acinetobacter baumannii strain MRSN7752	cefotetan	Resistant	64	>=	64	mg/L	Broth dilution		VITEK 2	BioMerieux	CLSI					Laboratory Method
470	470.758	Acinetobacter baumannii ABUH1752	amikacin	Intermediate														Laboratory Method		26939581
470	470.4743	Acinetobacter baumannii strain R6	carbapenem	Resistant											AdaBoost Classifier		Accuracy:0.936, F1 score:0.942, AUC:0.957	Computational Method
470	470.9095	Acinetobacter baumannii strain MRSN30885	ceftriaxone	Susceptible	<=8	<=	8	mg/L	Broth dilution				CLSI
470	470.17492	Acinetobacter baumannii SK054	carbapenem	Susceptible											AdaBoost Classifier		Accuracy:0.936, F1 score:0.942, AUC:0.957	Computational Method
470	470.630	Acinetobacter baumannii ABUH195573	trimethoprim/sulfamethoxazole	Resistant														Laboratory Method		26939581
470	470.7527	Acinetobacter baumannii strain MRSN15037	imipenem	Susceptible	4	==	4	mg/L	Broth dilution		BD Phoenix	BD	CLSI					Laboratory Method
470	470.8040	Acinetobacter baumannii strain MRSN7769	tetracycline	Resistant	8	>	8	mg/L	Broth dilution		BD Phoenix	BD	CLSI					Laboratory Method
470	470.16340	Acinetobacter baumannii 290_an	colistin	Susceptible					Disk diffusion			Unipath	CLSI	2011				Laboratory Method		28348846
470	470.7629	Acinetobacter baumannii strain MRSN7143	imipenem	Susceptible	1	<=	1	mg/L	Broth dilution		BD Phoenix	BD	CLSI					Laboratory Method
470	470.8007	Acinetobacter baumannii strain MRSN7706	ceftazidime	Resistant	32	==	32	mg/L	Broth dilution		VITEK 2	BioMerieux	CLSI					Laboratory Method
470	470.12613	Acinetobacter baumannii strain ACIN00218	carbapenem	Susceptible								PATRIC			AdaBoost Classifier		Accuracy:0.936, F1 score:0.942, AUC:0.957	Computational Method
470	470.16232	Acinetobacter baumannii BAL_235	amikacin	Resistant					Disk diffusion			Unipath	CLSI	2011				Laboratory Method		28348846
470	470.765	Acinetobacter baumannii ABUH34825	ampicillin/sulbactam	Susceptible														Laboratory Method		26939581
470	470.652	Acinetobacter baumannii ABUH381467	cefepime	Resistant														Laboratory Method		26939581
470	470.9029	Acinetobacter baumannii strain MRSN489678	tetracycline	Susceptible	<=4	<=	4	mg/L	Broth dilution				CLSI
470	470.8064	Acinetobacter baumannii strain MRSN7821	meropenem	Susceptible	2	==	2	mg/L	Broth dilution		VITEK 2	BioMerieux	CLSI					Laboratory Method
470	470.16269	Acinetobacter baumannii BAL_361	amikacin	Resistant					Disk diffusion			Unipath	CLSI	2011				Laboratory Method		28348846
470	470.7859	Acinetobacter baumannii strain MRSN7465	ampicillin/sulbactam	Susceptible	4/2	==	4/2	mg/L	Broth dilution		VITEK 2	BioMerieux	CLSI					Laboratory Method
470	470.16321	Acinetobacter baumannii 209_n	ceftriaxone	Resistant					Disk diffusion			Unipath	CLSI	2011				Laboratory Method		28348846
470	470.7616	Acinetobacter baumannii strain MRSN7127	cefotaxime	Susceptible	8	==	8	mg/L	Broth dilution		MicroScan	Siemens	CLSI					Laboratory Method
470	470.4072	Acinetobacter baumannii strain SSMA8	carbapenem	Susceptible											AdaBoost Classifier		Accuracy:0.936, F1 score:0.942, AUC:0.957	Computational Method
470	470.16253	Acinetobacter baumannii BAL_320	gentamicin	Resistant					Disk diffusion			Unipath	CLSI	2011				Laboratory Method		28348846
470	470.12253	Acinetobacter baumannii strain 872_16	carbapenem	Susceptible								PATRIC			AdaBoost Classifier		Accuracy:0.936, F1 score:0.942, AUC:0.957	Computational Method
470	470.15722	Acinetobacter baumannii 19A2799	carbapenem	Susceptible								PATRIC			AdaBoost Classifier		Accuracy:0.936, F1 score:0.942, AUC:0.957	Computational Method
470	470.8523	Acinetobacter baumannii strain AB173	carbapenem	Resistant								PATRIC			AdaBoost Classifier		Accuracy:0.936, F1 score:0.942, AUC:0.957	Computational Method
470	470.5306	Acinetobacter baumannii strain Pesh-07	meropenem	Intermediate														Laboratory Method		31941492
470	470.651	Acinetobacter baumannii ABUH225472	amikacin	Resistant														Laboratory Method		26939581
470	470.768	Acinetobacter baumannii ABUH4556	meropenem	Resistant														Laboratory Method		26939581
470	470.7803	Acinetobacter baumannii strain MRSN7383	gentamicin	Resistant	8	>	8	mg/L	Broth dilution		BD Phoenix	BD	CLSI					Laboratory Method
470	470.15674	Acinetobacter baumannii 17A1732	carbapenem	Susceptible								PATRIC			AdaBoost Classifier		Accuracy:0.936, F1 score:0.942, AUC:0.957	Computational Method
470	470.2301	Acinetobacter baumannii strain CCF67	ceftazidime	Resistant		>=	32	mg/L										Laboratory Method
470	470.16298	Acinetobacter baumannii 20_an	ciprofloxacin	Resistant					Disk diffusion			Unipath	CLSI	2011				Laboratory Method		28348846
470	470.7859	Acinetobacter baumannii strain MRSN7465	cefotaxime	Resistant	32	>	32	mg/L	Broth dilution		MicroScan	Siemens	CLSI					Laboratory Method
470	470.7680	Acinetobacter baumannii strain MRSN7222	ceftriaxone	Resistant	64	>=	64	mg/L	Broth dilution		VITEK 2	BioMerieux	CLSI					Laboratory Method
470	470.761	Acinetobacter baumannii ABUH31539	ciprofloxacin	Resistant														Laboratory Method		26939581
470	470.7609	Acinetobacter baumannii strain MRSN7117	tobramycin	Resistant	8	>	8	mg/L	Broth dilution		BD Phoenix	BD	CLSI					Laboratory Method
470	470.15150	Acinetobacter baumannii strain Ab-HCG0911-60	carbapenem	Susceptible								PATRIC			AdaBoost Classifier		Accuracy:0.936, F1 score:0.942, AUC:0.957	Computational Method
470	470.1560	Acinetobacter baumannii strain MRSN16874	gentamicin	Resistant	>8	>	8	mg/L	Broth dilution		BD Phoenix	BD	CLSI					Laboratory Method		25824815
470	470.17441	Acinetobacter baumannii TR038	carbapenem	Resistant											AdaBoost Classifier		Accuracy:0.936, F1 score:0.942, AUC:0.957	Computational Method
470	470.5037	Acinetobacter baumannii strain GML-KP7-Col_R_AB-TR	carbapenem	Susceptible											AdaBoost Classifier		Accuracy:0.936, F1 score:0.942, AUC:0.957	Computational Method
470	470.6290	Acinetobacter baumannii strain TG29391	carbapenem	Susceptible											AdaBoost Classifier		Accuracy:0.936, F1 score:0.942, AUC:0.957	Computational Method
470	470.7864	Acinetobacter baumannii strain MRSN7471	levofloxacin	Resistant	4	>	4	mg/L	Broth dilution		BD Phoenix	BD	CLSI					Laboratory Method
470	470.2295	Acinetobacter baumannii strain CCF62	ampicillin/sulbactam	Resistant		>=	32	mg/L										Laboratory Method
470	470.7992	Acinetobacter baumannii strain MRSN7678	gentamicin	Resistant	8	>	8	mg/L	Broth dilution		BD Phoenix	BD	CLSI					Laboratory Method
470	470.16279	Acinetobacter baumannii NL_6	carbapenem	Susceptible								PATRIC			AdaBoost Classifier		Accuracy:0.936, F1 score:0.942, AUC:0.957	Computational Method
470	470.7890	Acinetobacter baumannii strain MRSN7506	ampicillin/sulbactam	Resistant	32/16	>=	32/16	mg/L	Broth dilution		VITEK 2	BioMerieux	CLSI					Laboratory Method
470	470.9632	Acinetobacter baumannii strain GE_2017_62	carbapenem	Susceptible								PATRIC			AdaBoost Classifier		Accuracy:0.936, F1 score:0.942, AUC:0.957	Computational Method
470	470.3274	Acinetobacter baumannii strain Ab54_GEIH-2010	carbapenem	Resistant											AdaBoost Classifier		Accuracy:0.936, F1 score:0.942, AUC:0.957	Computational Method
470	470.12263	Acinetobacter baumannii strain 606_16	carbapenem	Susceptible								PATRIC			AdaBoost Classifier		Accuracy:0.936, F1 score:0.942, AUC:0.957	Computational Method
470	470.753	Acinetobacter baumannii ABUH31558	amikacin	Susceptible														Laboratory Method		26939581
470	470.7531	Acinetobacter baumannii strain MRSN15043	ceftriaxone	Resistant	32	>	32	mg/L	Broth dilution		BD Phoenix	BD	CLSI					Laboratory Method
470	470.8007	Acinetobacter baumannii strain MRSN7706	gentamicin	Susceptible	1	<=	1	mg/L	Broth dilution		BD Phoenix	BD	CLSI					Laboratory Method
470	470.16308	Acinetobacter baumannii 73_ax	amikacin	Resistant					Disk diffusion			Unipath	CLSI	2011				Laboratory Method		28348846
470	470.7688	Acinetobacter baumannii strain MRSN7232	ceftazidime	Resistant	64	>=	64	mg/L	Broth dilution		VITEK 2	BioMerieux	CLSI					Laboratory Method
470	470.631	Acinetobacter baumannii ABUH355569	gentamicin	Resistant														Laboratory Method		26939581
470	470.7964	Acinetobacter baumannii strain MRSN7639	levofloxacin	Resistant	4	>	4	mg/L	Broth dilution		BD Phoenix	BD	CLSI					Laboratory Method
470	470.9069	Acinetobacter baumannii strain MRSN32842	carbapenem	Susceptible								PATRIC			AdaBoost Classifier		Accuracy:0.936, F1 score:0.942, AUC:0.957	Computational Method
470	470.7735	Acinetobacter baumannii strain MRSN7294	ceftazidime	Resistant	16	>	16	mg/L	Broth dilution		BD Phoenix	BD	CLSI					Laboratory Method
470	470.7890	Acinetobacter baumannii strain MRSN7506	ceftazidime	Resistant	16	>	16	mg/L	Broth dilution		BD Phoenix	BD	CLSI					Laboratory Method
470	470.15511	Acinetobacter baumannii SUH-3	carbapenem	Susceptible								PATRIC			AdaBoost Classifier		Accuracy:0.936, F1 score:0.942, AUC:0.957	Computational Method
470	470.713	Acinetobacter baumannii ABUH475239	aztreonam	Resistant														Laboratory Method		26939581
470	470.5793	Acinetobacter baumannii strain MC39	carbapenem	Susceptible											AdaBoost Classifier		Accuracy:0.936, F1 score:0.942, AUC:0.957	Computational Method
470	470.704	Acinetobacter baumannii ABUH71278	ciprofloxacin	Resistant														Laboratory Method		26939581
470	470.8332	Acinetobacter baumannii strain XH802	carbapenem	Susceptible								PATRIC			AdaBoost Classifier		Accuracy:0.936, F1 score:0.942, AUC:0.957	Computational Method
470	470.3185	Acinetobacter baumannii strain H31506	carbapenem	Susceptible											AdaBoost Classifier		Accuracy:0.936, F1 score:0.942, AUC:0.957	Computational Method
470	470.8053	Acinetobacter baumannii strain MRSN7799	carbapenem	Susceptible											AdaBoost Classifier		Accuracy:0.936, F1 score:0.942, AUC:0.957	Computational Method
470	470.1562	Acinetobacter baumannii strain MRSN3941	aztreonam	Resistant	==16	==	16	mg/L	Broth dilution		BD Phoenix	BD	CLSI					Laboratory Method		23812239
470	470.7667	Acinetobacter baumannii strain MRSN7206	trimethoprim/sulfamethoxazole	Susceptible	2/38	==	2/38	mg/L	Broth dilution		VITEK 2	BioMerieux	CLSI					Laboratory Method
470	470.4752	Acinetobacter baumannii strain AB40	carbapenem	Susceptible											AdaBoost Classifier		Accuracy:0.936, F1 score:0.942, AUC:0.957	Computational Method
470	470.13388	Acinetobacter baumannii strain Ab905	ciprofloxacin	Resistant	>=4	>=	4	mg/L	Broth dilution		VITEK 2	BioMerieux	CLSI
470	470.9022	Acinetobacter baumannii strain MRSN31461	cefepime	Susceptible	<=8	<=	8	mg/L	Broth dilution				CLSI
470	470.7471	Acinetobacter baumannii strain MRSN11757	ceftriaxone	Susceptible	8	==	8	mg/L	Broth dilution		BD Phoenix	BD	CLSI					Laboratory Method
470	470.7487	Acinetobacter baumannii strain MRSN11777	tigecycline	Susceptible	1	==	1	mg/L	Broth dilution		VITEK 2	BioMerieux	CLSI					Laboratory Method
470	470.7658	Acinetobacter baumannii strain MRSN7181	imipenem	Susceptible	2	==	2	mg/L	Broth dilution		BD Phoenix	BD	CLSI					Laboratory Method
470	470.2433	Acinetobacter baumannii A080	ceftazidime	Resistant	>256	>	256	mg/L	Broth dilution									Laboratory Method		26195261
470	470.746	Acinetobacter baumannii ABUH24373	gentamicin	Resistant														Laboratory Method		26939581
470	470.4909	Acinetobacter baumannii strain KUFAR60	carbapenem	Susceptible											AdaBoost Classifier		Accuracy:0.936, F1 score:0.942, AUC:0.957	Computational Method
470	470.750	Acinetobacter baumannii ABUH48763	gentamicin	Resistant														Laboratory Method		26939581
470	470.10892	Acinetobacter baumannii strain BA11158	carbapenem	Resistant								PATRIC			AdaBoost Classifier		Accuracy:0.936, F1 score:0.942, AUC:0.957	Computational Method
470	470.9078	Acinetobacter baumannii strain MRSN31942	trimethoprim/sulfamethoxazole	Susceptible	<=2/38	<=	2/38	mg/L	Broth dilution				CLSI
470	470.16188	Acinetobacter baumannii NCCP 15992	carbapenem	Resistant								PATRIC			AdaBoost Classifier		Accuracy:0.936, F1 score:0.942, AUC:0.957	Computational Method
470	470.8395	Acinetobacter baumannii strain Pesh-05	ampicillin/sulbactam	Resistant														Laboratory Method		31941492
470	470.7977	Acinetobacter baumannii strain MRSN7658	levofloxacin	Resistant	4	>	4	mg/L	Broth dilution		BD Phoenix	BD	CLSI					Laboratory Method
1398952	1398952.3	Acinetobacter baumannii UH12308	ciprofloxacin	Resistant														Laboratory Method		24449752
470	470.9577	Acinetobacter baumannii strain ABAY11013	carbapenem	Susceptible								PATRIC			AdaBoost Classifier		Accuracy:0.936, F1 score:0.942, AUC:0.957	Computational Method
470	470.7488	Acinetobacter baumannii strain MRSN11778	tetracycline	Susceptible	2	<=	2	mg/L	Broth dilution		BD Phoenix	BD	CLSI					Laboratory Method
470	470.703	Acinetobacter baumannii ABUH71279	ampicillin/sulbactam	Susceptible														Laboratory Method		26939581
470	470.7894	Acinetobacter baumannii strain MRSN7511	aztreonam	Resistant	16	>	16	mg/L	Broth dilution		BD Phoenix	BD	CLSI					Laboratory Method
903904	903904.3	Acinetobacter baumannii Naval-13	gentamicin	Resistant					Broth dilution		BD Phoenix NMIC/ID133	BD	CLSI	2009				Laboratory Method		26195261
470	470.16211	Acinetobacter baumannii BAL_186	imipenem	Resistant					Disk diffusion			Unipath	CLSI	2011				Laboratory Method		28348846
470	470.711	Acinetobacter baumannii ABUH507247	ciprofloxacin	Resistant														Laboratory Method		26939581
1310791	1310791.3	Acinetobacter baumannii 742879	carbapenem	Susceptible														Laboratory Method		27458211
470	470.741	Acinetobacter baumannii ABUH23687	cefepime	Resistant														Laboratory Method		26939581
470	470.7541	Acinetobacter baumannii strain MRSN15068	doripenem	Susceptible	1	==	1	mg/L	Broth dilution		MicroScan	Siemens	CLSI					Laboratory Method
1310571	1310571.3	Acinetobacter baumannii 1032241	carbapenem	Resistant														Laboratory Method		27458211
470	470.9037	Acinetobacter baumannii strain MRSN6541	ceftriaxone	Intermediate	==32	==	32	mg/L	Broth dilution				CLSI
903921	903921.3	Acinetobacter baumannii Naval-82	trimethoprim/sulfamethoxazole	Susceptible					Broth dilution		BD Phoenix NMIC/ID133	BD	CLSI	2009				Laboratory Method		26195261
470	470.8402	Acinetobacter baumannii strain 540_17	carbapenem	Susceptible								PATRIC			AdaBoost Classifier		Accuracy:0.936, F1 score:0.942, AUC:0.957	Computational Method
470	470.8069	Acinetobacter baumannii strain MRSN7831	tetracycline	Resistant	8	>	8	mg/L	Broth dilution		BD Phoenix	BD	CLSI					Laboratory Method
470	470.682	Acinetobacter baumannii ABUH532387	cefotaxime	Resistant														Laboratory Method		26939581
903902	903902.3	Acinetobacter baumannii OIFC098	ceftazidime	Resistant					Broth dilution		BD Phoenix NMIC/ID133	BD	CLSI	2009				Laboratory Method		26195261
470	470.9452	Acinetobacter baumannii strain AMA24	carbapenem	Susceptible								PATRIC			AdaBoost Classifier		Accuracy:0.936, F1 score:0.942, AUC:0.957	Computational Method
1310825	1310825.3	Acinetobacter baumannii 1064293_46	carbapenem	Resistant														Laboratory Method		27458211
1398987	1398987.3	Acinetobacter baumannii UH8807	amikacin	Resistant														Laboratory Method		24449752
470	470.8033	Acinetobacter baumannii strain MRSN7753	cefotetan	Resistant	64	>=	64	mg/L	Broth dilution		VITEK 2	BioMerieux	CLSI					Laboratory Method
470	470.7363	Acinetobacter baumannii strain BL14	polymyxin B	Susceptible	1	==	1	mg/L	Broth dilution				CLSI					Laboratory Method
470	470.16328	Acinetobacter baumannii 238_an	piperacillin/tazobactam	Intermediate					Disk diffusion			Unipath	CLSI	2011				Laboratory Method		28348846
470	470.742	Acinetobacter baumannii ABUH23685	ceftazidime	Resistant														Laboratory Method		26939581
470	470.10010	Acinetobacter baumannii SRR3159170	carbapenem	Susceptible								PATRIC			AdaBoost Classifier		Accuracy:0.936, F1 score:0.942, AUC:0.957	Computational Method
470	470.9100	Acinetobacter baumannii strain MRSN15075	colistin	Susceptible	<=2	<=	2	mg/L	Broth dilution				CLSI
470	470.710	Acinetobacter baumannii ABUH507263	trimethoprim/sulfamethoxazole	Resistant														Laboratory Method		26939581
470	470.5300	Acinetobacter baumannii strain Lah-01	trimethoprim/sulfamethoxazole	Resistant														Laboratory Method		31941492
470	470.7758	Acinetobacter baumannii strain MRSN7325	amikacin	Susceptible	8	<=	8	mg/L	Broth dilution		BD Phoenix	BD	CLSI					Laboratory Method
470	470.8060	Acinetobacter baumannii strain MRSN7816	ceftazidime	Resistant	16	>	16	mg/L	Broth dilution		BD Phoenix	BD	CLSI					Laboratory Method
470	470.9079	Acinetobacter baumannii strain MRSN30945	carbapenem	Susceptible								PATRIC			AdaBoost Classifier		Accuracy:0.936, F1 score:0.942, AUC:0.957	Computational Method
470	470.2268	Acinetobacter baumannii strain CCF14	cefepime	Intermediate		=	16	mg/L										Laboratory Method
470	470.7853	Acinetobacter baumannii strain MRSN7458	gentamicin	Resistant	8	>	8	mg/L	Broth dilution		BD Phoenix	BD	CLSI					Laboratory Method
470	470.9100	Acinetobacter baumannii strain MRSN15075	ampicillin/sulbactam	Susceptible	<=8/4	<=	8/4	mg/L	Broth dilution				CLSI
470	470.7925	Acinetobacter baumannii strain MRSN7567	ampicillin	Resistant	32	>=	32	mg/L	Broth dilution		VITEK 2	BioMerieux	CLSI					Laboratory Method
470	470.7573	Acinetobacter baumannii strain MRSN2024	carbapenem	Susceptible											AdaBoost Classifier		Accuracy:0.936, F1 score:0.942, AUC:0.957	Computational Method
470	470.7869	Acinetobacter baumannii strain MRSN7478	ampicillin/sulbactam	Resistant	32/16	>=	32/16	mg/L	Broth dilution		VITEK 2	BioMerieux	CLSI					Laboratory Method
470	470.2265	Acinetobacter baumannii strain CCF2	ampicillin/sulbactam	Resistant		>=	32	mg/L										Laboratory Method
470	470.7775	Acinetobacter baumannii strain MRSN7351	ampicillin	Resistant	32	>=	32	mg/L	Broth dilution		VITEK 2	BioMerieux	CLSI					Laboratory Method
470	470.14196	Acinetobacter baumannii strain 17A2028	carbapenem	Resistant								PATRIC			AdaBoost Classifier		Accuracy:0.936, F1 score:0.942, AUC:0.957	Computational Method
1398955	1398955.3	Acinetobacter baumannii UH13908	trimethoprim/sulfamethoxazole	Resistant														Laboratory Method		24449752
470	470.7554	Acinetobacter baumannii strain MRSN15084	nitrofurantoin	Resistant	512	>=	512	mg/L	Broth dilution		VITEK 2	BioMerieux	CLSI					Laboratory Method
1398975	1398975.3	Acinetobacter baumannii UH6107	meropenem	Resistant														Laboratory Method		24449752
470	470.710	Acinetobacter baumannii ABUH507263	tetracycline	Resistant														Laboratory Method		26939581
470	470.7545	Acinetobacter baumannii strain MRSN15073	imipenem	Susceptible	4	==	4	mg/L	Broth dilution		BD Phoenix	BD	CLSI					Laboratory Method
470	470.16254	Acinetobacter baumannii BAL_321	carbapenem	Susceptible								PATRIC			AdaBoost Classifier		Accuracy:0.936, F1 score:0.942, AUC:0.957	Computational Method
470	470.7853	Acinetobacter baumannii strain MRSN7458	nitrofurantoin	Resistant	512	>=	512	mg/L	Broth dilution		VITEK 2	BioMerieux	CLSI					Laboratory Method
470	470.8531	Acinetobacter baumannii strain AB167	carbapenem	Resistant								PATRIC			AdaBoost Classifier		Accuracy:0.936, F1 score:0.942, AUC:0.957	Computational Method
470	470.7655	Acinetobacter baumannii strain MRSN7172	ciprofloxacin	Resistant	2	>	2	mg/L	Broth dilution		BD Phoenix	BD	CLSI					Laboratory Method
470	470.16246	Acinetobacter baumannii BAL_291	ceftazidime	Resistant					Disk diffusion			Unipath	CLSI	2011				Laboratory Method		28348846
470	470.656	Acinetobacter baumannii ABUH430459	cefepime	Resistant														Laboratory Method		26939581
470	470.16279	Acinetobacter baumannii NL_6	ciprofloxacin	Resistant					Disk diffusion			Unipath	CLSI	2011				Laboratory Method		28348846
470	470.8009	Acinetobacter baumannii strain MRSN7709	tobramycin	Susceptible	1	<=	1	mg/L	Broth dilution		BD Phoenix	BD	CLSI					Laboratory Method
470	470.7458	Acinetobacter baumannii strain MRSN11738	levofloxacin	Susceptible	1	<=	1	mg/L	Broth dilution		BD Phoenix	BD	CLSI					Laboratory Method
1310615	1310615.3	Acinetobacter baumannii 1396970	carbapenem	Susceptible														Laboratory Method		27458211
470	470.12083	Acinetobacter baumannii strain A73	carbapenem	Susceptible								PATRIC			AdaBoost Classifier		Accuracy:0.936, F1 score:0.942, AUC:0.957	Computational Method
470	470.9078	Acinetobacter baumannii strain MRSN31942	amikacin	Susceptible	<=16	<=	16	mg/L	Broth dilution				CLSI
903931	903931.3	Acinetobacter baumannii WC-A-92	cefepime	Resistant					Broth dilution		BD Phoenix NMIC/ID133	BD	CLSI	2009				Laboratory Method		26195261
470	470.7593	Acinetobacter baumannii strain MRSN7084	imipenem	Susceptible	2	==	2	mg/L	Broth dilution		BD Phoenix	BD	CLSI					Laboratory Method
470	470.7954	Acinetobacter baumannii strain MRSN7617	amikacin	Intermediate	32	==	32	mg/L	Broth dilution		BD Phoenix	BD	CLSI					Laboratory Method
470	470.9072	Acinetobacter baumannii strain MRSN351162	levofloxacin	Susceptible	<=2	<=	2	mg/L	Broth dilution				CLSI
1398962	1398962.3	Acinetobacter baumannii UH19608	ceftazidime	Susceptible														Laboratory Method		24449752
470	470.2425	Acinetobacter baumannii A070	cefotaxime	Resistant	256		256	mg/L	Broth dilution									Laboratory Method		26195261
470	470.758	Acinetobacter baumannii ABUH1752	trimethoprim/sulfamethoxazole	Susceptible														Laboratory Method		26939581
470	470.7885	Acinetobacter baumannii strain MRSN7499	tobramycin	Resistant	8	>	8	mg/L	Broth dilution		BD Phoenix	BD	CLSI					Laboratory Method
470	470.16322	Acinetobacter baumannii 212_c	imipenem	Susceptible					Disk diffusion			Unipath	CLSI	2011				Laboratory Method		28348846
470	470.7962	Acinetobacter baumannii strain MRSN7636	ceftriaxone	Intermediate	32	==	32	mg/L	Broth dilution		BD Phoenix	BD	CLSI					Laboratory Method
470	470.7878	Acinetobacter baumannii strain MRSN7488	amikacin	Resistant	32	>	32	mg/L	Broth dilution		BD Phoenix	BD	CLSI					Laboratory Method
470	470.750	Acinetobacter baumannii ABUH48763	ampicillin/sulbactam	Resistant														Laboratory Method		26939581
470	470.7985	Acinetobacter baumannii strain MRSN7671	ceftazidime	Resistant	16	>	16	mg/L	Broth dilution		BD Phoenix	BD	CLSI					Laboratory Method
470	470.7691	Acinetobacter baumannii strain MRSN7236	tetracycline	Resistant	8	>	8	mg/L	Broth dilution		MicroScan	Siemens	CLSI					Laboratory Method
470	470.7683	Acinetobacter baumannii strain MRSN7226	imipenem	Susceptible	1	<=	1	mg/L	Broth dilution		BD Phoenix	BD	CLSI					Laboratory Method
470	470.7815	Acinetobacter baumannii strain MRSN7398	nitrofurantoin	Resistant	512	>=	512	mg/L	Broth dilution		VITEK 2	BioMerieux	CLSI					Laboratory Method
470	470.630	Acinetobacter baumannii ABUH195573	ciprofloxacin	Resistant														Laboratory Method		26939581
470	470.7863	Acinetobacter baumannii strain MRSN7470	cefoxitin	Resistant	64	>=	64	mg/L	Broth dilution		VITEK 2	BioMerieux	CLSI					Laboratory Method
470	470.14952	Acinetobacter baumannii strain 17A1732	carbapenem	Susceptible								PATRIC			AdaBoost Classifier		Accuracy:0.936, F1 score:0.942, AUC:0.957	Computational Method
1398965	1398965.4	Acinetobacter baumannii UH2107	imipenem	Susceptible														Laboratory Method		24449752
470	470.7545	Acinetobacter baumannii strain MRSN15073	amikacin	Susceptible	8	<=	8	mg/L	Broth dilution		BD Phoenix	BD	CLSI					Laboratory Method
470	470.7649	Acinetobacter baumannii strain MRSN7166	ceftriaxone	Resistant	32	>	32	mg/L	Broth dilution		BD Phoenix	BD	CLSI					Laboratory Method
470	470.16345	Acinetobacter baumannii 316_an	piperacillin/tazobactam	Resistant					Disk diffusion			Unipath	CLSI	2011				Laboratory Method		28348846
470	470.11075	Acinetobacter baumannii strain CAb2-3	carbapenem	Resistant								PATRIC			AdaBoost Classifier		Accuracy:0.936, F1 score:0.942, AUC:0.957	Computational Method
470	470.1334	Acinetobacter baumannii UH381_484	ciprofloxacin	Resistant														Laboratory Method
470	470.7353	Acinetobacter baumannii strain BL04	colistin	Susceptible	1	==	1	mg/L	Broth dilution				CLSI					Laboratory Method
470	470.2246	Acinetobacter baumannii strain CCF5	ceftazidime	Resistant		>=	32	mg/L										Laboratory Method
470	470.3781	Acinetobacter baumannii strain AB363	carbapenem	Susceptible											AdaBoost Classifier		Accuracy:0.936, F1 score:0.942, AUC:0.957	Computational Method
470	470.12963	Acinetobacter baumannii strain Aci00887	carbapenem	Resistant								PATRIC			AdaBoost Classifier		Accuracy:0.936, F1 score:0.942, AUC:0.957	Computational Method
470	470.7354	Acinetobacter baumannii strain BL05	imipenem	Resistant	64	>	64	mg/L	Broth dilution				CLSI					Laboratory Method
470	470.10871	Acinetobacter baumannii strain BA27036	carbapenem	Resistant								PATRIC			AdaBoost Classifier		Accuracy:0.936, F1 score:0.942, AUC:0.957	Computational Method
470	470.8063	Acinetobacter baumannii strain MRSN7819	trimethoprim/sulfamethoxazole	Resistant	8/152	==	8/152	mg/L	Broth dilution		VITEK 2	BioMerieux	CLSI					Laboratory Method
470	470.13902	Acinetobacter baumannii strain 17978UN	carbapenem	Susceptible								PATRIC			AdaBoost Classifier		Accuracy:0.936, F1 score:0.942, AUC:0.957	Computational Method
470	470.7452	Acinetobacter baumannii strain MRSN11727	ciprofloxacin	Resistant	2	>	2	mg/L	Broth dilution		BD Phoenix	BD	CLSI					Laboratory Method
470	470.7900	Acinetobacter baumannii strain MRSN7520	tetracycline	Susceptible	4	==	4	mg/L	Broth dilution		BD Phoenix	BD	CLSI					Laboratory Method
470	470.1559	Acinetobacter baumannii strain MRSN7081	ampicillin	Resistant	>=32	>=	32	mg/L	Broth dilution		VITEK 2	BioMerieux	CLSI					Laboratory Method		25824815
470	470.7648	Acinetobacter baumannii strain MRSN7165	tetracycline	Resistant	8	>	8	mg/L	Broth dilution		BD Phoenix	BD	CLSI					Laboratory Method
470	470.7814	Acinetobacter baumannii strain MRSN7397	aztreonam	Resistant	16	>	16	mg/L	Broth dilution		BD Phoenix	BD	CLSI					Laboratory Method
470	470.7586	Acinetobacter baumannii strain MRSN7068	trimethoprim/sulfamethoxazole	Resistant	16/304	>=	16/304	mg/L	Broth dilution		VITEK 2	BioMerieux	CLSI					Laboratory Method
470	470.736	Acinetobacter baumannii ABUH28099	ampicillin/sulbactam	Resistant														Laboratory Method		26939581
470	470.7864	Acinetobacter baumannii strain MRSN7471	trimethoprim/sulfamethoxazole	Resistant	16/304	>=	16/304	mg/L	Broth dilution		VITEK 2	BioMerieux	CLSI					Laboratory Method
470	470.7924	Acinetobacter baumannii strain MRSN7566	levofloxacin	Resistant	4	>	4	mg/L	Broth dilution		BD Phoenix	BD	CLSI					Laboratory Method
470	470.8016	Acinetobacter baumannii strain MRSN7717	tobramycin	Susceptible	2	==	2	mg/L	Broth dilution		BD Phoenix	BD	CLSI					Laboratory Method
470	470.5305	Acinetobacter baumannii strain Pesh-10	polymyxin B	Susceptible														Laboratory Method		31941492
470	470.9055	Acinetobacter baumannii strain MRSN7067	ceftriaxone	Resistant	>=64	>=	64	mg/L	Broth dilution				CLSI
470	470.9053	Acinetobacter baumannii strain MRSN7576	ampicillin/sulbactam	Susceptible	<=8/4	<=	8/4	mg/L	Broth dilution				CLSI
470	470.7997	Acinetobacter baumannii strain MRSN7689	cefazolin	Resistant	64	>=	64	mg/L	Broth dilution		VITEK 2	BioMerieux	CLSI					Laboratory Method
470	470.8062	Acinetobacter baumannii strain MRSN7818	moxifloxacin	Resistant	8	>=	8	mg/L	Broth dilution		VITEK 2	BioMerieux	CLSI					Laboratory Method
470	470.645	Acinetobacter baumannii ABUH41489	cefepime	Resistant														Laboratory Method		26939581
470	470.17542	Acinetobacter baumannii PT012	carbapenem	Susceptible											AdaBoost Classifier		Accuracy:0.936, F1 score:0.942, AUC:0.957	Computational Method
470	470.640	Acinetobacter baumannii ABUH326495	aztreonam	Resistant														Laboratory Method		26939581
1310754	1310754.3	Acinetobacter baumannii 2887	carbapenem	Resistant														Laboratory Method		27458211
470	470.7357	Acinetobacter baumannii strain BL08	piperacillin/tazobactam	Resistant	256/4	>	256/4	mg/L	Broth dilution				CLSI					Laboratory Method
470	470.7414	Acinetobacter baumannii strain MRSN10191	ceftazidime	Resistant	16	>	16	mg/L	Broth dilution		BD Phoenix	BD	CLSI					Laboratory Method
470	470.7865	Acinetobacter baumannii strain MRSN7472	imipenem	Susceptible	1	<=	1	mg/L	Broth dilution		BD Phoenix	BD	CLSI					Laboratory Method
470	470.7704	Acinetobacter baumannii strain MRSN7252	ceftazidime	Resistant	16	>	16	mg/L	Broth dilution		BD Phoenix	BD	CLSI					Laboratory Method
470	470.7722	Acinetobacter baumannii strain MRSN7277	ampicillin	Resistant	32	>=	32	mg/L	Broth dilution		VITEK 2	BioMerieux	CLSI					Laboratory Method
470	470.7947	Acinetobacter baumannii strain MRSN7600	nitrofurantoin	Resistant	512	>=	512	mg/L	Broth dilution		VITEK 2	BioMerieux	CLSI					Laboratory Method
1310710	1310710.3	Acinetobacter baumannii 3390	imipenem	Susceptible									CLSI	2008				Laboratory Method		27458211
470	470.17608	Acinetobacter baumannii PSU052	carbapenem	Susceptible											AdaBoost Classifier		Accuracy:0.936, F1 score:0.942, AUC:0.957	Computational Method
470	470.8078	Acinetobacter baumannii strain MRSN886	ceftriaxone	Resistant	32	>	32	mg/L	Broth dilution		BD Phoenix	BD	CLSI					Laboratory Method
470	470.4828	Acinetobacter baumannii strain KCRI-43 strain RDK06_432B	carbapenem	Susceptible											AdaBoost Classifier		Accuracy:0.936, F1 score:0.942, AUC:0.957	Computational Method
470	470.7705	Acinetobacter baumannii strain MRSN7253	aztreonam	Resistant	16	>	16	mg/L	Broth dilution		BD Phoenix	BD	CLSI					Laboratory Method
470	470.7472	Acinetobacter baumannii strain MRSN11759	ampicillin	Resistant	16	==	16	mg/L	Broth dilution		VITEK 2	BioMerieux	CLSI					Laboratory Method
470	470.9557	Acinetobacter baumannii strain ABAY12015	carbapenem	Susceptible								PATRIC			AdaBoost Classifier		Accuracy:0.936, F1 score:0.942, AUC:0.957	Computational Method
470	470.12907	Acinetobacter baumannii strain Aci00701	carbapenem	Susceptible								PATRIC			AdaBoost Classifier		Accuracy:0.936, F1 score:0.942, AUC:0.957	Computational Method
470	470.7943	Acinetobacter baumannii strain MRSN7594	cefoxitin	Resistant	64	>=	64	mg/L	Broth dilution		VITEK 2	BioMerieux	CLSI					Laboratory Method
470	470.741	Acinetobacter baumannii ABUH23687	ciprofloxacin	Resistant														Laboratory Method		26939581
470	470.7878	Acinetobacter baumannii strain MRSN7488	levofloxacin	Resistant	4	>	4	mg/L	Broth dilution		BD Phoenix	BD	CLSI					Laboratory Method
470	470.7998	Acinetobacter baumannii strain MRSN7690	gentamicin	Resistant	8	>	8	mg/L	Broth dilution		BD Phoenix	BD	CLSI					Laboratory Method
470	470.17319	Acinetobacter baumannii 2016GDAB1	carbapenem	Susceptible								PATRIC			AdaBoost Classifier		Accuracy:0.936, F1 score:0.942, AUC:0.957	Computational Method
470	470.7974	Acinetobacter baumannii strain MRSN7654	ciprofloxacin	Resistant	2	>	2	mg/L	Broth dilution		BD Phoenix	BD	CLSI					Laboratory Method
470	470.12252	Acinetobacter baumannii strain 399_16	carbapenem	Susceptible								PATRIC			AdaBoost Classifier		Accuracy:0.936, F1 score:0.942, AUC:0.957	Computational Method
470	470.4917	Acinetobacter baumannii strain KUSSH13	carbapenem	Susceptible											AdaBoost Classifier		Accuracy:0.936, F1 score:0.942, AUC:0.957	Computational Method
470	470.2305	Acinetobacter baumannii strain CCF73	amikacin	Resistant		>=	64	mg/L										Laboratory Method
470	470.8525	Acinetobacter baumannii strain AB178	carbapenem	Susceptible								PATRIC			AdaBoost Classifier		Accuracy:0.936, F1 score:0.942, AUC:0.957	Computational Method
470	470.2250	Acinetobacter baumannii strain CCF9	gentamicin	Resistant		>=	16	mg/L										Laboratory Method
470	470.7916	Acinetobacter baumannii strain MRSN7551	aztreonam	Resistant	16	>	16	mg/L	Broth dilution		BD Phoenix	BD	CLSI					Laboratory Method
470	470.8070	Acinetobacter baumannii strain MRSN7832	levofloxacin	Resistant	4	>	4	mg/L	Broth dilution		BD Phoenix	BD	CLSI					Laboratory Method
470	470.4888	Acinetobacter baumannii strain SGH1012	tobramycin	Resistant					Disk diffusion			Oxoid							28073968
470	470.7790	Acinetobacter baumannii strain MRSN7367	cefoxitin	Resistant	64	>=	64	mg/L	Broth dilution		VITEK 2	BioMerieux	CLSI					Laboratory Method
470	470.10991	Acinetobacter baumannii strain BA7738	carbapenem	Resistant								PATRIC			AdaBoost Classifier		Accuracy:0.936, F1 score:0.942, AUC:0.957	Computational Method
470	470.3535	Acinetobacter baumannii strain AC40M	carbapenem	Susceptible											AdaBoost Classifier		Accuracy:0.945, F1 score:0.950, AUC:0.964	Computational Method
903903	903903.3	Acinetobacter baumannii OIFC180	imipenem	Susceptible					Broth dilution		BD Phoenix NMIC/ID133	BD	CLSI	2009				Laboratory Method		26195261
470	470.5480	Acinetobacter baumannii strain 4300STDY7045690	carbapenem	Susceptible											AdaBoost Classifier		Accuracy:0.936, F1 score:0.942, AUC:0.957	Computational Method
470	470.15931	Acinetobacter baumannii 19119	carbapenem	Susceptible								PATRIC			AdaBoost Classifier		Accuracy:0.936, F1 score:0.942, AUC:0.957	Computational Method
470	470.7964	Acinetobacter baumannii strain MRSN7639	ceftazidime	Resistant	16	>	16	mg/L	Broth dilution		BD Phoenix	BD	CLSI					Laboratory Method
470	470.713	Acinetobacter baumannii ABUH475239	amikacin	Resistant														Laboratory Method		26939581
470	470.17404	Acinetobacter baumannii TR118	carbapenem	Susceptible											AdaBoost Classifier		Accuracy:0.936, F1 score:0.942, AUC:0.957	Computational Method
470	470.10405	Acinetobacter baumannii SRR3227025	carbapenem	Susceptible								PATRIC			AdaBoost Classifier		Accuracy:0.936, F1 score:0.942, AUC:0.957	Computational Method
470	470.9086	Acinetobacter baumannii strain MRSN29908	tobramycin	Resistant	>=16	>=	16	mg/L	Broth dilution				CLSI
470	470.717	Acinetobacter baumannii ABUH475197	ampicillin/sulbactam	Resistant														Laboratory Method		26939581
470	470.13824	Acinetobacter baumannii strain B2	carbapenem	Susceptible								PATRIC			AdaBoost Classifier		Accuracy:0.936, F1 score:0.942, AUC:0.957	Computational Method
470	470.677	Acinetobacter baumannii ABUH129409	trimethoprim/sulfamethoxazole	Resistant														Laboratory Method		26939581
470	470.8034	Acinetobacter baumannii strain MRSN7756	gentamicin	Resistant	8	>	8	mg/L	Broth dilution		BD Phoenix	BD	CLSI					Laboratory Method
470	470.9030	Acinetobacter baumannii strain MRSN7213	ampicillin/sulbactam	Susceptible	<=8/4	<=	8/4	mg/L	Broth dilution				CLSI
470	470.7602	Acinetobacter baumannii strain MRSN7102	tetracycline	Resistant	8	>	8	mg/L	Broth dilution		BD Phoenix	BD	CLSI					Laboratory Method
470	470.9041	Acinetobacter baumannii strain MRSN7153	ciprofloxacin	Susceptible	<=1	<=	1	mg/L	Broth dilution				CLSI
470	470.16238	Acinetobacter baumannii BAL_255	ceftazidime	Resistant					Disk diffusion			Unipath	CLSI	2011				Laboratory Method		28348846
1409928	1409928.3	Acinetobacter baumannii MRSN 7341	ceftazidime	Resistant					Broth dilution		BD Phoenix NMIC/ID133	BD	CLSI	2009				Laboratory Method		26195261
470	470.7480	Acinetobacter baumannii strain MRSN11767	tetracycline	Resistant	8	>	8	mg/L	Broth dilution		BD Phoenix	BD	CLSI					Laboratory Method
470	470.7763	Acinetobacter baumannii strain MRSN7331	carbapenem	Resistant											AdaBoost Classifier		Accuracy:0.936, F1 score:0.942, AUC:0.957	Computational Method
470	470.7442	Acinetobacter baumannii strain MRSN11712	levofloxacin	Resistant	4	>	4	mg/L	Broth dilution		BD Phoenix	BD	CLSI					Laboratory Method
470	470.7886	Acinetobacter baumannii strain MRSN7500	cefoxitin	Resistant	64	>=	64	mg/L	Broth dilution		VITEK 2	BioMerieux	CLSI					Laboratory Method
470	470.5301	Acinetobacter baumannii strain Pesh-25	ceftriaxone	Resistant														Laboratory Method		31941492
470	470.8450	Acinetobacter baumannii strain Ab40	carbapenem	Susceptible								PATRIC			AdaBoost Classifier		Accuracy:0.936, F1 score:0.942, AUC:0.957	Computational Method
470	470.703	Acinetobacter baumannii ABUH71279	levofloxacin	Resistant														Laboratory Method		26939581
470	470.7496	Acinetobacter baumannii strain MRSN11793	carbapenem	Susceptible											AdaBoost Classifier		Accuracy:0.936, F1 score:0.942, AUC:0.957	Computational Method
470	470.7679	Acinetobacter baumannii strain MRSN7221	trimethoprim/sulfamethoxazole	Resistant	16/304	>=	16/304	mg/L	Broth dilution		VITEK 2	BioMerieux	CLSI					Laboratory Method
1398943	1398943.3	Acinetobacter baumannii UH0807	tetracycline	Resistant														Laboratory Method		24449752
470	470.15013	Acinetobacter baumannii strain KZ-1093	carbapenem	Susceptible								PATRIC			AdaBoost Classifier		Accuracy:0.936, F1 score:0.942, AUC:0.957	Computational Method
470	470.7948	Acinetobacter baumannii strain MRSN7604	ampicillin	Resistant	32	>=	32	mg/L	Broth dilution		VITEK 2	BioMerieux	CLSI					Laboratory Method
470	470.1323	Acinetobacter baumannii strain ORAB08	tigecycline	Susceptible	2		2	mg/L			Sensititre GNX2F		CLSI	2014				Laboratory Method		28893775
470	470.7684	Acinetobacter baumannii strain MRSN7227	cefoxitin	Resistant	64	>=	64	mg/L	Broth dilution		VITEK 2	BioMerieux	CLSI					Laboratory Method
470	470.7893	Acinetobacter baumannii strain MRSN7510	levofloxacin	Resistant	4	>	4	mg/L	Broth dilution		BD Phoenix	BD	CLSI					Laboratory Method
903909	903909.3	Acinetobacter baumannii Naval-83	amikacin	Resistant					Broth dilution		BD Phoenix NMIC/ID133	BD	CLSI	2009				Laboratory Method		26195261
470	470.16282	Acinetobacter baumannii UV_965	amikacin	Susceptible					Disk diffusion			Unipath	CLSI	2011				Laboratory Method		28348846
470	470.15763	Acinetobacter baumannii Ab-HCG0709-50	carbapenem	Susceptible								PATRIC			AdaBoost Classifier		Accuracy:0.936, F1 score:0.942, AUC:0.957	Computational Method
470	470.14209	Acinetobacter baumannii strain 19A2644	carbapenem	Resistant								PATRIC			AdaBoost Classifier		Accuracy:0.936, F1 score:0.942, AUC:0.957	Computational Method
470	470.768	Acinetobacter baumannii ABUH4556	cefotaxime	Resistant														Laboratory Method		26939581
470	470.7679	Acinetobacter baumannii strain MRSN7221	doripenem	Susceptible	1	==	1	mg/L	Broth dilution		MicroScan	Siemens	CLSI					Laboratory Method
470	470.5465	Acinetobacter baumannii strain 4300STDY7045679	carbapenem	Susceptible											AdaBoost Classifier		Accuracy:0.936, F1 score:0.942, AUC:0.957	Computational Method
470	470.1559	Acinetobacter baumannii strain MRSN7081	levofloxacin	Susceptible	==0.5	==	0.5	mg/L	Broth dilution		VITEK 2	BioMerieux	CLSI					Laboratory Method		25824815
470	470.8057	Acinetobacter baumannii strain MRSN7811	ceftriaxone	Resistant	32	>	32	mg/L	Broth dilution		BD Phoenix	BD	CLSI					Laboratory Method
470	470.7448	Acinetobacter baumannii strain MRSN11722	ceftazidime	Resistant	16	>	16	mg/L	Broth dilution		BD Phoenix	BD	CLSI					Laboratory Method
903896	903896.3	Acinetobacter baumannii Naval-17	ertapenem	Resistant					Broth dilution		BD Phoenix NMIC/ID133	BD	CLSI	2009				Laboratory Method		26195261
470	470.16248	Acinetobacter baumannii BAL_298	gentamicin	Resistant					Disk diffusion			Unipath	CLSI	2011				Laboratory Method		28348846
470	470.11495	Acinetobacter baumannii strain ACIN00156	carbapenem	Susceptible								PATRIC			AdaBoost Classifier		Accuracy:0.936, F1 score:0.942, AUC:0.957	Computational Method
903923	903923.3	Acinetobacter baumannii Naval-21	cefazolin	Resistant					Broth dilution		BD Phoenix NMIC/ID133	BD	CLSI	2009				Laboratory Method		26195261
470	470.9203	Acinetobacter baumannii strain 208210	carbapenem	Susceptible								PATRIC			AdaBoost Classifier		Accuracy:0.936, F1 score:0.942, AUC:0.957	Computational Method
470	470.15644	Acinetobacter baumannii MRSN11835	carbapenem	Susceptible								PATRIC			AdaBoost Classifier		Accuracy:0.936, F1 score:0.942, AUC:0.957	Computational Method
470	470.7573	Acinetobacter baumannii strain MRSN2024	meropenem	Resistant	16	>=	16	mg/L	Broth dilution		VITEK 2	BioMerieux	CLSI					Laboratory Method
470	470.13244	Acinetobacter baumannii strain KSK Sensitive	carbapenem	Susceptible								PATRIC			AdaBoost Classifier		Accuracy:0.936, F1 score:0.942, AUC:0.957	Computational Method
470	470.7873	Acinetobacter baumannii strain MRSN7483	tobramycin	Susceptible	2	==	2	mg/L	Broth dilution		BD Phoenix	BD	CLSI					Laboratory Method
470	470.7550	Acinetobacter baumannii strain MRSN15080	tobramycin	Resistant	8	>	8	mg/L	Broth dilution		BD Phoenix	BD	CLSI					Laboratory Method
470	470.7998	Acinetobacter baumannii strain MRSN7690	tetracycline	Susceptible	2	<=	2	mg/L	Broth dilution		BD Phoenix	BD	CLSI					Laboratory Method
470	470.7914	Acinetobacter baumannii strain MRSN7549	aztreonam	Resistant	16	>	16	mg/L	Broth dilution		BD Phoenix	BD	CLSI					Laboratory Method
470	470.10296	Acinetobacter baumannii SRR3224798	carbapenem	Susceptible								PATRIC			AdaBoost Classifier		Accuracy:0.936, F1 score:0.942, AUC:0.957	Computational Method
470	470.1556	Acinetobacter baumannii strain MRSN20315	ampicillin/sulbactam	Intermediate	==16/8	==	16/8	mg/L	Broth dilution		VITEK 2	BioMerieux	CLSI					Laboratory Method		25824815
470	470.4255	Acinetobacter baumannii strain AC001	carbapenem	Susceptible											AdaBoost Classifier		Accuracy:0.936, F1 score:0.942, AUC:0.957	Computational Method
470	470.7741	Acinetobacter baumannii strain MRSN7301	imipenem	Susceptible	1	<=	1	mg/L	Broth dilution		BD Phoenix	BD	CLSI					Laboratory Method
470	470.7892	Acinetobacter baumannii strain MRSN7509	levofloxacin	Intermediate	4	==	4	mg/L	Broth dilution		BD Phoenix	BD	CLSI					Laboratory Method
470	470.3145	Acinetobacter baumannii strain ABUH594	carbapenem	Susceptible											AdaBoost Classifier		Accuracy:0.936, F1 score:0.942, AUC:0.957	Computational Method
470	470.15173	Acinetobacter baumannii strain Ab-HCG0109-36	carbapenem	Susceptible								PATRIC			AdaBoost Classifier		Accuracy:0.936, F1 score:0.942, AUC:0.957	Computational Method
470	470.2268	Acinetobacter baumannii strain CCF14	imipenem	Resistant		>=	8	mg/L										Laboratory Method
470	470.7785	Acinetobacter baumannii strain MRSN7362	tetracycline	Resistant	8	>	8	mg/L	Broth dilution		BD Phoenix	BD	CLSI					Laboratory Method
470	470.7936	Acinetobacter baumannii strain MRSN7582	levofloxacin	Intermediate	4	==	4	mg/L	Broth dilution		VITEK 2	BioMerieux	CLSI					Laboratory Method
470	470.7451	Acinetobacter baumannii strain MRSN11726	tobramycin	Susceptible	2	==	2	mg/L	Broth dilution		BD Phoenix	BD	CLSI					Laboratory Method
470	470.2286	Acinetobacter baumannii strain CCF26	ertapenem	Resistant		>=	8	mg/L										Laboratory Method
470	470.674	Acinetobacter baumannii ABUH535418	tetracycline	Resistant														Laboratory Method		26939581
470	470.16309	Acinetobacter baumannii 91_an	ceftriaxone	Resistant					Disk diffusion			Unipath	CLSI	2011				Laboratory Method		28348846
470	470.17365	Acinetobacter baumannii ZJUFH_S2	carbapenem	Resistant								PATRIC			AdaBoost Classifier		Accuracy:0.936, F1 score:0.942, AUC:0.957	Computational Method
470	470.7770	Acinetobacter baumannii strain MRSN7346	aztreonam	Resistant	16	==	16	mg/L	Broth dilution		BD Phoenix	BD	CLSI					Laboratory Method
470	470.684	Acinetobacter baumannii ABUH293377	tobramycin	Resistant														Laboratory Method		26939581
470	470.2295	Acinetobacter baumannii strain CCF62	amikacin	Resistant		>=	64	mg/L										Laboratory Method
470	470.7628	Acinetobacter baumannii strain MRSN7142	carbapenem	Resistant											AdaBoost Classifier		Accuracy:0.936, F1 score:0.942, AUC:0.957	Computational Method
470	470.12973	Acinetobacter baumannii strain Aci00746	carbapenem	Susceptible								PATRIC			AdaBoost Classifier		Accuracy:0.936, F1 score:0.942, AUC:0.957	Computational Method
470	470.11492	Acinetobacter baumannii strain PM194229	carbapenem	Susceptible								PATRIC			AdaBoost Classifier		Accuracy:0.936, F1 score:0.942, AUC:0.957	Computational Method
470	470.16308	Acinetobacter baumannii 73_ax	ciprofloxacin	Resistant					Disk diffusion			Unipath	CLSI	2011				Laboratory Method		28348846
1310731	1310731.3	Acinetobacter baumannii 1178044	carbapenem	Resistant														Laboratory Method		27458211
470	470.8077	Acinetobacter baumannii strain MRSN885	tigecycline	Intermediate	4	==	4	mg/L	Broth dilution		VITEK 2	BioMerieux	CLSI					Laboratory Method
470	470.7456	Acinetobacter baumannii strain MRSN11736	tigecycline	Susceptible	0.5	<=	0.5	mg/L	Broth dilution		VITEK 2	BioMerieux	CLSI					Laboratory Method
470	470.15081	Acinetobacter baumannii strain MRSN717	carbapenem	Susceptible								PATRIC			AdaBoost Classifier		Accuracy:0.936, F1 score:0.942, AUC:0.957	Computational Method
470	470.17589	Acinetobacter baumannii PSU084	carbapenem	Resistant											AdaBoost Classifier		Accuracy:0.936, F1 score:0.942, AUC:0.957	Computational Method
470	470.8043	Acinetobacter baumannii strain MRSN7779	ceftriaxone	Resistant	32	>	32	mg/L	Broth dilution		BD Phoenix	BD	CLSI					Laboratory Method
470	470.16227	Acinetobacter baumannii BAL_230	ciprofloxacin	Resistant					Disk diffusion			Unipath	CLSI	2011				Laboratory Method		28348846
470	470.2255	Acinetobacter baumannii strain CCF18	ampicillin	Resistant		>=	32	mg/L										Laboratory Method
470	470.14253	Acinetobacter baumannii strain 18A2184	carbapenem	Susceptible								PATRIC			AdaBoost Classifier		Accuracy:0.936, F1 score:0.942, AUC:0.957	Computational Method
470	470.8088	Acinetobacter baumannii strain MRSN891	nitrofurantoin	Resistant	512	>=	512	mg/L	Broth dilution		VITEK 2	BioMerieux	CLSI					Laboratory Method
470	470.9079	Acinetobacter baumannii strain MRSN30945	colistin	Susceptible	<=2	<=	2	mg/L	Broth dilution				CLSI
470	470.8052	Acinetobacter baumannii strain MRSN7798	cefotetan	Resistant	64	>=	64	mg/L	Broth dilution		VITEK 2	BioMerieux	CLSI					Laboratory Method
470	470.16323	Acinetobacter baumannii 221_c	imipenem	Susceptible					Disk diffusion			Unipath	CLSI	2011				Laboratory Method		28348846
470	470.9030	Acinetobacter baumannii strain MRSN7213	meropenem	Susceptible	<=2	<=	2	mg/L	Broth dilution				CLSI
470	470.7964	Acinetobacter baumannii strain MRSN7639	imipenem	Susceptible	1	<=	1	mg/L	Broth dilution		BD Phoenix	BD	CLSI					Laboratory Method
470	470.17617	Acinetobacter baumannii CCBH26675	carbapenem	Susceptible											AdaBoost Classifier		Accuracy:0.936, F1 score:0.942, AUC:0.957	Computational Method
470	470.7642	Acinetobacter baumannii strain MRSN7159	gentamicin	Resistant	8	>	8	mg/L	Broth dilution		BD Phoenix	BD	CLSI					Laboratory Method
470	470.17407	Acinetobacter baumannii TR106	carbapenem	Susceptible											AdaBoost Classifier		Accuracy:0.936, F1 score:0.942, AUC:0.957	Computational Method
470	470.7474	Acinetobacter baumannii strain MRSN11761	trimethoprim/sulfamethoxazole	Resistant	4/76	==	4/76	mg/L	Broth dilution		VITEK 2	BioMerieux	CLSI					Laboratory Method
470	470.15632	Acinetobacter baumannii MRSN11845	carbapenem	Susceptible								PATRIC			AdaBoost Classifier		Accuracy:0.936, F1 score:0.942, AUC:0.957	Computational Method
470	470.8053	Acinetobacter baumannii strain MRSN7799	trimethoprim/sulfamethoxazole	Resistant	16/304	>=	16/304	mg/L	Broth dilution		VITEK 2	BioMerieux	CLSI					Laboratory Method
1310723	1310723.3	Acinetobacter baumannii 1564232	carbapenem	Susceptible														Laboratory Method		27458211
470	470.10107	Acinetobacter baumannii SRR3197600	carbapenem	Resistant								PATRIC			AdaBoost Classifier		Accuracy:0.936, F1 score:0.942, AUC:0.957	Computational Method
470	470.8392	Acinetobacter baumannii strain Pesh-27	ceftazidime	Resistant														Laboratory Method		31941492
470	470.16244	Acinetobacter baumannii BAL_283	ceftriaxone	Resistant					Disk diffusion			Unipath	CLSI	2011				Laboratory Method		28348846
470	470.7446	Acinetobacter baumannii strain MRSN11720	ciprofloxacin	Resistant	2	>	2	mg/L	Broth dilution		BD Phoenix	BD	CLSI					Laboratory Method
470	470.12682	Acinetobacter baumannii strain 49339	carbapenem	Susceptible								PATRIC			AdaBoost Classifier		Accuracy:0.936, F1 score:0.942, AUC:0.957	Computational Method
1398982	1398982.3	Acinetobacter baumannii UH7807	colistin	Susceptible														Laboratory Method		24449752
470	470.13161	Acinetobacter baumannii strain SP 2893	carbapenem	Susceptible								PATRIC			AdaBoost Classifier		Accuracy:0.936, F1 score:0.942, AUC:0.957	Computational Method
470	470.1565	Acinetobacter baumannii strain MRSN6273	tobramycin	Resistant	>8	>	8	mg/L	Broth dilution		MicroScan	Siemens	CLSI					Laboratory Method		23812239
470	470.4017	Acinetobacter baumannii strain ABCRPUTH06	carbapenem	Resistant											AdaBoost Classifier		Accuracy:0.936, F1 score:0.942, AUC:0.957	Computational Method
470	470.9053	Acinetobacter baumannii strain MRSN7576	colistin	Susceptible	<=2	<=	2	mg/L	Broth dilution				CLSI
470	470.7842	Acinetobacter baumannii strain MRSN7437	levofloxacin	Resistant	4	>	4	mg/L	Broth dilution		BD Phoenix	BD	CLSI					Laboratory Method
470	470.8052	Acinetobacter baumannii strain MRSN7798	levofloxacin	Resistant	4	>	4	mg/L	Broth dilution		BD Phoenix	BD	CLSI					Laboratory Method
470	470.7628	Acinetobacter baumannii strain MRSN7142	ceftriaxone	Resistant	32	>	32	mg/L	Broth dilution		BD Phoenix	BD	CLSI					Laboratory Method
470	470.17309	Acinetobacter baumannii KFMC_AB21	carbapenem	Susceptible								PATRIC			AdaBoost Classifier		Accuracy:0.936, F1 score:0.942, AUC:0.957	Computational Method
470	470.1553	Acinetobacter baumannii strain MRSN16881	cefazolin	Resistant	>=64	>=	64	mg/L	Broth dilution		VITEK 2	BioMerieux	CLSI					Laboratory Method		25824815
470	470.10299	Acinetobacter baumannii SRR3224801	carbapenem	Susceptible								PATRIC			AdaBoost Classifier		Accuracy:0.936, F1 score:0.942, AUC:0.957	Computational Method
903899	903899.3	Acinetobacter baumannii IS-123	ertapenem	Resistant					Broth dilution		BD Phoenix NMIC/ID133	BD	CLSI	2009				Laboratory Method		26195261
470	470.16293	Acinetobacter baumannii 5_ax	ciprofloxacin	Resistant					Disk diffusion			Unipath	CLSI	2011				Laboratory Method		28348846
470	470.4780	Acinetobacter baumannii strain AB8	carbapenem	Susceptible											AdaBoost Classifier		Accuracy:0.936, F1 score:0.942, AUC:0.957	Computational Method
470	470.16207	Acinetobacter baumannii BAL_128	carbapenem	Susceptible								PATRIC			AdaBoost Classifier		Accuracy:0.936, F1 score:0.942, AUC:0.957	Computational Method
470	470.7677	Acinetobacter baumannii strain MRSN7219	ampicillin/sulbactam	Resistant	32/16	>=	32/16	mg/L	Broth dilution		VITEK 2	BioMerieux	CLSI					Laboratory Method
470	470.7707	Acinetobacter baumannii strain MRSN7255	gentamicin	Resistant	8	>	8	mg/L	Broth dilution		BD Phoenix	BD	CLSI					Laboratory Method
470	470.9369	Acinetobacter baumannii strain AB5	carbapenem	Susceptible								PATRIC			AdaBoost Classifier		Accuracy:0.936, F1 score:0.942, AUC:0.957	Computational Method
470	470.7642	Acinetobacter baumannii strain MRSN7159	ciprofloxacin	Resistant	2	>	2	mg/L	Broth dilution		BD Phoenix	BD	CLSI					Laboratory Method
470	470.8108	Acinetobacter baumannii strain MRSN966	ceftriaxone	Resistant	32	>	32	mg/L	Broth dilution		BD Phoenix	BD	CLSI					Laboratory Method
903904	903904.3	Acinetobacter baumannii Naval-13	ertapenem	Resistant					Broth dilution		BD Phoenix NMIC/ID133	BD	CLSI	2009				Laboratory Method		26195261
470	470.9049	Acinetobacter baumannii strain MRSN32892	trimethoprim/sulfamethoxazole	Resistant	>=4/76	>=	4/76	mg/L	Broth dilution				CLSI
470	470.15618	Acinetobacter baumannii MRSN82	carbapenem	Susceptible								PATRIC			AdaBoost Classifier		Accuracy:0.936, F1 score:0.942, AUC:0.957	Computational Method
470	470.8010	Acinetobacter baumannii strain MRSN7710	ceftriaxone	Resistant	32	>	32	mg/L	Broth dilution		BD Phoenix	BD	CLSI					Laboratory Method
470	470.13399	Acinetobacter baumannii strain Survcare356	carbapenem	Susceptible								PATRIC			AdaBoost Classifier		Accuracy:0.936, F1 score:0.942, AUC:0.957	Computational Method
470	470.722	Acinetobacter baumannii ABUH134167	meropenem	Resistant														Laboratory Method		26939581
1310563	1310563.3	Acinetobacter baumannii 972082	imipenem	Susceptible									CLSI	2008				Laboratory Method		27458211
470	470.8007	Acinetobacter baumannii strain MRSN7706	gentamicin	Susceptible	1	<=	1	mg/L	Broth dilution		MicroScan	Siemens	CLSI					Laboratory Method
470	470.7970	Acinetobacter baumannii strain MRSN7647	tetracycline	Susceptible	2	<=	2	mg/L	Broth dilution		BD Phoenix	BD	CLSI					Laboratory Method
470	470.12085	Acinetobacter baumannii strain A70	carbapenem	Susceptible								PATRIC			AdaBoost Classifier		Accuracy:0.936, F1 score:0.942, AUC:0.957	Computational Method
470	470.7907	Acinetobacter baumannii strain MRSN7535	cefotaxime	Resistant	32	>	32	mg/L	Broth dilution		MicroScan	Siemens	CLSI					Laboratory Method
470	470.7341	Acinetobacter baumannii strain 182	ceftazidime	Resistant	64	>=	64	mg/L	Broth dilution		VITEK 2	BioMerieux	CLSI					Laboratory Method
470	470.7532	Acinetobacter baumannii strain MRSN15044	tetracycline	Resistant	8	>	8	mg/L	Broth dilution		BD Phoenix	BD	CLSI					Laboratory Method
470	470.7998	Acinetobacter baumannii strain MRSN7690	aztreonam	Resistant	16	>	16	mg/L	Broth dilution		BD Phoenix	BD	CLSI					Laboratory Method
470	470.7777	Acinetobacter baumannii strain MRSN7353	ampicillin/sulbactam	Susceptible	2/1	<=	2/1	mg/L	Broth dilution		VITEK 2	BioMerieux	CLSI					Laboratory Method
470	470.13381	Acinetobacter baumannii strain A882	carbapenem	Susceptible								PATRIC			AdaBoost Classifier		Accuracy:0.936, F1 score:0.942, AUC:0.957	Computational Method
470	470.8397	Acinetobacter baumannii strain Pesh-22	trimethoprim/sulfamethoxazole	Resistant														Laboratory Method		31941492
470	470.733	Acinetobacter baumannii ABUH126102	trimethoprim/sulfamethoxazole	Susceptible														Laboratory Method		26939581
470	470.3166	Acinetobacter baumannii strain ABUH567	carbapenem	Susceptible											AdaBoost Classifier		Accuracy:0.936, F1 score:0.942, AUC:0.957	Computational Method
470	470.7801	Acinetobacter baumannii strain MRSN7381	ceftriaxone	Resistant	32	>	32	mg/L	Broth dilution		BD Phoenix	BD	CLSI					Laboratory Method
470	470.1552	Acinetobacter baumannii strain MRSN16898	levofloxacin	Intermediate	==4	==	4	mg/L	Broth dilution		MicroScan	Siemens	CLSI					Laboratory Method		25824815
470	470.13063	Acinetobacter baumannii strain AC1521	carbapenem	Resistant								PATRIC			AdaBoost Classifier		Accuracy:0.936, F1 score:0.942, AUC:0.957	Computational Method
470	470.9988	Acinetobacter baumannii SRR3152510	carbapenem	Susceptible								PATRIC			AdaBoost Classifier		Accuracy:0.936, F1 score:0.942, AUC:0.957	Computational Method
470	470.7565	Acinetobacter baumannii strain MRSN1973	tobramycin	Susceptible	2	==	2	mg/L	Broth dilution		BD Phoenix	BD	CLSI					Laboratory Method
470	470.7442	Acinetobacter baumannii strain MRSN11712	tigecycline	Susceptible	0.5	<=	0.5	mg/L	Broth dilution		VITEK 2	BioMerieux	CLSI					Laboratory Method
470	470.14216	Acinetobacter baumannii strain 19A2777	carbapenem	Susceptible								PATRIC			AdaBoost Classifier		Accuracy:0.936, F1 score:0.942, AUC:0.957	Computational Method
470	470.7934	Acinetobacter baumannii strain MRSN7579	trimethoprim/sulfamethoxazole	Resistant	8/152	==	8/152	mg/L	Broth dilution		VITEK 2	BioMerieux	CLSI					Laboratory Method
470	470.7722	Acinetobacter baumannii strain MRSN7277	tobramycin	Resistant	8	>	8	mg/L	Broth dilution		BD Phoenix	BD	CLSI					Laboratory Method
1310583	1310583.3	Acinetobacter baumannii 1051176	imipenem	Susceptible									CLSI	2008				Laboratory Method		27458211
470	470.10218	Acinetobacter baumannii SRR3223176	carbapenem	Resistant								PATRIC			AdaBoost Classifier		Accuracy:0.936, F1 score:0.942, AUC:0.957	Computational Method
470	470.7943	Acinetobacter baumannii strain MRSN7594	imipenem	Susceptible	1	<=	1	mg/L	Broth dilution		BD Phoenix	BD	CLSI					Laboratory Method
470	470.9060	Acinetobacter baumannii strain MRSN32866	meropenem	Susceptible	<=2	<=	2	mg/L	Broth dilution				CLSI
470	470.8391	Acinetobacter baumannii strain Pesh-16	doxycycline	Resistant														Laboratory Method		31941492
470	470.10402	Acinetobacter baumannii SRR3227022	carbapenem	Susceptible								PATRIC			AdaBoost Classifier		Accuracy:0.936, F1 score:0.942, AUC:0.957	Computational Method
470	470.5193	Acinetobacter baumannii strain NCSR_106	carbapenem	Susceptible											AdaBoost Classifier		Accuracy:0.936, F1 score:0.942, AUC:0.957	Computational Method
470	470.18087	Acinetobacter baumannii Ltt105	carbapenem	Susceptible					Computational Prediction	Accuracy:0.936, F1 score:0.942, AUC:0.957	AdaBoost Classifier	PATRIC
470	470.7925	Acinetobacter baumannii strain MRSN7567	ceftriaxone	Resistant	32	>	32	mg/L	Broth dilution		BD Phoenix	BD	CLSI					Laboratory Method
470	470.1557	Acinetobacter baumannii strain MRSN15084	trimethoprim/sulfamethoxazole	Resistant	>=16/304	>=	16/304	mg/L	Broth dilution		VITEK 2	BioMerieux	CLSI					Laboratory Method		25824815
470	470.7372	Acinetobacter baumannii strain BL23	imipenem	Resistant	64	>	64	mg/L	Broth dilution				CLSI					Laboratory Method
470	470.661	Acinetobacter baumannii ABUH384444	ampicillin/sulbactam	Susceptible														Laboratory Method		26939581
470	470.7601	Acinetobacter baumannii strain MRSN7100	aztreonam	Resistant	16	>	16	mg/L	Broth dilution		BD Phoenix	BD	CLSI					Laboratory Method
470	470.7474	Acinetobacter baumannii strain MRSN11761	carbapenem	Resistant											AdaBoost Classifier		Accuracy:0.936, F1 score:0.942, AUC:0.957	Computational Method
470	470.7881	Acinetobacter baumannii strain MRSN7492	cefazolin	Resistant	64	>=	64	mg/L	Broth dilution		VITEK 2	BioMerieux	CLSI					Laboratory Method
470	470.7738	Acinetobacter baumannii strain MRSN7297	carbapenem	Susceptible											AdaBoost Classifier		Accuracy:0.936, F1 score:0.942, AUC:0.957	Computational Method
1310672	1310672.3	Acinetobacter baumannii 554515	carbapenem	Susceptible														Laboratory Method		27458211
470	470.7486	Acinetobacter baumannii strain MRSN11776	meropenem	Susceptible	2	==	2	mg/L	Broth dilution		VITEK 2	BioMerieux	CLSI					Laboratory Method
470	470.7628	Acinetobacter baumannii strain MRSN7142	levofloxacin	Resistant	4	>	4	mg/L	Broth dilution		BD Phoenix	BD	CLSI					Laboratory Method
470	470.7582	Acinetobacter baumannii strain MRSN3607	imipenem	Resistant	8	>	8	mg/L	Broth dilution		BD Phoenix	BD	CLSI					Laboratory Method
470	470.7448	Acinetobacter baumannii strain MRSN11722	gentamicin	Resistant	8	>	8	mg/L	Broth dilution		BD Phoenix	BD	CLSI					Laboratory Method
1398977	1398977.3	Acinetobacter baumannii UH6507	tobramycin	Susceptible														Laboratory Method		24449752
470	470.7646	Acinetobacter baumannii strain MRSN7163	tetracycline	Resistant	8	>	8	mg/L	Broth dilution		BD Phoenix	BD	CLSI					Laboratory Method
470	470.17613	Acinetobacter baumannii PA032	carbapenem	Susceptible											AdaBoost Classifier		Accuracy:0.936, F1 score:0.942, AUC:0.957	Computational Method
470	470.8042	Acinetobacter baumannii strain MRSN7777	cefotetan	Resistant	64	>=	64	mg/L	Broth dilution		VITEK 2	BioMerieux	CLSI					Laboratory Method
470	470.7689	Acinetobacter baumannii strain MRSN7235	tobramycin	Susceptible	2	==	2	mg/L	Broth dilution		BD Phoenix	BD	CLSI					Laboratory Method
470	470.7434	Acinetobacter baumannii strain MRSN11700	trimethoprim/sulfamethoxazole	Resistant	16/304	>=	16/304	mg/L	Broth dilution		VITEK 2	BioMerieux	CLSI					Laboratory Method
470	470.8000	Acinetobacter baumannii strain MRSN7694	ampicillin/sulbactam	Resistant	32/16	>=	32/16	mg/L	Broth dilution		VITEK 2	BioMerieux	CLSI					Laboratory Method
470	470.635	Acinetobacter baumannii ABUH367558	gentamicin	Resistant														Laboratory Method		26939581
470	470.11514	Acinetobacter baumannii strain Aba 24S	carbapenem	Susceptible								PATRIC			AdaBoost Classifier		Accuracy:0.936, F1 score:0.942, AUC:0.957	Computational Method
470	470.16341	Acinetobacter baumannii 295_an	ceftriaxone	Resistant					Disk diffusion			Unipath	CLSI	2011				Laboratory Method		28348846
470	470.7475	Acinetobacter baumannii strain MRSN11762	tetracycline	Resistant	8	>	8	mg/L	Broth dilution		BD Phoenix	BD	CLSI					Laboratory Method
470	470.7731	Acinetobacter baumannii strain MRSN7289	ampicillin/sulbactam	Resistant	32/16	>=	32/16	mg/L	Broth dilution		VITEK 2	BioMerieux	CLSI					Laboratory Method
470	470.700	Acinetobacter baumannii ABUH184295	ampicillin/sulbactam	Resistant														Laboratory Method		26939581
470	470.3724	Acinetobacter baumannii strain ABUH580	carbapenem	Susceptible											AdaBoost Classifier		Accuracy:0.936, F1 score:0.942, AUC:0.957	Computational Method
470	470.7967	Acinetobacter baumannii strain MRSN7643	tobramycin	Resistant	8	>	8	mg/L	Broth dilution		BD Phoenix	BD	CLSI					Laboratory Method
470	470.13819	Acinetobacter baumannii strain B4	carbapenem	Susceptible								PATRIC			AdaBoost Classifier		Accuracy:0.936, F1 score:0.942, AUC:0.957	Computational Method
470	470.15553	Acinetobacter baumannii PWb52_2082	carbapenem	Susceptible								PATRIC			AdaBoost Classifier		Accuracy:0.936, F1 score:0.942, AUC:0.957	Computational Method
470	470.13075	Acinetobacter baumannii strain 16008	carbapenem	Susceptible								PATRIC			AdaBoost Classifier		Accuracy:0.936, F1 score:0.942, AUC:0.957	Computational Method
470	470.1334	Acinetobacter baumannii UH381_484	gentamicin	Resistant														Laboratory Method
1310554	1310554.3	Acinetobacter baumannii 1036938	carbapenem	Resistant														Laboratory Method		27458211
470	470.7483	Acinetobacter baumannii strain MRSN11771	nitrofurantoin	Resistant	256	==	256	mg/L	Broth dilution		VITEK 2	BioMerieux	CLSI					Laboratory Method
470	470.10396	Acinetobacter baumannii SRR3227014	carbapenem	Susceptible								PATRIC			AdaBoost Classifier		Accuracy:0.936, F1 score:0.942, AUC:0.957	Computational Method
470	470.7929	Acinetobacter baumannii strain MRSN7571	levofloxacin	Resistant	4	>	4	mg/L	Broth dilution		BD Phoenix	BD	CLSI					Laboratory Method
470	470.13184	Acinetobacter baumannii strain SP 2712	carbapenem	Susceptible								PATRIC			AdaBoost Classifier		Accuracy:0.936, F1 score:0.942, AUC:0.957	Computational Method
470	470.8056	Acinetobacter baumannii strain MRSN7807	nitrofurantoin	Resistant	256	==	256	mg/L	Broth dilution		VITEK 2	BioMerieux	CLSI					Laboratory Method
1398958	1398958.3	Acinetobacter baumannii UH16008	cefepime	Resistant														Laboratory Method		24449752
470	470.7671	Acinetobacter baumannii strain MRSN7211	ampicillin/sulbactam	Susceptible	4/2	==	4/2	mg/L	Broth dilution		VITEK 2	BioMerieux	CLSI					Laboratory Method
470	470.7451	Acinetobacter baumannii strain MRSN11726	cefotetan	Resistant	64	>=	64	mg/L	Broth dilution		VITEK 2	BioMerieux	CLSI					Laboratory Method
470	470.16225	Acinetobacter baumannii BAL_215	piperacillin/tazobactam	Resistant					Disk diffusion			Unipath	CLSI	2011				Laboratory Method		28348846
470	470.627	Acinetobacter baumannii ABUH588663	cefepime	Resistant														Laboratory Method		26939581
470	470.13413	Acinetobacter baumannii strain Survcare148	carbapenem	Susceptible								PATRIC			AdaBoost Classifier		Accuracy:0.936, F1 score:0.942, AUC:0.957	Computational Method
903931	903931.3	Acinetobacter baumannii WC-A-92	gentamicin	Susceptible					Broth dilution		BD Phoenix NMIC/ID133	BD	CLSI	2009				Laboratory Method		26195261
470	470.7754	Acinetobacter baumannii strain MRSN7321	levofloxacin	Resistant	4	>	4	mg/L	Broth dilution		BD Phoenix	BD	CLSI					Laboratory Method
470	470.7803	Acinetobacter baumannii strain MRSN7383	ampicillin	Resistant	32	>=	32	mg/L	Broth dilution		VITEK 2	BioMerieux	CLSI					Laboratory Method
903894	903894.3	Acinetobacter baumannii OIFC189	cefepime	Intermediate					Broth dilution		BD Phoenix NMIC/ID133	BD	CLSI	2009				Laboratory Method		26195261
470	470.760	Acinetobacter baumannii ABUH48741	amikacin	Resistant														Laboratory Method		26939581
470	470.7913	Acinetobacter baumannii strain MRSN7548	ciprofloxacin	Resistant	2	>	2	mg/L	Broth dilution		BD Phoenix	BD	CLSI					Laboratory Method
470	470.7498	Acinetobacter baumannii strain MRSN11796	doripenem	Susceptible	1	==	1	mg/L	Broth dilution		MicroScan	Siemens	CLSI					Laboratory Method
470	470.7939	Acinetobacter baumannii strain MRSN7588	aztreonam	Resistant	16	>	16	mg/L	Broth dilution		BD Phoenix	BD	CLSI					Laboratory Method
470	470.7882	Acinetobacter baumannii strain MRSN7495	carbapenem	Susceptible											AdaBoost Classifier		Accuracy:0.936, F1 score:0.942, AUC:0.957	Computational Method
470	470.7890	Acinetobacter baumannii strain MRSN7506	tetracycline	Resistant	8	>	8	mg/L	Broth dilution		BD Phoenix	BD	CLSI					Laboratory Method
470	470.8021	Acinetobacter baumannii strain MRSN7724	tetracycline	Resistant	8	>	8	mg/L	Broth dilution		BD Phoenix	BD	CLSI					Laboratory Method
470	470.1320	Acinetobacter baumannii strain ORAB03	tigecycline	Susceptible	2		2	mg/L			Sensititre GNX2F		CLSI	2014				Laboratory Method		28893775
470	470.5508	Acinetobacter baumannii strain 4300STDY7045724	carbapenem	Susceptible											AdaBoost Classifier		Accuracy:0.936, F1 score:0.942, AUC:0.957	Computational Method
470	470.7704	Acinetobacter baumannii strain MRSN7252	ampicillin/sulbactam	Susceptible	4/2	==	4/2	mg/L	Broth dilution		VITEK 2	BioMerieux	CLSI					Laboratory Method
470	470.2273	Acinetobacter baumannii strain CCF28	piperacillin	Resistant		>=	128	mg/L										Laboratory Method
903909	903909.3	Acinetobacter baumannii Naval-83	aztreonam	Resistant					Broth dilution		BD Phoenix NMIC/ID133	BD	CLSI	2009				Laboratory Method		26195261
470	470.7612	Acinetobacter baumannii strain MRSN7122	nitrofurantoin	Resistant	512	>=	512	mg/L	Broth dilution		VITEK 2	BioMerieux	CLSI					Laboratory Method
470	470.5586	Acinetobacter baumannii strain 4300STDY7045802	carbapenem	Susceptible											AdaBoost Classifier		Accuracy:0.936, F1 score:0.942, AUC:0.957	Computational Method
470	470.7944	Acinetobacter baumannii strain MRSN7597	ampicillin	Resistant	32	>=	32	mg/L	Broth dilution		VITEK 2	BioMerieux	CLSI					Laboratory Method
470	470.7414	Acinetobacter baumannii strain MRSN10191	levofloxacin	Resistant	4	>	4	mg/L	Broth dilution		BD Phoenix	BD	CLSI					Laboratory Method
470	470.7918	Acinetobacter baumannii strain MRSN7557	imipenem	Resistant	16	>=	16	mg/L	Broth dilution		VITEK 2	BioMerieux	CLSI					Laboratory Method
470	470.7626	Acinetobacter baumannii strain MRSN7139	ciprofloxacin	Resistant	2	>	2	mg/L	Broth dilution		BD Phoenix	BD	CLSI					Laboratory Method
470	470.8019	Acinetobacter baumannii strain MRSN7722	imipenem	Susceptible	2	==	2	mg/L	Broth dilution		BD Phoenix	BD	CLSI					Laboratory Method
1398955	1398955.3	Acinetobacter baumannii UH13908	meropenem	Resistant														Laboratory Method		24449752
470	470.7714	Acinetobacter baumannii strain MRSN7262	ceftazidime	Resistant	16	>	16	mg/L	Broth dilution		BD Phoenix	BD	CLSI					Laboratory Method
470	470.9116	Acinetobacter baumannii strain MRSN16880	colistin	Susceptible	<=2	<=	2	mg/L	Broth dilution				CLSI
470	470.10329	Acinetobacter baumannii SRR3225041	carbapenem	Resistant								PATRIC			AdaBoost Classifier		Accuracy:0.936, F1 score:0.942, AUC:0.957	Computational Method
1398965	1398965.4	Acinetobacter baumannii UH2107	tetracycline	Resistant														Laboratory Method		24449752
470	470.1550	Acinetobacter baumannii strain MRSN16901	trimethoprim/sulfamethoxazole	Resistant	>2/38	>	2/38	mg/L	Broth dilution		MicroScan	Siemens	CLSI					Laboratory Method		25824815
470	470.7427	Acinetobacter baumannii strain MRSN11683	imipenem	Susceptible	1	<=	1	mg/L	Broth dilution		BD Phoenix	BD	CLSI					Laboratory Method
470	470.7883	Acinetobacter baumannii strain MRSN7497	meropenem	Resistant	8	>	8	mg/L	Broth dilution		MicroScan	Siemens	CLSI					Laboratory Method
470	470.703	Acinetobacter baumannii ABUH71279	aztreonam	Resistant														Laboratory Method		26939581
933264	933264.3	Acinetobacter baumannii UMB002	imipenem	Resistant									CLSI	2008				Laboratory Method		27458211
470	470.7766	Acinetobacter baumannii strain MRSN7342	ceftazidime	Resistant	16	>	16	mg/L	Broth dilution		BD Phoenix	BD	CLSI					Laboratory Method
470	470.3130	Acinetobacter baumannii strain ABUH675	carbapenem	Susceptible											AdaBoost Classifier		Accuracy:0.936, F1 score:0.942, AUC:0.957	Computational Method
470	470.16305	Acinetobacter baumannii 45_n	imipenem	Susceptible					Disk diffusion			Unipath	CLSI	2011				Laboratory Method		28348846
470	470.7631	Acinetobacter baumannii strain MRSN7146	aztreonam	Resistant	16	>	16	mg/L	Broth dilution		BD Phoenix	BD	CLSI					Laboratory Method
470	470.7465	Acinetobacter baumannii strain MRSN11748	cefotetan	Resistant	64	>=	64	mg/L	Broth dilution		VITEK 2	BioMerieux	CLSI					Laboratory Method
470	470.7433	Acinetobacter baumannii strain MRSN11698	trimethoprim/sulfamethoxazole	Susceptible	1/19	<=	1/19	mg/L	Broth dilution		VITEK 2	BioMerieux	CLSI					Laboratory Method
470	470.8393	Acinetobacter baumannii strain Pesh-14	meropenem	Resistant														Laboratory Method		31941492
470	470.7770	Acinetobacter baumannii strain MRSN7346	tetracycline	Susceptible	2	<=	2	mg/L	Broth dilution		BD Phoenix	BD	CLSI					Laboratory Method
470	470.8400	Acinetobacter baumannii strain Pesh-01	meropenem	Intermediate														Laboratory Method		31941492
470	470.7973	Acinetobacter baumannii strain MRSN7653	tetracycline	Resistant	8	>	8	mg/L	Broth dilution		BD Phoenix	BD	CLSI					Laboratory Method
470	470.7673	Acinetobacter baumannii strain MRSN7214	gentamicin	Resistant	8	>	8	mg/L	Broth dilution		BD Phoenix	BD	CLSI					Laboratory Method
470	470.2427	Acinetobacter baumannii A072	tobramycin	Resistant	6		6	mm	Disk diffusion									Laboratory Method		26195261
470	470.14187	Acinetobacter baumannii strain 20A2964	carbapenem	Susceptible								PATRIC			AdaBoost Classifier		Accuracy:0.936, F1 score:0.942, AUC:0.957	Computational Method
470	470.16222	Acinetobacter baumannii BAL_208	colistin	Susceptible					Disk diffusion			Unipath	CLSI	2011				Laboratory Method		28348846
470	470.14248	Acinetobacter baumannii strain 19A2708	carbapenem	Susceptible								PATRIC			AdaBoost Classifier		Accuracy:0.936, F1 score:0.942, AUC:0.957	Computational Method
470	470.2281	Acinetobacter baumannii strain CCF49	gentamicin	Resistant		>=	16	mg/L										Laboratory Method
470	470.17949	Acinetobacter baumannii 28	carbapenem	Susceptible					Computational Prediction	Accuracy:0.936, F1 score:0.942, AUC:0.957	AdaBoost Classifier	PATRIC
470	470.7476	Acinetobacter baumannii strain MRSN11763	ampicillin	Resistant	32	>=	32	mg/L	Broth dilution		VITEK 2	BioMerieux	CLSI					Laboratory Method
470	470.9091	Acinetobacter baumannii strain MRSN10372	imipenem	Susceptible	<=2	<=	2	mg/L	Broth dilution				CLSI
470	470.7450	Acinetobacter baumannii strain MRSN11725	nitrofurantoin	Resistant	512	>=	512	mg/L	Broth dilution		VITEK 2	BioMerieux	CLSI					Laboratory Method
470	470.7621	Acinetobacter baumannii strain MRSN7132	tetracycline	Resistant	8	>	8	mg/L	Broth dilution		BD Phoenix	BD	CLSI					Laboratory Method
470	470.7753	Acinetobacter baumannii strain MRSN7318	tobramycin	Intermediate	8	==	8	mg/L	Broth dilution		BD Phoenix	BD	CLSI					Laboratory Method
470	470.9120	Acinetobacter baumannii strain MRSN23390	gentamicin	Resistant	>=16	>=	16	mg/L	Broth dilution				CLSI
470	470.7612	Acinetobacter baumannii strain MRSN7122	aztreonam	Resistant	16	>	16	mg/L	Broth dilution		BD Phoenix	BD	CLSI					Laboratory Method
480119	480119.5	Acinetobacter baumannii AB0057	cefotaxime	Resistant					Disk diffusion			Oxoid	CLSI	2012				Laboratory Method		27458211
470	470.16237	Acinetobacter baumannii BAL_253	piperacillin/tazobactam	Resistant					Disk diffusion			Unipath	CLSI	2011				Laboratory Method		28348846
470	470.7654	Acinetobacter baumannii strain MRSN7171	trimethoprim/sulfamethoxazole	Resistant	16/304	>=	16/304	mg/L	Broth dilution		VITEK 2	BioMerieux	CLSI					Laboratory Method
470	470.8077	Acinetobacter baumannii strain MRSN885	tetracycline	Resistant	8	>	8	mg/L	Broth dilution		BD Phoenix	BD	CLSI					Laboratory Method
470	470.7950	Acinetobacter baumannii strain MRSN7607	cefotaxime	Resistant	32	>	32	mg/L	Broth dilution		MicroScan	Siemens	CLSI					Laboratory Method
470	470.15577	Acinetobacter baumannii PWa47_3136	carbapenem	Susceptible								PATRIC			AdaBoost Classifier		Accuracy:0.936, F1 score:0.942, AUC:0.957	Computational Method
470	470.9040	Acinetobacter baumannii strain MRSN480561	imipenem	Resistant	>=8	>=	8	mg/L	Broth dilution				CLSI
470	470.7934	Acinetobacter baumannii strain MRSN7579	ampicillin/sulbactam	Susceptible	4/2	==	4/2	mg/L	Broth dilution		VITEK 2	BioMerieux	CLSI					Laboratory Method
470	470.7759	Acinetobacter baumannii strain MRSN7326	gentamicin	Resistant	8	>	8	mg/L	Broth dilution		BD Phoenix	BD	CLSI					Laboratory Method
470	470.7701	Acinetobacter baumannii strain MRSN7249	tetracycline	Intermediate	8	==	8	mg/L	Broth dilution		BD Phoenix	BD	CLSI					Laboratory Method
470	470.7987	Acinetobacter baumannii strain MRSN7673	carbapenem	Susceptible											AdaBoost Classifier		Accuracy:0.936, F1 score:0.942, AUC:0.957	Computational Method
470	470.15026	Acinetobacter baumannii strain ACI713	carbapenem	Susceptible								PATRIC			AdaBoost Classifier		Accuracy:0.936, F1 score:0.942, AUC:0.957	Computational Method
470	470.4887	Acinetobacter baumannii strain SGH0907	spectinomycin	Resistant					Disk diffusion			Oxoid							28073968
470	470.7893	Acinetobacter baumannii strain MRSN7510	nitrofurantoin	Resistant	512	>=	512	mg/L	Broth dilution		VITEK 2	BioMerieux	CLSI					Laboratory Method
470	470.7844	Acinetobacter baumannii strain MRSN7440	amikacin	Susceptible	8	<=	8	mg/L	Broth dilution		BD Phoenix	BD	CLSI					Laboratory Method
470	470.7596	Acinetobacter baumannii strain MRSN7087	nitrofurantoin	Resistant	512	>=	512	mg/L	Broth dilution		VITEK 2	BioMerieux	CLSI					Laboratory Method
470	470.1548	Acinetobacter baumannii strain MRSN17592	tobramycin	Susceptible	<=4	<=	4	mg/L	Broth dilution		MicroScan	Siemens	CLSI					Laboratory Method		25824815
470	470.16296	Acinetobacter baumannii 12_c	imipenem	Susceptible					Disk diffusion			Unipath	CLSI	2011				Laboratory Method		28348846
470	470.10866	Acinetobacter baumannii strain BA29413	carbapenem	Susceptible								PATRIC			AdaBoost Classifier		Accuracy:0.936, F1 score:0.942, AUC:0.957	Computational Method
470	470.7918	Acinetobacter baumannii strain MRSN7557	gentamicin	Resistant	16	>=	16	mg/L	Broth dilution		VITEK 2	BioMerieux	CLSI					Laboratory Method
470	470.7446	Acinetobacter baumannii strain MRSN11720	doripenem	Susceptible	1	==	1	mg/L	Broth dilution		MicroScan	Siemens	CLSI					Laboratory Method
470	470.7921	Acinetobacter baumannii strain MRSN7563	nitrofurantoin	Resistant	512	>=	512	mg/L	Broth dilution		VITEK 2	BioMerieux	CLSI					Laboratory Method
470	470.7878	Acinetobacter baumannii strain MRSN7488	ampicillin	Resistant	32	>=	32	mg/L	Broth dilution		VITEK 2	BioMerieux	CLSI					Laboratory Method
470	470.620	Acinetobacter baumannii ABUH304352	imipenem	Resistant														Laboratory Method		26939581
470	470.7749	Acinetobacter baumannii strain MRSN7311	ciprofloxacin	Resistant	2	>	2	mg/L	Broth dilution		BD Phoenix	BD	CLSI					Laboratory Method
470	470.14674	Acinetobacter baumannii strain P7	carbapenem	Susceptible								PATRIC			AdaBoost Classifier		Accuracy:0.936, F1 score:0.942, AUC:0.957	Computational Method
470	470.7801	Acinetobacter baumannii strain MRSN7381	imipenem	Susceptible	2	==	2	mg/L	Broth dilution		BD Phoenix	BD	CLSI					Laboratory Method
470	470.9051	Acinetobacter baumannii strain MRSN3658	colistin	Susceptible	<=2	<=	2	mg/L	Broth dilution				CLSI
470	470.1558	Acinetobacter baumannii strain MRSN20755	trimethoprim/sulfamethoxazole	Resistant	>=16/304	>=	16/304	mg/L	Broth dilution		VITEK 2	BioMerieux	CLSI					Laboratory Method		25824815
470	470.7980	Acinetobacter baumannii strain MRSN7662	tetracycline	Susceptible	4	==	4	mg/L	Broth dilution		BD Phoenix	BD	CLSI					Laboratory Method
470	470.7914	Acinetobacter baumannii strain MRSN7549	amikacin	Susceptible	8	<=	8	mg/L	Broth dilution		BD Phoenix	BD	CLSI					Laboratory Method
470	470.13450	Acinetobacter baumannii strain A24	carbapenem	Susceptible								PATRIC			AdaBoost Classifier		Accuracy:0.936, F1 score:0.942, AUC:0.957	Computational Method
470	470.8066	Acinetobacter baumannii strain MRSN7824	ampicillin/sulbactam	Resistant	32/16	>=	32/16	mg/L	Broth dilution		VITEK 2	BioMerieux	CLSI					Laboratory Method
470	470.15741	Acinetobacter baumannii Ab-HCG0316-68	carbapenem	Susceptible								PATRIC			AdaBoost Classifier		Accuracy:0.936, F1 score:0.942, AUC:0.957	Computational Method
470	470.7741	Acinetobacter baumannii strain MRSN7301	trimethoprim/sulfamethoxazole	Susceptible	1/19	<=	1/19	mg/L	Broth dilution		VITEK 2	BioMerieux	CLSI					Laboratory Method
470	470.16241	Acinetobacter baumannii BAL_266	ceftriaxone	Intermediate					Disk diffusion			Unipath	CLSI	2011				Laboratory Method		28348846
470	470.15522	Acinetobacter baumannii SUH-10	carbapenem	Susceptible								PATRIC			AdaBoost Classifier		Accuracy:0.936, F1 score:0.942, AUC:0.957	Computational Method
470	470.7730	Acinetobacter baumannii strain MRSN7286	imipenem	Susceptible	2	==	2	mg/L	Broth dilution		BD Phoenix	BD	CLSI					Laboratory Method
470	470.16169	Acinetobacter baumannii AB220-VUB	carbapenem	Susceptible								PATRIC			AdaBoost Classifier		Accuracy:0.936, F1 score:0.942, AUC:0.957	Computational Method
470	470.16297	Acinetobacter baumannii 18_n	ciprofloxacin	Resistant					Disk diffusion			Unipath	CLSI	2011				Laboratory Method		28348846
470	470.2306	Acinetobacter baumannii strain CCF74	tobramycin	Susceptible		<=	4	mg/L										Laboratory Method
470	470.14930	Acinetobacter baumannii strain 20A2942	carbapenem	Susceptible								PATRIC			AdaBoost Classifier		Accuracy:0.936, F1 score:0.942, AUC:0.957	Computational Method
470	470.7721	Acinetobacter baumannii strain MRSN7274	ampicillin	Resistant	32	>=	32	mg/L	Broth dilution		VITEK 2	BioMerieux	CLSI					Laboratory Method
470	470.7494	Acinetobacter baumannii strain MRSN11790	imipenem	Susceptible	2	==	2	mg/L	Broth dilution		BD Phoenix	BD	CLSI					Laboratory Method
470	470.7912	Acinetobacter baumannii strain MRSN7547	ceftriaxone	Resistant	32	>	32	mg/L	Broth dilution		BD Phoenix	BD	CLSI					Laboratory Method
470	470.5658	Acinetobacter baumannii strain 4300STDY7045843	carbapenem	Susceptible											AdaBoost Classifier		Accuracy:0.936, F1 score:0.942, AUC:0.957	Computational Method
470	470.7973	Acinetobacter baumannii strain MRSN7653	levofloxacin	Resistant	4	>	4	mg/L	Broth dilution		BD Phoenix	BD	CLSI					Laboratory Method
470	470.9071	Acinetobacter baumannii strain MRSN7446	ceftriaxone	Susceptible	<=8	<=	8	mg/L	Broth dilution				CLSI
470	470.5307	Acinetobacter baumannii strain Pesh-06	tobramycin	Resistant														Laboratory Method		31941492
470	470.8012	Acinetobacter baumannii strain MRSN7712	cefotaxime	Resistant	32	>	32	mg/L	Broth dilution		MicroScan	Siemens	CLSI					Laboratory Method
470	470.16216	Acinetobacter baumannii BAL_194	ceftriaxone	Resistant					Disk diffusion			Unipath	CLSI	2011				Laboratory Method		28348846
470	470.3112	Acinetobacter baumannii strain ABUH636	carbapenem	Resistant											AdaBoost Classifier		Accuracy:0.936, F1 score:0.942, AUC:0.957	Computational Method
470	470.7961	Acinetobacter baumannii strain MRSN7631	nitrofurantoin	Resistant	512	>=	512	mg/L	Broth dilution		VITEK 2	BioMerieux	CLSI					Laboratory Method
470	470.14032	Acinetobacter baumannii strain SUH-28	carbapenem	Susceptible								PATRIC			AdaBoost Classifier		Accuracy:0.936, F1 score:0.942, AUC:0.957	Computational Method
470	470.15555	Acinetobacter baumannii PWb50_2082	carbapenem	Susceptible								PATRIC			AdaBoost Classifier		Accuracy:0.936, F1 score:0.942, AUC:0.957	Computational Method
470	470.7532	Acinetobacter baumannii strain MRSN15044	gentamicin	Resistant	8	>	8	mg/L	Broth dilution		BD Phoenix	BD	CLSI					Laboratory Method
470	470.7477	Acinetobacter baumannii strain MRSN11764	nitrofurantoin	Resistant	512	>=	512	mg/L	Broth dilution		VITEK 2	BioMerieux	CLSI					Laboratory Method
470	470.7475	Acinetobacter baumannii strain MRSN11762	ampicillin	Resistant	32	>=	32	mg/L	Broth dilution		VITEK 2	BioMerieux	CLSI					Laboratory Method
470	470.9075	Acinetobacter baumannii strain MRSN32797	ceftazidime	Susceptible	<=8	<=	8	mg/L	Broth dilution				CLSI
470	470.7416	Acinetobacter baumannii strain MRSN10372	imipenem	Susceptible	1	<=	1	mg/L	Broth dilution		BD Phoenix	BD	CLSI					Laboratory Method
470	470.8067	Acinetobacter baumannii strain MRSN7828	ampicillin/sulbactam	Susceptible	4/2	==	4/2	mg/L	Broth dilution		VITEK 2	BioMerieux	CLSI					Laboratory Method
470	470.2281	Acinetobacter baumannii strain CCF49	cefepime	Resistant		>=	64	mg/L										Laboratory Method
470	470.8054	Acinetobacter baumannii strain MRSN7805	cefotetan	Resistant	64	>=	64	mg/L	Broth dilution		VITEK 2	BioMerieux	CLSI					Laboratory Method
470	470.16205	Acinetobacter baumannii BAL_106	amikacin	Resistant					Disk diffusion			Unipath	CLSI	2011				Laboratory Method		28348846
470	470.7816	Acinetobacter baumannii strain MRSN7401	levofloxacin	Resistant	4	>	4	mg/L	Broth dilution		MicroScan	Siemens	CLSI					Laboratory Method
470	470.7962	Acinetobacter baumannii strain MRSN7636	trimethoprim/sulfamethoxazole	Resistant	2/38	>	2/38	mg/L	Broth dilution		MicroScan	Siemens	CLSI					Laboratory Method
470	470.7447	Acinetobacter baumannii strain MRSN11721	nitrofurantoin	Resistant	512	>=	512	mg/L	Broth dilution		VITEK 2	BioMerieux	CLSI					Laboratory Method
470	470.7904	Acinetobacter baumannii strain MRSN7526	levofloxacin	Resistant	4	>	4	mg/L	Broth dilution		BD Phoenix	BD	CLSI					Laboratory Method
470	470.7942	Acinetobacter baumannii strain MRSN7593	aztreonam	Resistant	16	>	16	mg/L	Broth dilution		BD Phoenix	BD	CLSI					Laboratory Method
470	470.13020	Acinetobacter baumannii strain 2018BJAB2	carbapenem	Susceptible								PATRIC			AdaBoost Classifier		Accuracy:0.936, F1 score:0.942, AUC:0.957	Computational Method
470	470.7941	Acinetobacter baumannii strain MRSN7591	gentamicin	Resistant	8	>	8	mg/L	Broth dilution		BD Phoenix	BD	CLSI					Laboratory Method
470	470.8069	Acinetobacter baumannii strain MRSN7831	ampicillin	Resistant	32	>=	32	mg/L	Broth dilution		VITEK 2	BioMerieux	CLSI					Laboratory Method
470	470.760	Acinetobacter baumannii ABUH48741	trimethoprim/sulfamethoxazole	Resistant														Laboratory Method		26939581
470	470.720	Acinetobacter baumannii ABUH17182	aztreonam	Intermediate														Laboratory Method		26939581
470	470.7446	Acinetobacter baumannii strain MRSN11720	imipenem	Susceptible	1	<=	1	mg/L	Broth dilution		BD Phoenix	BD	CLSI					Laboratory Method
470	470.7622	Acinetobacter baumannii strain MRSN7133	levofloxacin	Intermediate	4	==	4	mg/L	Broth dilution		BD Phoenix	BD	CLSI					Laboratory Method
470	470.7541	Acinetobacter baumannii strain MRSN15068	ampicillin	Resistant	32	>=	32	mg/L	Broth dilution		VITEK 2	BioMerieux	CLSI					Laboratory Method
470	470.7838	Acinetobacter baumannii strain MRSN7424	ampicillin/sulbactam	Resistant	32/16	>=	32/16	mg/L	Broth dilution		VITEK 2	BioMerieux	CLSI					Laboratory Method
470	470.2288	Acinetobacter baumannii strain CCF47	ampicillin/sulbactam	Resistant		>=	32	mg/L										Laboratory Method
470	470.7541	Acinetobacter baumannii strain MRSN15068	ampicillin/sulbactam	Resistant	32/16	>=	32/16	mg/L	Broth dilution		VITEK 2	BioMerieux	CLSI					Laboratory Method
1398990	1398990.4	Acinetobacter baumannii UH9707	ciprofloxacin	Resistant														Laboratory Method		24449752
470	470.17430	Acinetobacter baumannii TR054	carbapenem	Susceptible											AdaBoost Classifier		Accuracy:0.936, F1 score:0.942, AUC:0.957	Computational Method
470	470.9669	Acinetobacter baumannii strain AK_2015_22	carbapenem	Resistant								PATRIC			AdaBoost Classifier		Accuracy:0.936, F1 score:0.942, AUC:0.957	Computational Method
470	470.740	Acinetobacter baumannii ABUH28092	amikacin	Resistant														Laboratory Method		26939581
470	470.7765	Acinetobacter baumannii strain MRSN7338	trimethoprim/sulfamethoxazole	Resistant	16/304	>=	16/304	mg/L	Broth dilution		VITEK 2	BioMerieux	CLSI					Laboratory Method
470	470.7537	Acinetobacter baumannii strain MRSN15064	ampicillin	Resistant	32	>=	32	mg/L	Broth dilution		VITEK 2	BioMerieux	CLSI					Laboratory Method
470	470.7559	Acinetobacter baumannii strain MRSN15088	cefazolin	Resistant	64	>=	64	mg/L	Broth dilution		VITEK 2	BioMerieux	CLSI					Laboratory Method
470	470.2240	Acinetobacter baumannii strain CCF33	levofloxacin	Resistant		>=	8	mg/L										Laboratory Method
470	470.16333	Acinetobacter baumannii 266_an	carbapenem	Susceptible								PATRIC			AdaBoost Classifier		Accuracy:0.936, F1 score:0.942, AUC:0.957	Computational Method
470	470.7814	Acinetobacter baumannii strain MRSN7397	ampicillin/sulbactam	Resistant	32/16	>=	32/16	mg/L	Broth dilution		VITEK 2	BioMerieux	CLSI					Laboratory Method
470	470.1561	Acinetobacter baumannii strain MRSN4119	ampicillin	Resistant	>=32	>=	32	mg/L	Broth dilution		VITEK 2	BioMerieux	CLSI					Laboratory Method		23812239
470	470.7970	Acinetobacter baumannii strain MRSN7647	carbapenem	Susceptible											AdaBoost Classifier		Accuracy:0.936, F1 score:0.942, AUC:0.957	Computational Method
470	470.14883	Acinetobacter baumannii strain AC-17	carbapenem	Susceptible								PATRIC			AdaBoost Classifier		Accuracy:0.936, F1 score:0.942, AUC:0.957	Computational Method
470	470.7734	Acinetobacter baumannii strain MRSN7293	aztreonam	Resistant	16	>	16	mg/L	Broth dilution		BD Phoenix	BD	CLSI					Laboratory Method
470	470.16012	Acinetobacter baumannii cpe045	carbapenem	Susceptible								PATRIC			AdaBoost Classifier		Accuracy:0.936, F1 score:0.942, AUC:0.957	Computational Method
470	470.659	Acinetobacter baumannii ABUH106447	amikacin	Resistant														Laboratory Method		26939581
470	470.8048	Acinetobacter baumannii strain MRSN7791	cefotetan	Resistant	64	>=	64	mg/L	Broth dilution		VITEK 2	BioMerieux	CLSI					Laboratory Method
470	470.7753	Acinetobacter baumannii strain MRSN7318	carbapenem	Resistant											AdaBoost Classifier		Accuracy:0.936, F1 score:0.942, AUC:0.957	Computational Method
470	470.1560	Acinetobacter baumannii strain MRSN16874	moxifloxacin	Resistant	>=8	>=	8	mg/L	Broth dilution		VITEK 2	BioMerieux	CLSI					Laboratory Method		25824815
470	470.8009	Acinetobacter baumannii strain MRSN7709	amikacin	Susceptible	8	<=	8	mg/L	Broth dilution		BD Phoenix	BD	CLSI					Laboratory Method
470	470.7543	Acinetobacter baumannii strain MRSN15071	carbapenem	Susceptible											AdaBoost Classifier		Accuracy:0.936, F1 score:0.942, AUC:0.957	Computational Method
470	470.14273	Acinetobacter baumannii strain KZ-1093	carbapenem	Susceptible								PATRIC			AdaBoost Classifier		Accuracy:0.936, F1 score:0.942, AUC:0.957	Computational Method
470	470.7982	Acinetobacter baumannii strain MRSN7668	ciprofloxacin	Resistant	4	>=	4	mg/L	Broth dilution		VITEK 2	BioMerieux	CLSI					Laboratory Method
470	470.8027	Acinetobacter baumannii strain MRSN7740	imipenem	Susceptible	1	<=	1	mg/L	Broth dilution		BD Phoenix	BD	CLSI					Laboratory Method
470	470.698	Acinetobacter baumannii ABUH507300	aztreonam	Resistant														Laboratory Method		26939581
470	470.7739	Acinetobacter baumannii strain MRSN7298	nitrofurantoin	Resistant	512	>=	512	mg/L	Broth dilution		VITEK 2	BioMerieux	CLSI					Laboratory Method
470	470.2431	Acinetobacter baumannii A078	imipenem	Resistant	>32	>	32	mg/L	Broth dilution									Laboratory Method		26195261
470	470.7703	Acinetobacter baumannii strain MRSN7251	cefoxitin	Resistant	64	>=	64	mg/L	Broth dilution		VITEK 2	BioMerieux	CLSI					Laboratory Method
470	470.8400	Acinetobacter baumannii strain Pesh-01	amikacin	Resistant														Laboratory Method		31941492
470	470.7686	Acinetobacter baumannii strain MRSN7229	ampicillin	Resistant	32	>=	32	mg/L	Broth dilution		VITEK 2	BioMerieux	CLSI					Laboratory Method
470	470.5687	Acinetobacter baumannii strain 4300STDY7045875	carbapenem	Susceptible											AdaBoost Classifier		Accuracy:0.936, F1 score:0.942, AUC:0.957	Computational Method
470	470.12141	Acinetobacter baumannii strain 163561	carbapenem	Susceptible								PATRIC			AdaBoost Classifier		Accuracy:0.936, F1 score:0.942, AUC:0.957	Computational Method
470	470.1553	Acinetobacter baumannii strain MRSN16881	tobramycin	Intermediate	==8	==	8	mg/L	Broth dilution		BD Phoenix	BD	CLSI					Laboratory Method		25824815
470	470.7692	Acinetobacter baumannii strain MRSN7237	gentamicin	Resistant	8	>	8	mg/L	Broth dilution		BD Phoenix	BD	CLSI					Laboratory Method
470	470.1561	Acinetobacter baumannii strain MRSN4119	imipenem	Resistant	>8	>	8	mg/L	Broth dilution		BD Phoenix	BD	CLSI					Laboratory Method		23812239
470	470.9893	Acinetobacter baumannii SRR3131221	carbapenem	Susceptible								PATRIC			AdaBoost Classifier		Accuracy:0.936, F1 score:0.942, AUC:0.957	Computational Method
470	470.713	Acinetobacter baumannii ABUH475239	cefepime	Resistant														Laboratory Method		26939581
470	470.626	Acinetobacter baumannii ABUH175677	tetracycline	Resistant														Laboratory Method		26939581
470	470.15560	Acinetobacter baumannii PWb47_715	carbapenem	Susceptible								PATRIC			AdaBoost Classifier		Accuracy:0.936, F1 score:0.942, AUC:0.957	Computational Method
470	470.15130	Acinetobacter baumannii strain MRSN865	carbapenem	Susceptible								PATRIC			AdaBoost Classifier		Accuracy:0.936, F1 score:0.942, AUC:0.957	Computational Method
470	470.8036	Acinetobacter baumannii strain MRSN7760	nitrofurantoin	Resistant	512	>=	512	mg/L	Broth dilution		VITEK 2	BioMerieux	CLSI					Laboratory Method
470	470.7585	Acinetobacter baumannii strain MRSN4481	tobramycin	Susceptible	1	<=	1	mg/L	Broth dilution		VITEK 2	BioMerieux	CLSI					Laboratory Method
470	470.17571	Acinetobacter baumannii PSU127	carbapenem	Resistant											AdaBoost Classifier		Accuracy:0.936, F1 score:0.942, AUC:0.957	Computational Method
470	470.11066	Acinetobacter baumannii strain CAb12_1	carbapenem	Resistant								PATRIC			AdaBoost Classifier		Accuracy:0.936, F1 score:0.942, AUC:0.957	Computational Method
470	470.9040	Acinetobacter baumannii strain MRSN480561	amikacin	Resistant	>=64	>=	64	mg/L	Broth dilution				CLSI
470	470.8397	Acinetobacter baumannii strain Pesh-22	imipenem	Susceptible														Laboratory Method		31941492
470	470.9047	Acinetobacter baumannii strain MRSN337038	ceftazidime	Resistant	>=32	>=	32	mg/L	Broth dilution				CLSI
470	470.7721	Acinetobacter baumannii strain MRSN7274	ampicillin/sulbactam	Susceptible	4/2	==	4/2	mg/L	Broth dilution		VITEK 2	BioMerieux	CLSI					Laboratory Method
470	470.7429	Acinetobacter baumannii strain MRSN11687	ceftriaxone	Intermediate	32	==	32	mg/L	Broth dilution		BD Phoenix	BD	CLSI					Laboratory Method
470	470.7725	Acinetobacter baumannii strain MRSN7280	ceftriaxone	Resistant	32	>	32	mg/L	Broth dilution		BD Phoenix	BD	CLSI					Laboratory Method
1398989	1398989.3	Acinetobacter baumannii UH9007	tobramycin	Resistant														Laboratory Method		24449752
470	470.18060	Acinetobacter baumannii Ltt320	carbapenem	Susceptible					Computational Prediction	Accuracy:0.936, F1 score:0.942, AUC:0.957	AdaBoost Classifier	PATRIC
470	470.13253	Acinetobacter baumannii strain ABS28	carbapenem	Susceptible								PATRIC			AdaBoost Classifier		Accuracy:0.936, F1 score:0.942, AUC:0.957	Computational Method
470	470.15669	Acinetobacter baumannii 16A1365	carbapenem	Susceptible								PATRIC			AdaBoost Classifier		Accuracy:0.936, F1 score:0.942, AUC:0.957	Computational Method
470	470.7933	Acinetobacter baumannii strain MRSN7578	trimethoprim/sulfamethoxazole	Resistant	8/152	==	8/152	mg/L	Broth dilution		VITEK 2	BioMerieux	CLSI					Laboratory Method
470	470.7352	Acinetobacter baumannii strain BL03	colistin	Susceptible	1	==	1	mg/L	Broth dilution				CLSI					Laboratory Method
470	470.756	Acinetobacter baumannii ABUH24355	ceftazidime	Resistant														Laboratory Method		26939581
470	470.13387	Acinetobacter baumannii strain Ab105	ampicillin/sulbactam	Resistant	==8/4	==	8/4	mg/L	Broth dilution		VITEK 2	BioMerieux	CLSI
470	470.9114	Acinetobacter baumannii strain MRSN15574	amikacin	Susceptible	<=16	<=	16	mg/L	Broth dilution				CLSI
470	470.16294	Acinetobacter baumannii 10_n	colistin	Susceptible					Disk diffusion			Unipath	CLSI	2011				Laboratory Method		28348846
470	470.7991	Acinetobacter baumannii strain MRSN7677	ciprofloxacin	Resistant	2	>	2	mg/L	Broth dilution		MicroScan	Siemens	CLSI					Laboratory Method
470	470.8068	Acinetobacter baumannii strain MRSN7829	moxifloxacin	Susceptible	0.25	<=	0.25	mg/L	Broth dilution		VITEK 2	BioMerieux	CLSI					Laboratory Method
470	470.763	Acinetobacter baumannii ABUH24333	meropenem	Resistant														Laboratory Method		26939581
470	470.13164	Acinetobacter baumannii strain SP 2891	carbapenem	Resistant								PATRIC			AdaBoost Classifier		Accuracy:0.936, F1 score:0.942, AUC:0.957	Computational Method
470	470.7872	Acinetobacter baumannii strain MRSN7482	nitrofurantoin	Resistant	512	>=	512	mg/L	Broth dilution		VITEK 2	BioMerieux	CLSI					Laboratory Method
470	470.9417	Acinetobacter baumannii strain ABS122	carbapenem	Susceptible								PATRIC			AdaBoost Classifier		Accuracy:0.936, F1 score:0.942, AUC:0.957	Computational Method
470	470.16205	Acinetobacter baumannii BAL_106	gentamicin	Resistant					Disk diffusion			Unipath	CLSI	2011				Laboratory Method		28348846
470	470.7816	Acinetobacter baumannii strain MRSN7401	amikacin	Susceptible	8	<=	8	mg/L	Broth dilution		BD Phoenix	BD	CLSI					Laboratory Method
903913	903913.3	Acinetobacter baumannii WC-692	trimethoprim/sulfamethoxazole	Resistant					Broth dilution		BD Phoenix NMIC/ID133	BD	CLSI	2009				Laboratory Method		26195261
470	470.16299	Acinetobacter baumannii 27_ax	ceftazidime	Resistant					Disk diffusion			Unipath	CLSI	2011				Laboratory Method		28348846
470	470.7921	Acinetobacter baumannii strain MRSN7563	cefotaxime	Resistant	32	>	32	mg/L	Broth dilution		MicroScan	Siemens	CLSI					Laboratory Method
470	470.9092	Acinetobacter baumannii strain MRSN24603	meropenem	Susceptible	<=2	<=	2	mg/L	Broth dilution				CLSI
470	470.7725	Acinetobacter baumannii strain MRSN7280	cefoxitin	Resistant	64	>=	64	mg/L	Broth dilution		VITEK 2	BioMerieux	CLSI					Laboratory Method
470	470.7343	Acinetobacter baumannii strain 260	carbapenem	Susceptible											AdaBoost Classifier		Accuracy:0.936, F1 score:0.942, AUC:0.957	Computational Method
1398957	1398957.3	Acinetobacter baumannii UH15208	timentin	Resistant														Laboratory Method		24449752
470	470.2301	Acinetobacter baumannii strain CCF67	azidothymidine	Resistant		>=	16	mg/L										Laboratory Method
470	470.16313	Acinetobacter baumannii 110_n	ceftazidime	Resistant					Disk diffusion			Unipath	CLSI	2011				Laboratory Method		28348846
1310665	1310665.3	Acinetobacter baumannii 1525283	carbapenem	Susceptible														Laboratory Method		27458211
470	470.7739	Acinetobacter baumannii strain MRSN7298	levofloxacin	Resistant	4	>	4	mg/L	Broth dilution		BD Phoenix	BD	CLSI					Laboratory Method
470	470.7869	Acinetobacter baumannii strain MRSN7478	cefoxitin	Resistant	64	>=	64	mg/L	Broth dilution		VITEK 2	BioMerieux	CLSI					Laboratory Method
470	470.743	Acinetobacter baumannii ABUH23684	gentamicin	Resistant														Laboratory Method		26939581
470	470.11017	Acinetobacter baumannii strain SP1903	carbapenem	Resistant								PATRIC			AdaBoost Classifier		Accuracy:0.936, F1 score:0.942, AUC:0.957	Computational Method
470	470.7796	Acinetobacter baumannii strain MRSN7376	ciprofloxacin	Resistant	2	>	2	mg/L	Broth dilution		BD Phoenix	BD	CLSI					Laboratory Method
470	470.16207	Acinetobacter baumannii BAL_128	piperacillin/tazobactam	Resistant					Disk diffusion			Unipath	CLSI	2011				Laboratory Method		28348846
470	470.7935	Acinetobacter baumannii strain MRSN7580	ampicillin	Resistant	32	>=	32	mg/L	Broth dilution		VITEK 2	BioMerieux	CLSI					Laboratory Method
470	470.12082	Acinetobacter baumannii strain A72	carbapenem	Resistant								PATRIC			AdaBoost Classifier		Accuracy:0.936, F1 score:0.942, AUC:0.957	Computational Method
470	470.9346	Acinetobacter baumannii strain 29282	carbapenem	Susceptible								PATRIC			AdaBoost Classifier		Accuracy:0.936, F1 score:0.942, AUC:0.957	Computational Method
1310739	1310739.3	Acinetobacter baumannii 1045092	imipenem	Resistant									CLSI	2008				Laboratory Method		27458211
470	470.7633	Acinetobacter baumannii strain MRSN7148	tetracycline	Susceptible	4	==	4	mg/L	Broth dilution		BD Phoenix	BD	CLSI					Laboratory Method
470	470.7717	Acinetobacter baumannii strain MRSN7270	ampicillin	Resistant	32	>=	32	mg/L	Broth dilution		VITEK 2	BioMerieux	CLSI					Laboratory Method
470	470.7691	Acinetobacter baumannii strain MRSN7236	nitrofurantoin	Resistant	512	>=	512	mg/L	Broth dilution		VITEK 2	BioMerieux	CLSI					Laboratory Method
470	470.14266	Acinetobacter baumannii strain AB179-VUB	carbapenem	Susceptible								PATRIC			AdaBoost Classifier		Accuracy:0.936, F1 score:0.942, AUC:0.957	Computational Method
470	470.9055	Acinetobacter baumannii strain MRSN7067	ampicillin/sulbactam	Susceptible	<=8/4	<=	8/4	mg/L	Broth dilution				CLSI
470	470.7989	Acinetobacter baumannii strain MRSN7675	ampicillin/sulbactam	Susceptible	8/4	==	8/4	mg/L	Broth dilution		VITEK 2	BioMerieux	CLSI					Laboratory Method
470	470.13453	Acinetobacter baumannii strain Aci00719	carbapenem	Resistant								PATRIC			AdaBoost Classifier		Accuracy:0.936, F1 score:0.942, AUC:0.957	Computational Method
470	470.7630	Acinetobacter baumannii strain MRSN7145	ceftazidime	Resistant	16	>	16	mg/L	Broth dilution		BD Phoenix	BD	CLSI					Laboratory Method
470	470.8004	Acinetobacter baumannii strain MRSN7699	cefotaxime	Resistant	32	>	32	mg/L	Broth dilution		MicroScan	Siemens	CLSI					Laboratory Method
903925	903925.3	Acinetobacter baumannii WC-A-694	amoxicillin/clavulanic acid	Resistant					Broth dilution		BD Phoenix NMIC/ID133	BD	CLSI	2009				Laboratory Method		26195261
470	470.4705	Acinetobacter baumannii strain S21	carbapenem	Resistant											AdaBoost Classifier		Accuracy:0.936, F1 score:0.942, AUC:0.957	Computational Method
470	470.7416	Acinetobacter baumannii strain MRSN10372	tetracycline	Susceptible	2	<=	2	mg/L	Broth dilution		BD Phoenix	BD	CLSI					Laboratory Method
470	470.7753	Acinetobacter baumannii strain MRSN7318	ampicillin	Resistant	32	>=	32	mg/L	Broth dilution		VITEK 2	BioMerieux	CLSI					Laboratory Method
470	470.7442	Acinetobacter baumannii strain MRSN11712	carbapenem	Susceptible											AdaBoost Classifier		Accuracy:0.936, F1 score:0.942, AUC:0.957	Computational Method
470	470.8118	Acinetobacter baumannii strain not applicable	cefepime	Resistant	64	>=	64	mg/L	Broth dilution		VITEK 2							Laboratory Method
470	470.715	Acinetobacter baumannii ABUH17202	cefotaxime	Resistant														Laboratory Method		26939581
470	470.9221	Acinetobacter baumannii strain 5122	carbapenem	Susceptible								PATRIC			AdaBoost Classifier		Accuracy:0.936, F1 score:0.942, AUC:0.957	Computational Method
1310802	1310802.3	Acinetobacter baumannii 11126	imipenem	Susceptible									CLSI	2008				Laboratory Method		27458211
470	470.7945	Acinetobacter baumannii strain MRSN7598	nitrofurantoin	Resistant	512	>=	512	mg/L	Broth dilution		VITEK 2	BioMerieux	CLSI					Laboratory Method
470	470.5529	Acinetobacter baumannii strain 4300STDY7045728	carbapenem	Resistant											AdaBoost Classifier		Accuracy:0.936, F1 score:0.942, AUC:0.957	Computational Method
470	470.8983	Acinetobacter baumannii strain AB-HZ-S45	carbapenem	Susceptible								PATRIC			AdaBoost Classifier		Accuracy:0.936, F1 score:0.942, AUC:0.957	Computational Method
470	470.14544	Acinetobacter baumannii strain SUH-2	carbapenem	Susceptible								PATRIC			AdaBoost Classifier		Accuracy:0.936, F1 score:0.942, AUC:0.957	Computational Method
903906	903906.3	Acinetobacter baumannii IS-251	ciprofloxacin	Resistant					Broth dilution		BD Phoenix NMIC/ID133	BD	CLSI	2009				Laboratory Method		26195261
470	470.634	Acinetobacter baumannii ABUH195560	tobramycin	Resistant														Laboratory Method		26939581
470	470.7912	Acinetobacter baumannii strain MRSN7547	imipenem	Susceptible	1	<=	1	mg/L	Broth dilution		BD Phoenix	BD	CLSI					Laboratory Method
470	470.9341	Acinetobacter baumannii strain 5464	ciprofloxacin	Intermediate	>2	>	2	mg/L	Broth dilution		MicroScan		missing
470	470.1548	Acinetobacter baumannii strain MRSN17592	amikacin	Susceptible	<=16	<=	16	mg/L	Broth dilution		MicroScan	Siemens	CLSI					Laboratory Method		25824815
470	470.16245	Acinetobacter baumannii BAL_287	ciprofloxacin	Resistant					Disk diffusion			Unipath	CLSI	2011				Laboratory Method		28348846
470	470.744	Acinetobacter baumannii ABUH28081	ampicillin/sulbactam	Resistant														Laboratory Method		26939581
1398975	1398975.3	Acinetobacter baumannii UH6107	trimethoprim/sulfamethoxazole	Resistant														Laboratory Method		24449752
470	470.7537	Acinetobacter baumannii strain MRSN15064	tigecycline	Susceptible	2	==	2	mg/L	Broth dilution		VITEK 2	BioMerieux	CLSI					Laboratory Method
470	470.15184	Acinetobacter baumannii strain Ab-HCG0908-25	carbapenem	Susceptible								PATRIC			AdaBoost Classifier		Accuracy:0.936, F1 score:0.942, AUC:0.957	Computational Method
470	470.7446	Acinetobacter baumannii strain MRSN11720	aztreonam	Resistant	16	>	16	mg/L	Broth dilution		BD Phoenix	BD	CLSI					Laboratory Method
470	470.7977	Acinetobacter baumannii strain MRSN7658	ciprofloxacin	Resistant	2	>	2	mg/L	Broth dilution		BD Phoenix	BD	CLSI					Laboratory Method
470	470.4733	Acinetobacter baumannii strain R19	carbapenem	Susceptible											AdaBoost Classifier		Accuracy:0.936, F1 score:0.942, AUC:0.957	Computational Method
470	470.12924	Acinetobacter baumannii strain Aci00733	carbapenem	Resistant								PATRIC			AdaBoost Classifier		Accuracy:0.936, F1 score:0.942, AUC:0.957	Computational Method
470	470.2249	Acinetobacter baumannii strain CCF8	minocycline	Susceptible		<=	1	mg/L										Laboratory Method
470	470.9053	Acinetobacter baumannii strain MRSN7576	tobramycin	Susceptible	<=4	<=	4	mg/L	Broth dilution				CLSI
470	470.7734	Acinetobacter baumannii strain MRSN7293	nitrofurantoin	Resistant	512	>=	512	mg/L	Broth dilution		VITEK 2	BioMerieux	CLSI					Laboratory Method
470	470.664	Acinetobacter baumannii ABUH106429	cefepime	Susceptible														Laboratory Method		26939581
470	470.7906	Acinetobacter baumannii strain MRSN7532	aztreonam	Resistant	16	>	16	mg/L	Broth dilution		BD Phoenix	BD	CLSI					Laboratory Method
470	470.15497	Acinetobacter baumannii AC-27	carbapenem	Resistant								PATRIC			AdaBoost Classifier		Accuracy:0.936, F1 score:0.942, AUC:0.957	Computational Method
470	470.7787	Acinetobacter baumannii strain MRSN7364	tobramycin	Resistant	8	>	8	mg/L	Broth dilution		BD Phoenix	BD	CLSI					Laboratory Method
1398943	1398943.3	Acinetobacter baumannii UH0807	cefepime	Resistant														Laboratory Method		24449752
470	470.17519	Acinetobacter baumannii PT052	carbapenem	Susceptible											AdaBoost Classifier		Accuracy:0.936, F1 score:0.942, AUC:0.957	Computational Method
470	470.9114	Acinetobacter baumannii strain MRSN15574	tetracycline	Resistant	>=16	>=	16	mg/L	Broth dilution				CLSI
1310570	1310570.3	Acinetobacter baumannii 1046051	carbapenem	Resistant														Laboratory Method		27458211
470	470.8027	Acinetobacter baumannii strain MRSN7740	gentamicin	Susceptible	2	==	2	mg/L	Broth dilution		BD Phoenix	BD	CLSI					Laboratory Method
903936	903936.3	Acinetobacter baumannii Naval-78	ceftriaxone	Resistant					Broth dilution		BD Phoenix NMIC/ID133	BD	CLSI	2009				Laboratory Method		26195261
470	470.8011	Acinetobacter baumannii strain MRSN7711	cefoxitin	Resistant	64	>=	64	mg/L	Broth dilution		VITEK 2	BioMerieux	CLSI					Laboratory Method
470	470.7742	Acinetobacter baumannii strain MRSN7303	cefazolin	Resistant	64	>=	64	mg/L	Broth dilution		VITEK 2	BioMerieux	CLSI					Laboratory Method
470	470.7633	Acinetobacter baumannii strain MRSN7148	nitrofurantoin	Resistant	512	>=	512	mg/L	Broth dilution		VITEK 2	BioMerieux	CLSI					Laboratory Method
470	470.10123	Acinetobacter baumannii SRR3216440	carbapenem	Susceptible								PATRIC			AdaBoost Classifier		Accuracy:0.936, F1 score:0.942, AUC:0.957	Computational Method
470	470.7496	Acinetobacter baumannii strain MRSN11793	cefotaxime	Resistant	32	>	32	mg/L	Broth dilution		MicroScan	Siemens	CLSI					Laboratory Method
470	470.17159	Acinetobacter baumannii AYP-A2	carbapenem	Susceptible								PATRIC			AdaBoost Classifier		Accuracy:0.936, F1 score:0.942, AUC:0.957	Computational Method
470	470.7921	Acinetobacter baumannii strain MRSN7563	gentamicin	Resistant	8	>	8	mg/L	Broth dilution		BD Phoenix	BD	CLSI					Laboratory Method
470	470.748	Acinetobacter baumannii ABUH24366	ticarcillin/clavulanic acid	Resistant														Laboratory Method		26939581
470	470.8090	Acinetobacter baumannii strain MRSN899	levofloxacin	Resistant	4	>	4	mg/L	Broth dilution		BD Phoenix	BD	CLSI					Laboratory Method
470	470.7476	Acinetobacter baumannii strain MRSN11763	carbapenem	Susceptible											AdaBoost Classifier		Accuracy:0.936, F1 score:0.942, AUC:0.957	Computational Method
470	470.7540	Acinetobacter baumannii strain MRSN15067	ampicillin	Resistant	32	>=	32	mg/L	Broth dilution		VITEK 2	BioMerieux	CLSI					Laboratory Method
470	470.7991	Acinetobacter baumannii strain MRSN7677	tetracycline	Resistant	8	>	8	mg/L	Broth dilution		BD Phoenix	BD	CLSI					Laboratory Method
470	470.7663	Acinetobacter baumannii strain MRSN7188	nitrofurantoin	Resistant	512	>=	512	mg/L	Broth dilution		VITEK 2	BioMerieux	CLSI					Laboratory Method
470	470.17425	Acinetobacter baumannii TR067	carbapenem	Resistant											AdaBoost Classifier		Accuracy:0.936, F1 score:0.942, AUC:0.957	Computational Method
470	470.3742	Acinetobacter baumannii strain ABUH397	carbapenem	Susceptible											AdaBoost Classifier		Accuracy:0.936, F1 score:0.942, AUC:0.957	Computational Method
470	470.8078	Acinetobacter baumannii strain MRSN886	imipenem	Resistant	8	>	8	mg/L	Broth dilution		BD Phoenix	BD	CLSI					Laboratory Method
470	470.7495	Acinetobacter baumannii strain MRSN11792	ceftazidime	Resistant	16	>	16	mg/L	Broth dilution		BD Phoenix	BD	CLSI					Laboratory Method
470	470.10092	Acinetobacter baumannii SRR3170783	carbapenem	Susceptible								PATRIC			AdaBoost Classifier		Accuracy:0.936, F1 score:0.942, AUC:0.957	Computational Method
470	470.10231	Acinetobacter baumannii SRR3223484	carbapenem	Susceptible								PATRIC			AdaBoost Classifier		Accuracy:0.936, F1 score:0.942, AUC:0.957	Computational Method
470	470.3148	Acinetobacter baumannii strain ABUH462	carbapenem	Susceptible											AdaBoost Classifier		Accuracy:0.936, F1 score:0.942, AUC:0.957	Computational Method
470	470.1560	Acinetobacter baumannii strain MRSN16874	ciprofloxacin	Resistant	>2	>	2	mg/L	Broth dilution		MicroScan	Siemens	CLSI					Laboratory Method		25824815
470	470.7713	Acinetobacter baumannii strain MRSN7263	cefoxitin	Resistant	64	>=	64	mg/L	Broth dilution		VITEK 2	BioMerieux	CLSI					Laboratory Method
470	470.8913	Acinetobacter baumannii strain AB-HZ-S02	carbapenem	Resistant								PATRIC			AdaBoost Classifier		Accuracy:0.936, F1 score:0.942, AUC:0.957	Computational Method
470	470.8351	Acinetobacter baumannii strain 11A1213CRGN008	carbapenem	Susceptible								PATRIC			AdaBoost Classifier		Accuracy:0.936, F1 score:0.942, AUC:0.957	Computational Method
470	470.10002	Acinetobacter baumannii SRR3159152	carbapenem	Susceptible								PATRIC			AdaBoost Classifier		Accuracy:0.936, F1 score:0.942, AUC:0.957	Computational Method
470	470.9037	Acinetobacter baumannii strain MRSN6541	colistin	Susceptible	<=2	<=	2	mg/L	Broth dilution				CLSI
470	470.7518	Acinetobacter baumannii strain MRSN1309	tobramycin	Susceptible	1	<=	1	mg/L	Broth dilution		VITEK 2	BioMerieux	CLSI					Laboratory Method
470	470.14572	Acinetobacter baumannii strain 20A2875	carbapenem	Susceptible								PATRIC			AdaBoost Classifier		Accuracy:0.936, F1 score:0.942, AUC:0.957	Computational Method
470	470.15803	Acinetobacter baumannii Ab-HCG1207-6	carbapenem	Susceptible								PATRIC			AdaBoost Classifier		Accuracy:0.936, F1 score:0.942, AUC:0.957	Computational Method
470	470.7975	Acinetobacter baumannii strain MRSN7655	ceftazidime	Susceptible	8	==	8	mg/L	Broth dilution		VITEK 2	BioMerieux	CLSI					Laboratory Method
470	470.8425	Acinetobacter baumannii strain VB958	carbapenem	Resistant								PATRIC			AdaBoost Classifier		Accuracy:0.936, F1 score:0.942, AUC:0.957	Computational Method
470	470.747	Acinetobacter baumannii ABUH24368	amikacin	Resistant														Laboratory Method		26939581
470	470.17505	Acinetobacter baumannii SK011	carbapenem	Susceptible											AdaBoost Classifier		Accuracy:0.936, F1 score:0.942, AUC:0.957	Computational Method
470	470.8052	Acinetobacter baumannii strain MRSN7798	tetracycline	Resistant	8	>	8	mg/L	Broth dilution		BD Phoenix	BD	CLSI					Laboratory Method
470	470.8026	Acinetobacter baumannii strain MRSN7735	carbapenem	Susceptible											AdaBoost Classifier		Accuracy:0.936, F1 score:0.942, AUC:0.957	Computational Method
903931	903931.3	Acinetobacter baumannii WC-A-92	aztreonam	Resistant					Broth dilution		BD Phoenix NMIC/ID133	BD	CLSI	2009				Laboratory Method		26195261
470	470.8909	Acinetobacter baumannii strain AB-HZ-S89	carbapenem	Resistant								PATRIC			AdaBoost Classifier		Accuracy:0.936, F1 score:0.942, AUC:0.957	Computational Method
470	470.7690	Acinetobacter baumannii strain MRSN7234	cefoxitin	Resistant	64	>=	64	mg/L	Broth dilution		VITEK 2	BioMerieux	CLSI					Laboratory Method
470	470.7446	Acinetobacter baumannii strain MRSN11720	cefazolin	Resistant	64	>=	64	mg/L	Broth dilution		VITEK 2	BioMerieux	CLSI					Laboratory Method
470	470.7892	Acinetobacter baumannii strain MRSN7509	cefoxitin	Resistant	64	>=	64	mg/L	Broth dilution		VITEK 2	BioMerieux	CLSI					Laboratory Method
470	470.7468	Acinetobacter baumannii strain MRSN11751	trimethoprim/sulfamethoxazole	Resistant	16/304	>=	16/304	mg/L	Broth dilution		VITEK 2	BioMerieux	CLSI					Laboratory Method
470	470.13220	Acinetobacter baumannii strain SP 3165	carbapenem	Resistant								PATRIC			AdaBoost Classifier		Accuracy:0.936, F1 score:0.942, AUC:0.957	Computational Method
470	470.2307	Acinetobacter baumannii strain CCF75	ceftazidime	Resistant		>=	32	mg/L										Laboratory Method
470	470.7973	Acinetobacter baumannii strain MRSN7653	gentamicin	Resistant	8	>	8	mg/L	Broth dilution		BD Phoenix	BD	CLSI					Laboratory Method
470	470.5306	Acinetobacter baumannii strain Pesh-07	trimethoprim/sulfamethoxazole	Resistant														Laboratory Method		31941492
470	470.14134	Acinetobacter baumannii strain AC-27	carbapenem	Resistant								PATRIC			AdaBoost Classifier		Accuracy:0.936, F1 score:0.942, AUC:0.957	Computational Method
470	470.7719	Acinetobacter baumannii strain MRSN7272	ampicillin/sulbactam	Susceptible	4/2	==	4/2	mg/L	Broth dilution		VITEK 2	BioMerieux	CLSI					Laboratory Method
470	470.17467	Acinetobacter baumannii ST001	carbapenem	Susceptible											AdaBoost Classifier		Accuracy:0.936, F1 score:0.942, AUC:0.957	Computational Method
470	470.2245	Acinetobacter baumannii strain CCF3	azidothymidine	Resistant		>=	16	mg/L										Laboratory Method
470	470.11490	Acinetobacter baumannii strain PM194188	carbapenem	Susceptible								PATRIC			AdaBoost Classifier		Accuracy:0.936, F1 score:0.942, AUC:0.957	Computational Method
1398977	1398977.3	Acinetobacter baumannii UH6507	ceftazidime	Susceptible														Laboratory Method		24449752
470	470.9077	Acinetobacter baumannii strain MRSN32076	meropenem	Susceptible	<=2	<=	2	mg/L	Broth dilution				CLSI
470	470.4713	Acinetobacter baumannii strain R16	carbapenem	Susceptible											AdaBoost Classifier		Accuracy:0.936, F1 score:0.942, AUC:0.957	Computational Method
470	470.8027	Acinetobacter baumannii strain MRSN7740	ceftazidime	Susceptible	8	==	8	mg/L	Broth dilution		BD Phoenix	BD	CLSI					Laboratory Method
470	470.7476	Acinetobacter baumannii strain MRSN11763	aztreonam	Resistant	16	>	16	mg/L	Broth dilution		BD Phoenix	BD	CLSI					Laboratory Method
1398975	1398975.3	Acinetobacter baumannii UH6107	ciprofloxacin	Resistant														Laboratory Method		24449752
1398981	1398981.3	Acinetobacter baumannii UH7707	ciprofloxacin	Resistant														Laboratory Method		24449752
470	470.9026	Acinetobacter baumannii strain MRSN960	tobramycin	Susceptible	<=4	<=	4	mg/L	Broth dilution				CLSI
470	470.711	Acinetobacter baumannii ABUH507247	aztreonam	Resistant														Laboratory Method		26939581
470	470.13797	Acinetobacter baumannii strain M18	carbapenem	Susceptible								PATRIC			AdaBoost Classifier		Accuracy:0.936, F1 score:0.942, AUC:0.957	Computational Method
470	470.13274	Acinetobacter baumannii strain CRE449	carbapenem	Susceptible								PATRIC			AdaBoost Classifier		Accuracy:0.936, F1 score:0.942, AUC:0.957	Computational Method
470	470.9047	Acinetobacter baumannii strain MRSN337038	carbapenem	Susceptible								PATRIC			AdaBoost Classifier		Accuracy:0.936, F1 score:0.942, AUC:0.957	Computational Method
470	470.7714	Acinetobacter baumannii strain MRSN7262	levofloxacin	Resistant	4	>	4	mg/L	Broth dilution		BD Phoenix	BD	CLSI					Laboratory Method
470	470.2270	Acinetobacter baumannii strain CCF19	tetracycline	Resistant		>=	16	mg/L										Laboratory Method
470	470.7586	Acinetobacter baumannii strain MRSN7068	imipenem	Susceptible	1	<=	1	mg/L	Broth dilution		BD Phoenix	BD	CLSI					Laboratory Method
470	470.7986	Acinetobacter baumannii strain MRSN7672	cefoxitin	Resistant	64	>=	64	mg/L	Broth dilution		VITEK 2	BioMerieux	CLSI					Laboratory Method
470	470.10913	Acinetobacter baumannii strain SP609	carbapenem	Susceptible								PATRIC			AdaBoost Classifier		Accuracy:0.936, F1 score:0.942, AUC:0.957	Computational Method
903936	903936.3	Acinetobacter baumannii Naval-78	ciprofloxacin	Resistant					Broth dilution		BD Phoenix NMIC/ID133	BD	CLSI	2009				Laboratory Method		26195261
470	470.7601	Acinetobacter baumannii strain MRSN7100	tigecycline	Susceptible	0.5	<=	0.5	mg/L	Broth dilution		VITEK 2	BioMerieux	CLSI					Laboratory Method
470	470.7670	Acinetobacter baumannii strain MRSN7209	carbapenem	Susceptible											AdaBoost Classifier		Accuracy:0.936, F1 score:0.942, AUC:0.957	Computational Method
470	470.8052	Acinetobacter baumannii strain MRSN7798	trimethoprim/sulfamethoxazole	Resistant	16/304	>=	16/304	mg/L	Broth dilution		VITEK 2	BioMerieux	CLSI					Laboratory Method
1398962	1398962.3	Acinetobacter baumannii UH19608	imipenem	Resistant														Laboratory Method		24449752
470	470.7711	Acinetobacter baumannii strain MRSN7259	trimethoprim/sulfamethoxazole	Resistant	8/152	==	8/152	mg/L	Broth dilution		VITEK 2	BioMerieux	CLSI					Laboratory Method
470	470.16322	Acinetobacter baumannii 212_c	gentamicin	Resistant					Disk diffusion			Unipath	CLSI	2011				Laboratory Method		28348846
470	470.14636	Acinetobacter baumannii strain 18A2182	carbapenem	Susceptible								PATRIC			AdaBoost Classifier		Accuracy:0.936, F1 score:0.942, AUC:0.957	Computational Method
470	470.7772	Acinetobacter baumannii strain MRSN7348	nitrofurantoin	Resistant	512	>=	512	mg/L	Broth dilution		VITEK 2	BioMerieux	CLSI					Laboratory Method
470	470.3361	Acinetobacter baumannii strain 2012046	carbapenem	Susceptible											AdaBoost Classifier		Accuracy:0.936, F1 score:0.942, AUC:0.957	Computational Method
470	470.9995	Acinetobacter baumannii SRR3159154	carbapenem	Susceptible								PATRIC			AdaBoost Classifier		Accuracy:0.936, F1 score:0.942, AUC:0.957	Computational Method
470	470.17622	Acinetobacter baumannii KFMC_AB02	carbapenem	Resistant											AdaBoost Classifier		Accuracy:0.936, F1 score:0.942, AUC:0.957	Computational Method
470	470.7966	Acinetobacter baumannii strain MRSN7642	carbapenem	Susceptible											AdaBoost Classifier		Accuracy:0.936, F1 score:0.942, AUC:0.957	Computational Method
470	470.16333	Acinetobacter baumannii 266_an	ceftriaxone	Resistant					Disk diffusion			Unipath	CLSI	2011				Laboratory Method		28348846
470	470.2248	Acinetobacter baumannii strain CCF7	cefepime	Resistant		>=	64	mg/L										Laboratory Method
470	470.18103	Acinetobacter baumannii Ltt36	carbapenem	Resistant					Computational Prediction	Accuracy:0.936, F1 score:0.942, AUC:0.957	AdaBoost Classifier	PATRIC
1310741	1310741.3	Acinetobacter baumannii 73736	imipenem	Resistant									CLSI	2008				Laboratory Method		27458211
470	470.7480	Acinetobacter baumannii strain MRSN11767	ceftriaxone	Resistant	32	>	32	mg/L	Broth dilution		BD Phoenix	BD	CLSI					Laboratory Method
470	470.7670	Acinetobacter baumannii strain MRSN7209	trimethoprim/sulfamethoxazole	Resistant	16/304	>=	16/304	mg/L	Broth dilution		VITEK 2	BioMerieux	CLSI					Laboratory Method
470	470.5305	Acinetobacter baumannii strain Pesh-10	piperacillin/tazobactam	Resistant														Laboratory Method		31941492
470	470.17377	Acinetobacter baumannii A9	carbapenem	Susceptible											AdaBoost Classifier		Accuracy:0.936, F1 score:0.942, AUC:0.957	Computational Method
470	470.14583	Acinetobacter baumannii strain 17A2009	carbapenem	Susceptible								PATRIC			AdaBoost Classifier		Accuracy:0.936, F1 score:0.942, AUC:0.957	Computational Method
470	470.16326	Acinetobacter baumannii 233_an	carbapenem	Resistant								PATRIC			AdaBoost Classifier		Accuracy:0.936, F1 score:0.942, AUC:0.957	Computational Method
470	470.7945	Acinetobacter baumannii strain MRSN7598	ceftriaxone	Susceptible	8	==	8	mg/L	Broth dilution		BD Phoenix	BD	CLSI					Laboratory Method
1398979	1398979.3	Acinetobacter baumannii UH7007	ceftazidime	Resistant														Laboratory Method		24449752
470	470.1563	Acinetobacter baumannii strain MRSN5540	trimethoprim/sulfamethoxazole	Resistant	>=16/304	>=	16/304	mg/L	Broth dilution		VITEK 2	BioMerieux	CLSI					Laboratory Method		23812239
470	470.4706	Acinetobacter baumannii strain S19	carbapenem	Susceptible											AdaBoost Classifier		Accuracy:0.936, F1 score:0.942, AUC:0.957	Computational Method
470	470.9030	Acinetobacter baumannii strain MRSN7213	gentamicin	Resistant	>=16	>=	16	mg/L	Broth dilution				CLSI
470	470.7496	Acinetobacter baumannii strain MRSN11793	ampicillin	Resistant	32	>=	32	mg/L	Broth dilution		VITEK 2	BioMerieux	CLSI					Laboratory Method
470	470.7995	Acinetobacter baumannii strain MRSN7684	ciprofloxacin	Resistant	2	>	2	mg/L	Broth dilution		BD Phoenix	BD	CLSI					Laboratory Method
470	470.10148	Acinetobacter baumannii SRR3217399	carbapenem	Susceptible								PATRIC			AdaBoost Classifier		Accuracy:0.936, F1 score:0.942, AUC:0.957	Computational Method
470	470.7471	Acinetobacter baumannii strain MRSN11757	ceftazidime	Susceptible	4	==	4	mg/L	Broth dilution		BD Phoenix	BD	CLSI					Laboratory Method
470	470.7999	Acinetobacter baumannii strain MRSN7693	tobramycin	Resistant	8	>	8	mg/L	Broth dilution		BD Phoenix	BD	CLSI					Laboratory Method
470	470.7735	Acinetobacter baumannii strain MRSN7294	gentamicin	Resistant	8	>	8	mg/L	Broth dilution		BD Phoenix	BD	CLSI					Laboratory Method
1398944	1398944.3	Acinetobacter baumannii UH0707	ceftazidime	Resistant														Laboratory Method		24449752
470	470.5621	Acinetobacter baumannii strain 4300STDY7045809	carbapenem	Resistant											AdaBoost Classifier		Accuracy:0.936, F1 score:0.942, AUC:0.957	Computational Method
470	470.2300	Acinetobacter baumannii strain CCF65	azidothymidine	Resistant		>=	16	mg/L										Laboratory Method
470	470.7654	Acinetobacter baumannii strain MRSN7171	ceftriaxone	Resistant	32	>	32	mg/L	Broth dilution		BD Phoenix	BD	CLSI					Laboratory Method
470	470.2280	Acinetobacter baumannii strain CCF48	ampicillin	Resistant		>=	32	mg/L										Laboratory Method
1310734	1310734.3	Acinetobacter baumannii 216872	imipenem	Susceptible									CLSI	2008				Laboratory Method		27458211
470	470.9090	Acinetobacter baumannii strain MRSN2821	gentamicin	Susceptible	<=4	<=	4	mg/L	Broth dilution				CLSI
470	470.15139	Acinetobacter baumannii strain Ab-HCG1016-83	carbapenem	Susceptible								PATRIC			AdaBoost Classifier		Accuracy:0.936, F1 score:0.942, AUC:0.957	Computational Method
470	470.9353	Acinetobacter baumannii strain AC38	carbapenem	Susceptible								PATRIC			AdaBoost Classifier		Accuracy:0.936, F1 score:0.942, AUC:0.957	Computational Method
470	470.8342	Acinetobacter baumannii strain XH608	carbapenem	Resistant								PATRIC			AdaBoost Classifier		Accuracy:0.936, F1 score:0.942, AUC:0.957	Computational Method
470	470.2247	Acinetobacter baumannii strain CCF6	cefepime	Intermediate		=	32	mg/L										Laboratory Method
470	470.7941	Acinetobacter baumannii strain MRSN7591	levofloxacin	Resistant	4	>	4	mg/L	Broth dilution		BD Phoenix	BD	CLSI					Laboratory Method
1310756	1310756.3	Acinetobacter baumannii 1294243	imipenem	Susceptible									CLSI	2008				Laboratory Method		27458211
470	470.1550	Acinetobacter baumannii strain MRSN16901	tetracycline	Resistant	>8	>	8	mg/L	Broth dilution		MicroScan	Siemens	CLSI					Laboratory Method		25824815
470	470.3163	Acinetobacter baumannii strain ABUH552	carbapenem	Susceptible											AdaBoost Classifier		Accuracy:0.936, F1 score:0.942, AUC:0.957	Computational Method
470	470.7929	Acinetobacter baumannii strain MRSN7571	amikacin	Susceptible	8	<=	8	mg/L	Broth dilution		BD Phoenix	BD	CLSI					Laboratory Method
470	470.12142	Acinetobacter baumannii strain 163563	carbapenem	Resistant								PATRIC			AdaBoost Classifier		Accuracy:0.936, F1 score:0.942, AUC:0.957	Computational Method
470	470.7872	Acinetobacter baumannii strain MRSN7482	cefazolin	Resistant	64	>=	64	mg/L	Broth dilution		VITEK 2	BioMerieux	CLSI					Laboratory Method
1310691	1310691.3	Acinetobacter baumannii 42887	imipenem	Resistant									CLSI	2008				Laboratory Method		27458211
470	470.12075	Acinetobacter baumannii strain A88	carbapenem	Resistant								PATRIC			AdaBoost Classifier		Accuracy:0.936, F1 score:0.942, AUC:0.957	Computational Method
470	470.8052	Acinetobacter baumannii strain MRSN7798	cefotaxime	Resistant	32	>	32	mg/L	Broth dilution		MicroScan	Siemens	CLSI					Laboratory Method
470	470.7892	Acinetobacter baumannii strain MRSN7509	gentamicin	Resistant	8	>	8	mg/L	Broth dilution		BD Phoenix	BD	CLSI					Laboratory Method
470	470.8400	Acinetobacter baumannii strain Pesh-01	ciprofloxacin	Resistant														Laboratory Method		31941492
470	470.7714	Acinetobacter baumannii strain MRSN7262	cefazolin	Resistant	64	>=	64	mg/L	Broth dilution		VITEK 2	BioMerieux	CLSI					Laboratory Method
470	470.4823	Acinetobacter baumannii strain KCRI-49 strain RDK39_49	nalidixic acid	Resistant					Disk diffusion				CLSI	2013				Laboratory Method		30843063
470	470.5468	Acinetobacter baumannii strain 4300STDY7045678	carbapenem	Susceptible											AdaBoost Classifier		Accuracy:0.936, F1 score:0.942, AUC:0.957	Computational Method
470	470.2272	Acinetobacter baumannii strain CCF40	ceftriaxone	Resistant		>=	64	mg/L										Laboratory Method
470	470.16226	Acinetobacter baumannii BAL_216	gentamicin	Resistant					Disk diffusion			Unipath	CLSI	2011				Laboratory Method		28348846
470	470.17340	Acinetobacter baumannii ZJUFH_S36	carbapenem	Susceptible								PATRIC			AdaBoost Classifier		Accuracy:0.936, F1 score:0.942, AUC:0.957	Computational Method
470	470.10062	Acinetobacter baumannii SRR3170603	carbapenem	Susceptible								PATRIC			AdaBoost Classifier		Accuracy:0.936, F1 score:0.942, AUC:0.957	Computational Method
470	470.9117	Acinetobacter baumannii strain MRSN31159	ceftazidime	Susceptible	<=8	<=	8	mg/L	Broth dilution				CLSI
470	470.9042	Acinetobacter baumannii strain MRSN4943	cefepime	Resistant	>=32	>=	32	mg/L	Broth dilution				CLSI
470	470.9098	Acinetobacter baumannii strain MRSN11703	amikacin	Resistant	>=64	>=	64	mg/L	Broth dilution				CLSI
470	470.17323	Acinetobacter baumannii ZJUFH_S51	carbapenem	Resistant								PATRIC			AdaBoost Classifier		Accuracy:0.936, F1 score:0.942, AUC:0.957	Computational Method
903908	903908.3	Acinetobacter baumannii Naval-72	cefazolin	Resistant					Broth dilution		BD Phoenix NMIC/ID133	BD	CLSI	2009				Laboratory Method		26195261
470	470.2288	Acinetobacter baumannii strain CCF47	tobramycin	Intermediate		=	8	mg/L										Laboratory Method
470	470.7765	Acinetobacter baumannii strain MRSN7338	cefoxitin	Resistant	64	>=	64	mg/L	Broth dilution		VITEK 2	BioMerieux	CLSI					Laboratory Method
470	470.16289	Acinetobacter baumannii UV_1268	amikacin	Resistant					Disk diffusion			Unipath	CLSI	2011				Laboratory Method		28348846
470	470.7742	Acinetobacter baumannii strain MRSN7303	cefoxitin	Resistant	64	>=	64	mg/L	Broth dilution		VITEK 2	BioMerieux	CLSI					Laboratory Method
470	470.9031	Acinetobacter baumannii strain MRSN489669	gentamicin	Resistant	>=16	>=	16	mg/L	Broth dilution				CLSI
470	470.8003	Acinetobacter baumannii strain MRSN7698	imipenem	Susceptible	1	<=	1	mg/L	Broth dilution		BD Phoenix	BD	CLSI					Laboratory Method
470	470.5306	Acinetobacter baumannii strain Pesh-07	cefotaxime	Resistant														Laboratory Method		31941492
470	470.7476	Acinetobacter baumannii strain MRSN11763	ceftazidime	Resistant	16	>	16	mg/L	Broth dilution		BD Phoenix	BD	CLSI					Laboratory Method
470	470.17598	Acinetobacter baumannii PSU072	carbapenem	Resistant											AdaBoost Classifier		Accuracy:0.936, F1 score:0.942, AUC:0.957	Computational Method
470	470.16336	Acinetobacter baumannii 277_ax	carbapenem	Susceptible								PATRIC			AdaBoost Classifier		Accuracy:0.936, F1 score:0.942, AUC:0.957	Computational Method
470	470.9056	Acinetobacter baumannii strain MRSN480622	tetracycline	Resistant	>=16	>=	16	mg/L	Broth dilution				CLSI
470	470.15516	Acinetobacter baumannii SUH-20	carbapenem	Susceptible								PATRIC			AdaBoost Classifier		Accuracy:0.936, F1 score:0.942, AUC:0.957	Computational Method
470	470.7360	Acinetobacter baumannii strain BL11	cefepime	Resistant	64	>	64	mg/L	Broth dilution				CLSI					Laboratory Method
470	470.7602	Acinetobacter baumannii strain MRSN7102	nitrofurantoin	Resistant	512	>=	512	mg/L	Broth dilution		VITEK 2	BioMerieux	CLSI					Laboratory Method
470	470.680	Acinetobacter baumannii ABUH532392	meropenem	Resistant														Laboratory Method		26939581
470	470.2300	Acinetobacter baumannii strain CCF65	imipenem	Resistant		>=	8	mg/L										Laboratory Method
470	470.15873	Acinetobacter baumannii Ab43-BrW	carbapenem	Susceptible								PATRIC			AdaBoost Classifier		Accuracy:0.936, F1 score:0.942, AUC:0.957	Computational Method
470	470.7967	Acinetobacter baumannii strain MRSN7643	ceftazidime	Resistant	16	>	16	mg/L	Broth dilution		BD Phoenix	BD	CLSI					Laboratory Method
470	470.7345	Acinetobacter baumannii strain 360	gentamicin	Susceptible	1	<=	1	mg/L	Broth dilution		VITEK 2	BioMerieux	CLSI					Laboratory Method
470	470.8021	Acinetobacter baumannii strain MRSN7724	aztreonam	Resistant	16	>	16	mg/L	Broth dilution		BD Phoenix	BD	CLSI					Laboratory Method
470	470.2280	Acinetobacter baumannii strain CCF48	ceftazidime	Resistant		>=	64	mg/L										Laboratory Method
470	470.7936	Acinetobacter baumannii strain MRSN7582	levofloxacin	Intermediate	4	==	4	mg/L	Broth dilution		MicroScan	Siemens	CLSI					Laboratory Method
470	470.8045	Acinetobacter baumannii strain MRSN7782	cefazolin	Resistant	64	>=	64	mg/L	Broth dilution		VITEK 2	BioMerieux	CLSI					Laboratory Method
470	470.7600	Acinetobacter baumannii strain MRSN7099	ceftriaxone	Resistant	32	>	32	mg/L	Broth dilution		BD Phoenix	BD	CLSI					Laboratory Method
470	470.9022	Acinetobacter baumannii strain MRSN31461	gentamicin	Susceptible	<=4	<=	4	mg/L	Broth dilution				CLSI
470	470.8055	Acinetobacter baumannii strain MRSN7806	ampicillin/sulbactam	Susceptible	4/2	==	4/2	mg/L	Broth dilution		VITEK 2	BioMerieux	CLSI					Laboratory Method
470	470.16243	Acinetobacter baumannii BAL_276	ciprofloxacin	Resistant					Disk diffusion			Unipath	CLSI	2011				Laboratory Method		28348846
470	470.1559	Acinetobacter baumannii strain MRSN7081	ceftazidime	Resistant	>16	>	16	mg/L	Broth dilution		MicroScan	Siemens	CLSI					Laboratory Method		25824815
470	470.9344	Acinetobacter baumannii strain 2992	ceftazidime	Intermediate	>32	>	32	mg/L	Broth dilution		MicroScan		missing
470	470.8112	Acinetobacter baumannii strain not applicable	carbapenem	Susceptible											AdaBoost Classifier		Accuracy:0.936, F1 score:0.942, AUC:0.957	Computational Method
470	470.7900	Acinetobacter baumannii strain MRSN7520	cefotaxime	Resistant	32	>	32	mg/L	Broth dilution		MicroScan	Siemens	CLSI					Laboratory Method
470	470.753	Acinetobacter baumannii ABUH31558	ampicillin/sulbactam	Intermediate														Laboratory Method		26939581
470	470.12108	Acinetobacter baumannii strain A10	carbapenem	Susceptible								PATRIC			AdaBoost Classifier		Accuracy:0.936, F1 score:0.942, AUC:0.957	Computational Method
470	470.9889	Acinetobacter baumannii SRR3131214	carbapenem	Susceptible								PATRIC			AdaBoost Classifier		Accuracy:0.936, F1 score:0.942, AUC:0.957	Computational Method
470	470.5040	Acinetobacter baumannii strain CCUG 70743	meropenem	Resistant	>32	>	32	mg/L	Broth dilution		E-test	BioMerieux	EUCAST					Laboratory Method
470	470.8982	Acinetobacter baumannii strain AB-HZ-S28	carbapenem	Susceptible								PATRIC			AdaBoost Classifier		Accuracy:0.936, F1 score:0.942, AUC:0.957	Computational Method
470	470.722	Acinetobacter baumannii ABUH134167	tobramycin	Resistant														Laboratory Method		26939581
1310701	1310701.3	Acinetobacter baumannii 268680	carbapenem	Susceptible														Laboratory Method		27458211
1398955	1398955.3	Acinetobacter baumannii UH13908	timentin	Susceptible														Laboratory Method		24449752
470	470.7494	Acinetobacter baumannii strain MRSN11790	cefazolin	Resistant	64	>=	64	mg/L	Broth dilution		VITEK 2	BioMerieux	CLSI					Laboratory Method
470	470.14942	Acinetobacter baumannii strain 17A1762	carbapenem	Resistant								PATRIC			AdaBoost Classifier		Accuracy:0.936, F1 score:0.942, AUC:0.957	Computational Method
470	470.9901	Acinetobacter baumannii SRR3131226	carbapenem	Susceptible								PATRIC			AdaBoost Classifier		Accuracy:0.936, F1 score:0.942, AUC:0.957	Computational Method
470	470.16167	Acinetobacter baumannii AB222-VUB	carbapenem	Resistant								PATRIC			AdaBoost Classifier		Accuracy:0.936, F1 score:0.942, AUC:0.957	Computational Method
470	470.10422	Acinetobacter baumannii SRR3227040	carbapenem	Resistant								PATRIC			AdaBoost Classifier		Accuracy:0.936, F1 score:0.942, AUC:0.957	Computational Method
470	470.9029	Acinetobacter baumannii strain MRSN489678	gentamicin	Resistant	>=16	>=	16	mg/L	Broth dilution				CLSI
470	470.10877	Acinetobacter baumannii strain BA21245	carbapenem	Resistant								PATRIC			AdaBoost Classifier		Accuracy:0.936, F1 score:0.942, AUC:0.957	Computational Method
470	470.16243	Acinetobacter baumannii BAL_276	imipenem	Resistant					Disk diffusion			Unipath	CLSI	2011				Laboratory Method		28348846
470	470.10237	Acinetobacter baumannii SRR3223550	carbapenem	Susceptible								PATRIC			AdaBoost Classifier		Accuracy:0.936, F1 score:0.942, AUC:0.957	Computational Method
470	470.3710	Acinetobacter baumannii strain ABUH644	carbapenem	Susceptible											AdaBoost Classifier		Accuracy:0.936, F1 score:0.942, AUC:0.957	Computational Method
903898	903898.3	Acinetobacter baumannii Naval-81	ciprofloxacin	Resistant					Broth dilution		BD Phoenix NMIC/ID133	BD	CLSI	2009				Laboratory Method		26195261
470	470.7593	Acinetobacter baumannii strain MRSN7084	carbapenem	Susceptible											AdaBoost Classifier		Accuracy:0.936, F1 score:0.942, AUC:0.957	Computational Method
470	470.12933	Acinetobacter baumannii strain Aci00718	carbapenem	Susceptible								PATRIC			AdaBoost Classifier		Accuracy:0.936, F1 score:0.942, AUC:0.957	Computational Method
470	470.4829	Acinetobacter baumannii strain KCRI-363 strain RDK04_363	cefazolin	Resistant					Disk diffusion				CLSI	2013				Laboratory Method		30843063
470	470.7869	Acinetobacter baumannii strain MRSN7478	ciprofloxacin	Resistant	2	>	2	mg/L	Broth dilution		MicroScan	Siemens	CLSI					Laboratory Method
1398954	1398954.3	Acinetobacter baumannii UH12808	tobramycin	Susceptible														Laboratory Method		24449752
470	470.7588	Acinetobacter baumannii strain MRSN7070	cefazolin	Resistant	64	>=	64	mg/L	Broth dilution		VITEK 2	BioMerieux	CLSI					Laboratory Method
470	470.9084	Acinetobacter baumannii strain MRSN19482	carbapenem	Susceptible								PATRIC			AdaBoost Classifier		Accuracy:0.936, F1 score:0.942, AUC:0.957	Computational Method
470	470.7880	Acinetobacter baumannii strain MRSN7491	ceftazidime	Resistant	16	>	16	mg/L	Broth dilution		BD Phoenix	BD	CLSI					Laboratory Method
470	470.7652	Acinetobacter baumannii strain MRSN7169	cefazolin	Resistant	64	>=	64	mg/L	Broth dilution		VITEK 2	BioMerieux	CLSI					Laboratory Method
470	470.11078	Acinetobacter baumannii strain NSAb2-1	carbapenem	Resistant								PATRIC			AdaBoost Classifier		Accuracy:0.936, F1 score:0.942, AUC:0.957	Computational Method
470	470.7685	Acinetobacter baumannii strain MRSN7228	tobramycin	Susceptible	2	==	2	mg/L	Broth dilution		BD Phoenix	BD	CLSI					Laboratory Method
903925	903925.3	Acinetobacter baumannii WC-A-694	aztreonam	Resistant					Broth dilution		BD Phoenix NMIC/ID133	BD	CLSI	2009				Laboratory Method		26195261
470	470.634	Acinetobacter baumannii ABUH195560	amikacin	Resistant														Laboratory Method		26939581
1310623	1310623.3	Acinetobacter baumannii 146457	imipenem	Susceptible									CLSI	2008				Laboratory Method		27458211
470	470.645	Acinetobacter baumannii ABUH41489	ampicillin/sulbactam	Susceptible														Laboratory Method		26939581
470	470.7760	Acinetobacter baumannii strain MRSN7327	cefoxitin	Resistant	64	>=	64	mg/L	Broth dilution		VITEK 2	BioMerieux	CLSI					Laboratory Method
470	470.5343	Acinetobacter baumannii strain s268	carbapenem	Susceptible											AdaBoost Classifier		Accuracy:0.936, F1 score:0.942, AUC:0.957	Computational Method
470	470.16302	Acinetobacter baumannii 45_ax	ceftriaxone	Resistant					Disk diffusion			Unipath	CLSI	2011				Laboratory Method		28348846
470	470.17951	Acinetobacter baumannii 15	carbapenem	Susceptible					Computational Prediction	Accuracy:0.936, F1 score:0.942, AUC:0.957	AdaBoost Classifier	PATRIC
470	470.7846	Acinetobacter baumannii strain MRSN7446	trimethoprim/sulfamethoxazole	Resistant	8/152	==	8/152	mg/L	Broth dilution		VITEK 2	BioMerieux	CLSI					Laboratory Method
470	470.7894	Acinetobacter baumannii strain MRSN7511	cefazolin	Resistant	64	>=	64	mg/L	Broth dilution		VITEK 2	BioMerieux	CLSI					Laboratory Method
470	470.13389	Acinetobacter baumannii strain Ab241	ciprofloxacin	Resistant	>=4	>=	4	mg/L	Broth dilution		VITEK 2	BioMerieux	CLSI
1409925	1409925.3	Acinetobacter baumannii MRSN 4106	tetracycline	Resistant					Broth dilution		BD Phoenix NMIC/ID133	BD	CLSI	2009				Laboratory Method		26195261
470	470.7615	Acinetobacter baumannii strain MRSN7126	cefoxitin	Resistant	64	>=	64	mg/L	Broth dilution		VITEK 2	BioMerieux	CLSI					Laboratory Method
470	470.9081	Acinetobacter baumannii strain MRSN1174	gentamicin	Resistant	>=16	>=	16	mg/L	Broth dilution				CLSI
470	470.12600	Acinetobacter baumannii strain ACIN00267	carbapenem	Susceptible								PATRIC			AdaBoost Classifier		Accuracy:0.936, F1 score:0.942, AUC:0.957	Computational Method
470	470.7908	Acinetobacter baumannii strain MRSN7539	ceftazidime	Resistant	16	>	16	mg/L	Broth dilution		BD Phoenix	BD	CLSI					Laboratory Method
470	470.7986	Acinetobacter baumannii strain MRSN7672	trimethoprim/sulfamethoxazole	Resistant	16/304	>=	16/304	mg/L	Broth dilution		VITEK 2	BioMerieux	CLSI					Laboratory Method
470	470.5711	Acinetobacter baumannii strain 4300STDY7045904	carbapenem	Susceptible											AdaBoost Classifier		Accuracy:0.936, F1 score:0.942, AUC:0.957	Computational Method
470	470.7588	Acinetobacter baumannii strain MRSN7070	ceftazidime	Resistant	16	>	16	mg/L	Broth dilution		BD Phoenix	BD	CLSI					Laboratory Method
470	470.7832	Acinetobacter baumannii strain MRSN7417	tobramycin	Susceptible	2	==	2	mg/L	Broth dilution		BD Phoenix	BD	CLSI					Laboratory Method
[truncated: 21,753 more rows]

## Sheet: Fig_3_&_Fig_4
	EUCAST		CLSI
	Resistant	Susceptible	Resistant	Susceptible
Ciprofloxacin	636	0	194	91
Levofloxacin	610	1	120	124
Gentamicin	558	77	140	77
Trimethoprim-sulfamethoxazole	441	118	441	118
Tobramycin	403	225	94	225
Amikacin	400	229	106	287
Imipenem	232	431	209	431
Meropenem	120	129	120	129
Colistin	5	141	5	0
Piperacillin	0	0	48	0
Ampicillin-sulbactam	0	0	229	291
Ceftazidime	0	0	156	113
Ceftriaxone	0	0	148	52
Cefepime	0	0	127	49
Tetracycline	0	0	94	120
Cefotaxime	0	0	25	18
Piperacillin-tazobactam	0	0	24	1
Minocycline	0	0	5	45
Doripenem	0	0	0	103
Ticarcillin-clavulanate	0	0	0	0
Polymyxin B	0	0	0	0
Galaxy ASIST: A web-based platform for mapping and assessment of global standards of antimicrobial susceptibility: A case study in Acinetobacter baumannii genomes
doi: 10.3389/fmicb.2022.1041847
