# Supplementary material for: Galaxy ASIST: A web-based platform for mapping and assessment of global standards of antimicrobial susceptibility: A case study in Acinetobacter baumannii genomes
Source: Front Microbiol. 2023 Jan 27;13:1041847. doi: 10.3389/fmicb.2022.1041847 (PMC9933921; doi:10.3389/fmicb.2022.1041847)
Supplement: Supplementary file 3 [file Data_Sheet_3.xlsx]

## Sheet: Sheet1
QUAST results for 17 bad quality genomes :
Strain name	Genome fraction	NGA50	Number of contigs
Acinetobacter baumannii A071	80.519	13743	377
Acinetobacter baumannii A072	80.71	15359	321
Acinetobacter baumannii A076	79.063	17826	275
Acinetobacter baumannii A077	80.827	14589	341
Acinetobacter baumannii A079	80.728	14588	306
Acinetobacter baumannii A082	79.639	16617	303
Acinetobacter baumannii A084	78.103	6339	670
Acinetobacter baumannii A086	79.938	9966	452
Acinetobacter baumannii A087	80.555	13351	335
Acinetobacter baumannii A089	79.39	17660	253
Acinetobacter baumannii A095	80.765	19568	270
Acinetobacter baumannii A100	77.911	10312	431
Acinetobacter baumannii strain MRSN11738	0.296	-	86
Acinetobacter baumannii strain MRSN11759	2.661	-	92
Acinetobacter baumannii strain MRSN31937	73.902	21802	223
Acinetobacter baumannii strain MRSN7188	85.519	23052	579
Acinetobacter baumannii strain MRSN7574	1.951	-	63
Galaxy ASIST: A web-based platform for mapping and assessment of global standards of antimicrobial susceptibility: A case study in Acinetobacter baumannii genomes
doi: 10.3389/fmicb.2022.1041847
