# Supplementary material for: Galaxy ASIST: A web-based platform for mapping and assessment of global standards of antimicrobial susceptibility: A case study in Acinetobacter baumannii genomes
Source: Front Microbiol. 2023 Jan 27;13:1041847. doi: 10.3389/fmicb.2022.1041847 (PMC9933921; doi:10.3389/fmicb.2022.1041847)
Supplement: Supplementary file 4 [file Data_Sheet_4.csv]

#FILE	SEQUENCE	START	END	STRAND	GENE	COVERAGE	COVERAGE_MAP	GAPS	%COVERAGE	%IDENTITY	DATABASE	ACCESSION	PRODUCT	RESISTANCE
Acinetobacter_baumannii_A068.fasta	470.2143.con.0001	240891	242042	-	blaADC-26	1-1152/1152	===============	0/0	100.00	99.74	ncbi	NG_048650.1	class C extended-spectrum beta-lactamase ADC-26	CEPHALOSPORIN
Acinetobacter_baumannii_A068.fasta	470.2143.con.0008	16684	17508	-	blaOXA-64	1-825/825	===============	0/0	100.00	99.52	ncbi	NG_049804.1	OXA-51 family carbapenem-hydrolyzing class D beta-lactamase OXA-64	CARBAPENEM
Acinetobacter_baumannii_A068.fasta	470.2143.con.0011	90833	91621	+	ant(3'')-IIa	1-789/789	===============	0/0	100.00	100.00	ncbi	NG_054652.1	aminoglycoside nucleotidyltransferase ANT(3'')-IIa	SPECTINOMYCIN;STREPTOMYCIN
Acinetobacter_baumannii_A068.fasta	470.2143.con.0040	559	1395	-	aph(6)-Id	1-837/837	===============	0/0	100.00	99.76	ncbi	NG_047464.1	aminoglycoside O-phosphotransferase APH(6)-Id	STREPTOMYCIN
Acinetobacter_baumannii_A068.fasta	470.2143.con.0040	1395	2208	-	aph(3'')-Ib	15-828/828	===============	0/0	98.31	99.88	ncbi	NG_056002.2	aminoglycoside O-phosphotransferase APH(3'')-Ib	STREPTOMYCIN
Acinetobacter_baumannii_A068.fasta	470.2143.con.0041	3250	4089	-	sul1	1-840/840	===============	0/0	100.00	100.00	ncbi	NG_048082.1	sulfonamide-resistant dihydropteroate synthase Sul1	SULFONAMIDE
Acinetobacter_baumannii_A068.fasta	470.2143.con.0041	6004	6930	-	blaPER-7	1-927/927	===============	0/0	100.00	100.00	ncbi	NG_049966.1	class A extended-spectrum beta-lactamase PER-7	CEPHALOSPORIN
Acinetobacter_baumannii_A068.fasta	470.2143.con.0041	9201	10040	-	sul1	1-840/840	===============	0/0	100.00	100.00	ncbi	NG_048082.1	sulfonamide-resistant dihydropteroate synthase Sul1	SULFONAMIDE
Acinetobacter_baumannii_A068.fasta	470.2143.con.0041	10573	11832	-	cmlA5	1-1260/1260	===============	0/0	100.00	99.84	ncbi	NG_051436.1	chloramphenicol efflux MFS transporter CmlA5	CHLORAMPHENICOL
Acinetobacter_baumannii_A068.fasta	470.2143.con.0041	12153	12605	-	arr-2	1-453/453	===============	0/0	100.00	100.00	ncbi	NG_048580.1	NAD(+)--rifampin ADP-ribosyltransferase Arr-2	RIFAMYCIN
Acinetobacter_baumannii_A068.fasta	470.2143.con.0042	8440	9255	+	sul2	1-816/816	===============	0/0	100.00	99.88	ncbi	NG_051852.1	sulfonamide-resistant dihydropteroate synthase Sul2	SULFONAMIDE
Acinetobacter_baumannii_A068.fasta	470.2143.con.0044	1850	2734	-	mph(E)	1-885/885	===============	0/0	100.00	99.89	ncbi	NG_064660.1	Mph(E) family macrolide 2'-phosphotransferase	MACROLIDE
Acinetobacter_baumannii_A068.fasta	470.2143.con.0044	2790	4265	-	msr(E)	1-1476/1476	===============	0/0	100.00	100.00	ncbi	NG_048007.1	ABC-F type ribosomal protection protein Msr(E)	MACROLIDE
Acinetobacter_baumannii_A068.fasta	470.2143.con.0044	6564	7337	-	armA	1-774/774	===============	0/0	100.00	99.87	ncbi	NG_047476.1	ArmA family 16S rRNA (guanine(1405)-N(7))-methyltransferase	GENTAMICIN
Acinetobacter_baumannii_A068.fasta	470.2143.con.0052	2637	3209	-	aac(6')-Ian	1-573/573	===============	0/0	100.00	100.00	ncbi	NG_047282.1	aminoglycoside N-acetyltransferase AAC(6')-Ian	AMIKACIN;KANAMYCIN;TOBRAMYCIN
Acinetobacter_baumannii_A068.fasta	470.2143.con.0058	161	982	+	blaOXA-23	1-822/822	===============	0/0	100.00	100.00	ncbi	NG_049525.1	carbapenem-hydrolyzing class D beta-lactamase OXA-23	CARBAPENEM
Acinetobacter_baumannii_A068.fasta	470.2143.con.0059	218	1423	-	tet(B)	1-1206/1206	===============	0/0	100.00	99.83	ncbi	NG_048161.1	tetracycline efflux MFS transporter Tet(B)	TETRACYCLINE
Acinetobacter_baumannii_A069.fasta	470.2142.con.0001	1717	2538	-	blaOXA-23	1-822/822	===============	0/0	100.00	100.00	ncbi	NG_049525.1	carbapenem-hydrolyzing class D beta-lactamase OXA-23	CARBAPENEM
Acinetobacter_baumannii_A069.fasta	470.2142.con.0008	559	1395	-	aph(6)-Id	1-837/837	===============	0/0	100.00	100.00	ncbi	NG_047464.1	aminoglycoside O-phosphotransferase APH(6)-Id	STREPTOMYCIN
Acinetobacter_baumannii_A069.fasta	470.2142.con.0008	1395	2208	-	aph(3'')-Ib	15-828/828	===============	0/0	98.31	99.88	ncbi	NG_056002.2	aminoglycoside O-phosphotransferase APH(3'')-Ib	STREPTOMYCIN
Acinetobacter_baumannii_A069.fasta	470.2142.con.0010	295	867	-	aac(6')-Ian	1-573/573	===============	0/0	100.00	100.00	ncbi	NG_047282.1	aminoglycoside N-acetyltransferase AAC(6')-Ian	AMIKACIN;KANAMYCIN;TOBRAMYCIN
Acinetobacter_baumannii_A069.fasta	470.2142.con.0016	148	963	+	sul2	1-816/816	===============	0/0	100.00	100.00	ncbi	NG_051852.1	sulfonamide-resistant dihydropteroate synthase Sul2	SULFONAMIDE
Acinetobacter_baumannii_A069.fasta	470.2142.con.0016	1578	2783	-	tet(B)	1-1206/1206	===============	0/0	100.00	99.83	ncbi	NG_048161.1	tetracycline efflux MFS transporter Tet(B)	TETRACYCLINE
Acinetobacter_baumannii_A069.fasta	470.2142.con.0018	1850	2734	-	mph(E)	1-885/885	===============	0/0	100.00	100.00	ncbi	NG_064660.1	Mph(E) family macrolide 2'-phosphotransferase	MACROLIDE
Acinetobacter_baumannii_A069.fasta	470.2142.con.0018	2790	4265	-	msr(E)	1-1476/1476	===============	0/0	100.00	100.00	ncbi	NG_048007.1	ABC-F type ribosomal protection protein Msr(E)	MACROLIDE
Acinetobacter_baumannii_A069.fasta	470.2142.con.0018	6564	7337	-	armA	1-774/774	===============	0/0	100.00	100.00	ncbi	NG_047476.1	ArmA family 16S rRNA (guanine(1405)-N(7))-methyltransferase	GENTAMICIN
Acinetobacter_baumannii_A069.fasta	470.2142.con.0018	12019	12858	-	sul1	1-840/840	===============	0/0	100.00	100.00	ncbi	NG_048082.1	sulfonamide-resistant dihydropteroate synthase Sul1	SULFONAMIDE
Acinetobacter_baumannii_A069.fasta	470.2142.con.0018	14773	15699	-	blaPER-7	1-927/927	===============	0/0	100.00	100.00	ncbi	NG_049966.1	class A extended-spectrum beta-lactamase PER-7	CEPHALOSPORIN
Acinetobacter_baumannii_A069.fasta	470.2142.con.0018	17970	18809	-	sul1	1-840/840	===============	0/0	100.00	100.00	ncbi	NG_048082.1	sulfonamide-resistant dihydropteroate synthase Sul1	SULFONAMIDE
Acinetobacter_baumannii_A069.fasta	470.2142.con.0045	24978	26129	+	blaADC-26	1-1152/1152	===============	0/0	100.00	99.91	ncbi	NG_048650.1	class C extended-spectrum beta-lactamase ADC-26	CEPHALOSPORIN
Acinetobacter_baumannii_A069.fasta	470.2142.con.0050	90566	91354	+	ant(3'')-IIa	1-789/789	===============	0/0	100.00	100.00	ncbi	NG_054652.1	aminoglycoside nucleotidyltransferase ANT(3'')-IIa	SPECTINOMYCIN;STREPTOMYCIN
Acinetobacter_baumannii_A069.fasta	470.2142.con.0064	257	1117	+	aac(3)-IIe	1-861/861	===============	0/0	100.00	100.00	ncbi	NG_047244.1	aminoglycoside N-acetyltransferase AAC(3)-IIe	GENTAMICIN
Acinetobacter_baumannii_A069.fasta	470.2142.con.0089	6315	7139	-	blaOXA-64	1-825/825	===============	0/0	100.00	100.00	ncbi	NG_049804.1	OXA-51 family carbapenem-hydrolyzing class D beta-lactamase OXA-64	CARBAPENEM
Acinetobacter_baumannii_A070.fasta	470.2425.con.0013	17813	19012	-	tet(B)	1-1200/1206	===============	0/0	99.50	100.00	ncbi	NG_048161.1	tetracycline efflux MFS transporter Tet(B)	TETRACYCLINE
Acinetobacter_baumannii_A070.fasta	470.2425.con.0013	22385	23221	-	aph(6)-Id	1-837/837	===============	0/0	100.00	99.76	ncbi	NG_047464.1	aminoglycoside O-phosphotransferase APH(6)-Id	STREPTOMYCIN
Acinetobacter_baumannii_A070.fasta	470.2425.con.0013	23221	24034	-	aph(3'')-Ib	15-828/828	===============	0/0	98.31	99.88	ncbi	NG_056002.2	aminoglycoside O-phosphotransferase APH(3'')-Ib	STREPTOMYCIN
Acinetobacter_baumannii_A070.fasta	470.2425.con.0021	249	1400	+	blaADC-30	1-1152/1152	===============	0/0	100.00	100.00	ncbi	NG_048652.1	class C extended-spectrum beta-lactamase ADC-30	CEPHALOSPORIN
Acinetobacter_baumannii_A070.fasta	470.2425.con.0032	26404	27228	+	blaOXA-66	1-825/825	===============	0/0	100.00	100.00	ncbi	NG_049806.1	OXA-51 family carbapenem-hydrolyzing class D beta-lactamase OXA-66	CARBAPENEM
Acinetobacter_baumannii_A070.fasta	470.2425.con.0065	12699	13487	+	ant(3'')-IIa	1-789/789	===============	0/0	100.00	100.00	ncbi	NG_054652.1	aminoglycoside nucleotidyltransferase ANT(3'')-IIa	SPECTINOMYCIN;STREPTOMYCIN
Acinetobacter_baumannii_A070.fasta	470.2425.con.0078	3448	4221	+	armA	1-774/774	===============	0/0	100.00	100.00	ncbi	NG_047476.1	ArmA family 16S rRNA (guanine(1405)-N(7))-methyltransferase	GENTAMICIN
Acinetobacter_baumannii_A070.fasta	470.2425.con.0078	6520	7995	+	msr(E)	1-1476/1476	===============	0/0	100.00	100.00	ncbi	NG_048007.1	ABC-F type ribosomal protection protein Msr(E)	MACROLIDE
Acinetobacter_baumannii_A070.fasta	470.2425.con.0078	8051	8935	+	mph(E)	1-885/885	===============	0/0	100.00	100.00	ncbi	NG_064660.1	Mph(E) family macrolide 2'-phosphotransferase	MACROLIDE
Acinetobacter_baumannii_A070.fasta	470.2425.con.0121	162	983	+	blaOXA-23	1-822/822	===============	0/0	100.00	100.00	ncbi	NG_049525.1	carbapenem-hydrolyzing class D beta-lactamase OXA-23	CARBAPENEM
Acinetobacter_baumannii_A070.fasta	470.2425.con.0128	138	602	+	aac(3)-Ia	1-465/465	===============	0/0	100.00	100.00	ncbi	NG_047234.1	aminoglycoside N-acetyltransferase AAC(3)-Ia	GENTAMICIN
Acinetobacter_baumannii_A070.fasta	470.2425.con.0130	25	864	-	sul1	1-840/840	===============	0/0	100.00	99.88	ncbi	NG_048082.1	sulfonamide-resistant dihydropteroate synthase Sul1	SULFONAMIDE
Acinetobacter_baumannii_A070.fasta	470.2425.con.0130	1369	2160	-	aadA1	1-792/792	===============	0/0	100.00	100.00	ncbi	NG_047324.1	ANT(3'')-Ia family aminoglycoside nucleotidyltransferase AadA1	STREPTOMYCIN
Acinetobacter_baumannii_A070.fasta	470.2425.con.0131	146	1006	-	blaTEM-12	1-861/861	===============	0/0	100.00	99.88	ncbi	NG_050163.1	class A extended-spectrum beta-lactamase TEM-12	CEPHALOSPORIN
Acinetobacter_baumannii_A070.fasta	470.2425.con.0133	147	701	+	aac(6')-Ib'	1-555/555	===============	0/0	100.00	100.00	ncbi	NG_051695.1	aminoglycoside N-acetyltransferase AAC(6')-Ib'	GENTAMICIN
Acinetobacter_baumannii_A070.fasta	470.2425.con.0133	794	1426	+	catB8	1-633/633	===============	0/0	100.00	100.00	ncbi	NG_047616.1	type B-3 chloramphenicol O-acetyltransferase CatB8	CHLORAMPHENICOL
Acinetobacter_baumannii_A070.fasta	470.2425.con.0135	455	1270	-	sul2	1-816/816	===============	0/0	100.00	99.75	ncbi	NG_051852.1	sulfonamide-resistant dihydropteroate synthase Sul2	SULFONAMIDE
Acinetobacter_baumannii_A074.fasta	470.2428.con.0016	128	919	-	aadA1	1-792/792	===============	0/0	100.00	100.00	ncbi	NG_047324.1	ANT(3'')-Ia family aminoglycoside nucleotidyltransferase AadA1	STREPTOMYCIN
Acinetobacter_baumannii_A074.fasta	470.2428.con.0016	1963	2427	-	aac(3)-Ia	1-465/465	===============	0/0	100.00	100.00	ncbi	NG_047234.1	aminoglycoside N-acetyltransferase AAC(3)-Ia	GENTAMICIN
Acinetobacter_baumannii_A074.fasta	470.2428.con.0045	675	1490	-	aph(3')-Ia	1-816/816	===============	0/0	100.00	100.00	ncbi	NG_047431.1	aminoglycoside O-phosphotransferase APH(3')-Ia	KANAMYCIN
Acinetobacter_baumannii_A074.fasta	470.2428.con.0046	191	970	+	aph(3')-VIa	1-780/780	===============	0/0	100.00	99.87	ncbi	NG_047448.1	aminoglycoside O-phosphotransferase APH(3')-VIa	AMIKACIN;KANAMYCIN
Acinetobacter_baumannii_A074.fasta	470.2428.con.0064	803	1630	-	blaOXA-72	1-828/828	===============	0/0	100.00	100.00	ncbi	NG_049813.1	OXA-24 family carbapenem-hydrolyzing class D beta-lactamase OXA-72	CARBAPENEM
Acinetobacter_baumannii_A074.fasta	470.2428.con.0074	21374	22525	+	blaADC-74	1-1152/1152	===============	0/0	100.00	100.00	ncbi	NG_048679.1	class C extended-spectrum beta-lactamase ADC-74	CEPHALOSPORIN
Acinetobacter_baumannii_A074.fasta	470.2428.con.0076	18976	19764	-	ant(3'')-IIa	1-789/789	===============	0/0	100.00	100.00	ncbi	NG_054646.1	aminoglycoside nucleotidyltransferase ANT(3'')-IIa	SPECTINOMYCIN;STREPTOMYCIN
Acinetobacter_baumannii_A074.fasta	470.2428.con.0116	11830	12654	-	blaOXA-66	1-825/825	===============	0/0	100.00	100.00	ncbi	NG_049806.1	OXA-51 family carbapenem-hydrolyzing class D beta-lactamase OXA-66	CARBAPENEM
Acinetobacter_baumannii_A074.fasta	470.2428.con.0117	2768	3427	-	catA1	1-660/660	===============	0/0	100.00	99.85	ncbi	NG_047582.1	type A-1 chloramphenicol O-acetyltransferase	CHLORAMPHENICOL
Acinetobacter_baumannii_A074.fasta	470.2428.con.0147	699	1538	-	sul1	1-840/840	===============	0/0	100.00	100.00	ncbi	NG_048082.1	sulfonamide-resistant dihydropteroate synthase Sul1	SULFONAMIDE
Acinetobacter_baumannii_A078.fasta	470.2431.con.0015	10814	11650	-	aph(6)-Id	1-837/837	===============	0/0	100.00	100.00	ncbi	NG_047464.1	aminoglycoside O-phosphotransferase APH(6)-Id	STREPTOMYCIN
Acinetobacter_baumannii_A078.fasta	470.2431.con.0015	11650	12470	-	aph(3'')-Ib	8-828/828	===============	0/0	99.15	100.00	ncbi	NG_056002.2	aminoglycoside O-phosphotransferase APH(3'')-Ib	STREPTOMYCIN
Acinetobacter_baumannii_A078.fasta	470.2431.con.0036	27321	28145	-	blaOXA-68	1-825/825	===============	0/0	100.00	100.00	ncbi	NG_049808.1	OXA-51 family carbapenem-hydrolyzing class D beta-lactamase OXA-68	CARBAPENEM
Acinetobacter_baumannii_A078.fasta	470.2431.con.0064	23912	24700	+	ant(3'')-IIa	1-789/789	===============	0/0	100.00	99.37	ncbi	NG_054646.1	aminoglycoside nucleotidyltransferase ANT(3'')-IIa	SPECTINOMYCIN;STREPTOMYCIN
Acinetobacter_baumannii_A078.fasta	470.2431.con.0075	13886	15073	+	tet(39)	1-1188/1188	===============	0/0	100.00	100.00	ncbi	NG_048137.1	tetracycline efflux MFS transporter Tet(39)	TETRACYCLINE
Acinetobacter_baumannii_A078.fasta	470.2431.con.0087	8646	9473	-	blaOXA-72	1-828/828	===============	0/0	100.00	100.00	ncbi	NG_049813.1	OXA-24 family carbapenem-hydrolyzing class D beta-lactamase OXA-72	CARBAPENEM
Acinetobacter_baumannii_A078.fasta	470.2431.con.0098	2318	2851	-	ant(2'')-Ia	1-534/534	===============	0/0	100.00	99.06	ncbi	NG_052432.1	aminoglycoside nucleotidyltransferase ANT(2'')-Ia	GENTAMICIN;KANAMYCIN;TOBRAMYCIN
Acinetobacter_baumannii_A078.fasta	470.2431.con.0112	153	932	-	aph(3')-VIa	1-780/780	===============	0/0	100.00	99.74	ncbi	NG_047448.1	aminoglycoside O-phosphotransferase APH(3')-VIa	AMIKACIN;KANAMYCIN
Acinetobacter_baumannii_A080.fasta	470.2433.con.0025	5471	6244	+	armA	1-774/774	===============	0/0	100.00	100.00	ncbi	NG_047476.1	ArmA family 16S rRNA (guanine(1405)-N(7))-methyltransferase	GENTAMICIN
Acinetobacter_baumannii_A080.fasta	470.2433.con.0025	8543	10018	+	msr(E)	1-1476/1476	===============	0/0	100.00	100.00	ncbi	NG_048007.1	ABC-F type ribosomal protection protein Msr(E)	MACROLIDE
Acinetobacter_baumannii_A080.fasta	470.2433.con.0025	10074	10958	+	mph(E)	1-885/885	===============	0/0	100.00	100.00	ncbi	NG_064660.1	Mph(E) family macrolide 2'-phosphotransferase	MACROLIDE
Acinetobacter_baumannii_A080.fasta	470.2433.con.0033	95979	97130	-	blaADC-73	1-1152/1152	===============	0/0	100.00	99.91	ncbi	NG_048678.1	class C extended-spectrum beta-lactamase ADC-73	CEPHALOSPORIN
Acinetobacter_baumannii_A080.fasta	470.2433.con.0043	2407	3606	-	tet(B)	1-1200/1206	===============	0/0	99.50	99.92	ncbi	NG_048161.1	tetracycline efflux MFS transporter Tet(B)	TETRACYCLINE
Acinetobacter_baumannii_A080.fasta	470.2433.con.0043	6979	7815	-	aph(6)-Id	1-837/837	===============	0/0	100.00	99.76	ncbi	NG_047464.1	aminoglycoside O-phosphotransferase APH(6)-Id	STREPTOMYCIN
Acinetobacter_baumannii_A080.fasta	470.2433.con.0043	7815	8628	-	aph(3'')-Ib	15-828/828	===============	0/0	98.31	99.88	ncbi	NG_056002.2	aminoglycoside O-phosphotransferase APH(3'')-Ib	STREPTOMYCIN
Acinetobacter_baumannii_A080.fasta	470.2433.con.0045	500	1315	-	aph(3')-Ia	1-816/816	===============	0/0	100.00	100.00	ncbi	NG_047431.1	aminoglycoside O-phosphotransferase APH(3')-Ia	KANAMYCIN
Acinetobacter_baumannii_A080.fasta	470.2433.con.0053	1829	2650	-	blaOXA-23	1-822/822	===============	0/0	100.00	100.00	ncbi	NG_049525.1	carbapenem-hydrolyzing class D beta-lactamase OXA-23	CARBAPENEM
Acinetobacter_baumannii_A080.fasta	470.2433.con.0055	23852	24640	+	ant(3'')-IIa	1-789/789	===============	0/0	100.00	98.61	ncbi	NG_054646.1	aminoglycoside nucleotidyltransferase ANT(3'')-IIa	SPECTINOMYCIN;STREPTOMYCIN
Acinetobacter_baumannii_A080.fasta	470.2433.con.0061	146	1006	-	blaTEM-12	1-861/861	===============	0/0	100.00	99.88	ncbi	NG_050163.1	class A extended-spectrum beta-lactamase TEM-12	CEPHALOSPORIN
Acinetobacter_baumannii_A080.fasta	470.2433.con.0065	24761	25585	+	blaOXA-66	1-825/825	===============	0/0	100.00	100.00	ncbi	NG_049806.1	OXA-51 family carbapenem-hydrolyzing class D beta-lactamase OXA-66	CARBAPENEM
Acinetobacter_baumannii_A085.fasta	470.2155.con.0008	37009	37848	-	sul1	1-840/840	===============	0/0	100.00	100.00	ncbi	NG_048082.1	sulfonamide-resistant dihydropteroate synthase Sul1	SULFONAMIDE
Acinetobacter_baumannii_A085.fasta	470.2155.con.0008	38346	38879	-	ant(2'')-Ia	1-534/534	===============	0/0	100.00	99.81	ncbi	NG_047389.1	aminoglycoside nucleotidyltransferase ANT(2'')-Ia	GENTAMICIN;KANAMYCIN;TOBRAMYCIN
Acinetobacter_baumannii_A085.fasta	470.2155.con.0008	46310	47509	+	tet(A)	1-1200/1200	===============	0/0	100.00	99.33	ncbi	NG_048155.1	tetracycline efflux MFS transporter Tet(A)	TETRACYCLINE
Acinetobacter_baumannii_A085.fasta	470.2155.con.0008	68439	69227	+	ant(3'')-IIa	1-789/789	===============	0/0	100.00	98.35	ncbi	NG_054648.1	aminoglycoside nucleotidyltransferase ANT(3'')-IIa	SPECTINOMYCIN;STREPTOMYCIN
Acinetobacter_baumannii_A085.fasta	470.2155.con.0016	75092	76243	-	blaADC-79	1-1152/1152	===============	0/0	100.00	99.91	ncbi	NG_048684.1	class C extended-spectrum beta-lactamase ADC-79	CEPHALOSPORIN
Acinetobacter_baumannii_A085.fasta	470.2155.con.0048	23079	23903	+	blaOXA-71	1-825/825	===============	0/0	100.00	100.00	ncbi	NG_049812.1	OXA-51 family carbapenem-hydrolyzing class D beta-lactamase OXA-71	CARBAPENEM
Acinetobacter_baumannii_A085.fasta	470.2155.con.0087	274	1095	+	blaOXA-23	1-822/822	===============	0/0	100.00	100.00	ncbi	NG_049525.1	carbapenem-hydrolyzing class D beta-lactamase OXA-23	CARBAPENEM
Acinetobacter_baumannii_A085.fasta	470.2155.con.0097	153	932	-	aph(3')-VIa	1-780/780	===============	0/0	100.00	100.00	ncbi	NG_047448.1	aminoglycoside O-phosphotransferase APH(3')-VIa	AMIKACIN;KANAMYCIN
Acinetobacter_baumannii_A091.fasta	470.2159.con.0012	2105	3256	-	blaADC-30	1-1152/1152	===============	0/0	100.00	100.00	ncbi	NG_048652.1	class C extended-spectrum beta-lactamase ADC-30	CEPHALOSPORIN
Acinetobacter_baumannii_A091.fasta	470.2159.con.0021	274	1095	+	blaOXA-23	1-822/822	===============	0/0	100.00	99.88	ncbi	NG_049525.1	carbapenem-hydrolyzing class D beta-lactamase OXA-23	CARBAPENEM
Acinetobacter_baumannii_A091.fasta	470.2159.con.0025	177	992	-	aph(3')-Ia	1-816/816	===============	0/0	100.00	99.88	ncbi	NG_047431.1	aminoglycoside O-phosphotransferase APH(3')-Ia	KANAMYCIN
Acinetobacter_baumannii_A091.fasta	470.2159.con.0033	6435	7259	-	blaOXA-66	1-825/825	===============	0/0	100.00	100.00	ncbi	NG_049806.1	OXA-51 family carbapenem-hydrolyzing class D beta-lactamase OXA-66	CARBAPENEM
Acinetobacter_baumannii_A091.fasta	470.2159.con.0058	34816	35604	-	ant(3'')-IIa	1-789/789	===============	0/0	100.00	99.49	ncbi	NG_054646.1	aminoglycoside nucleotidyltransferase ANT(3'')-IIa	SPECTINOMYCIN;STREPTOMYCIN
Acinetobacter_baumannii_A091.fasta	470.2159.con.0089	2407	3606	-	tet(B)	1-1200/1206	===============	0/0	99.50	100.00	ncbi	NG_048161.1	tetracycline efflux MFS transporter Tet(B)	TETRACYCLINE
Acinetobacter_baumannii_A091.fasta	470.2159.con.0089	6979	7815	-	aph(6)-Id	1-837/837	===============	0/0	100.00	99.88	ncbi	NG_047464.1	aminoglycoside O-phosphotransferase APH(6)-Id	STREPTOMYCIN
Acinetobacter_baumannii_A091.fasta	470.2159.con.0089	7815	8628	-	aph(3'')-Ib	15-828/828	===============	0/0	98.31	99.88	ncbi	NG_056002.2	aminoglycoside O-phosphotransferase APH(3'')-Ib	STREPTOMYCIN
Acinetobacter_baumannii_A091.fasta	470.2159.con.0128	643	1275	-	catB8	1-633/633	===============	0/0	100.00	100.00	ncbi	NG_047616.1	type B-3 chloramphenicol O-acetyltransferase CatB8	CHLORAMPHENICOL
Acinetobacter_baumannii_A091.fasta	470.2159.con.0128	1368	1922	-	aac(6')-Ib'	1-555/555	===============	0/0	100.00	100.00	ncbi	NG_051695.1	aminoglycoside N-acetyltransferase AAC(6')-Ib'	GENTAMICIN
Acinetobacter_baumannii_A091.fasta	470.2159.con.0131	721	1560	+	sul1	1-840/840	===============	0/0	100.00	100.00	ncbi	NG_048082.1	sulfonamide-resistant dihydropteroate synthase Sul1	SULFONAMIDE
Acinetobacter_baumannii_A091.fasta	470.2159.con.0131	4905	5678	+	armA	1-774/774	===============	0/0	100.00	100.00	ncbi	NG_047476.1	ArmA family 16S rRNA (guanine(1405)-N(7))-methyltransferase	GENTAMICIN
Acinetobacter_baumannii_A091.fasta	470.2159.con.0131	7977	9452	+	msr(E)	1-1476/1476	===============	0/0	100.00	100.00	ncbi	NG_048007.1	ABC-F type ribosomal protection protein Msr(E)	MACROLIDE
Acinetobacter_baumannii_A091.fasta	470.2159.con.0131	9508	10392	+	mph(E)	1-885/885	===============	0/0	100.00	100.00	ncbi	NG_064660.1	Mph(E) family macrolide 2'-phosphotransferase	MACROLIDE
Acinetobacter_baumannii_A092.fasta	470.2160.con.0005	37334	38485	-	blaADC-26	1-1152/1152	===============	0/0	100.00	99.91	ncbi	NG_048650.1	class C extended-spectrum beta-lactamase ADC-26	CEPHALOSPORIN
Acinetobacter_baumannii_A092.fasta	470.2160.con.0020	25390	26178	+	ant(3'')-IIa	1-789/789	===============	0/0	100.00	100.00	ncbi	NG_054652.1	aminoglycoside nucleotidyltransferase ANT(3'')-IIa	SPECTINOMYCIN;STREPTOMYCIN
Acinetobacter_baumannii_A092.fasta	470.2160.con.0044	16843	17667	+	blaOXA-64	1-825/825	===============	0/0	100.00	100.00	ncbi	NG_049804.1	OXA-51 family carbapenem-hydrolyzing class D beta-lactamase OXA-64	CARBAPENEM
Acinetobacter_baumannii_A092.fasta	470.2160.con.0058	1850	2734	-	mph(E)	1-885/885	===============	0/0	100.00	99.77	ncbi	NG_064660.1	Mph(E) family macrolide 2'-phosphotransferase	MACROLIDE
Acinetobacter_baumannii_A092.fasta	470.2160.con.0058	2790	4265	-	msr(E)	1-1476/1476	===============	0/0	100.00	100.00	ncbi	NG_048007.1	ABC-F type ribosomal protection protein Msr(E)	MACROLIDE
Acinetobacter_baumannii_A092.fasta	470.2160.con.0058	6564	7337	-	armA	1-774/774	===============	0/0	100.00	100.00	ncbi	NG_047476.1	ArmA family 16S rRNA (guanine(1405)-N(7))-methyltransferase	GENTAMICIN
Acinetobacter_baumannii_A092.fasta	470.2160.con.0058	12019	12858	-	sul1	1-840/840	===============	0/0	100.00	100.00	ncbi	NG_048082.1	sulfonamide-resistant dihydropteroate synthase Sul1	SULFONAMIDE
Acinetobacter_baumannii_A092.fasta	470.2160.con.0058	14773	15699	-	blaPER-7	1-927/927	===============	0/0	100.00	100.00	ncbi	NG_049966.1	class A extended-spectrum beta-lactamase PER-7	CEPHALOSPORIN
Acinetobacter_baumannii_A092.fasta	470.2160.con.0058	17970	18809	-	sul1	1-840/840	===============	0/0	100.00	99.76	ncbi	NG_048082.1	sulfonamide-resistant dihydropteroate synthase Sul1	SULFONAMIDE
Acinetobacter_baumannii_A092.fasta	470.2160.con.0058	19342	20601	-	cmlA5	1-1260/1260	===============	0/0	100.00	100.00	ncbi	NG_051436.1	chloramphenicol efflux MFS transporter CmlA5	CHLORAMPHENICOL
Acinetobacter_baumannii_A092.fasta	470.2160.con.0058	20922	21374	-	arr-2	1-453/453	===============	0/0	100.00	100.00	ncbi	NG_048580.1	NAD(+)--rifampin ADP-ribosyltransferase Arr-2	RIFAMYCIN
Acinetobacter_baumannii_A092.fasta	470.2160.con.0091	2284	3120	-	aph(6)-Id	1-837/837	===============	0/0	100.00	99.76	ncbi	NG_047464.1	aminoglycoside O-phosphotransferase APH(6)-Id	STREPTOMYCIN
Acinetobacter_baumannii_A092.fasta	470.2160.con.0091	3120	3933	-	aph(3'')-Ib	15-828/828	===============	0/0	98.31	99.88	ncbi	NG_056002.2	aminoglycoside O-phosphotransferase APH(3'')-Ib	STREPTOMYCIN
Acinetobacter_baumannii_A092.fasta	470.2160.con.0099	3201	4061	-	aac(3)-IIe	1-861/861	===============	0/0	100.00	100.00	ncbi	NG_047244.1	aminoglycoside N-acetyltransferase AAC(3)-IIe	GENTAMICIN
Acinetobacter_baumannii_A092.fasta	470.2160.con.0106	2637	3209	-	aac(6')-Ian	1-573/573	===============	0/0	100.00	99.83	ncbi	NG_047282.1	aminoglycoside N-acetyltransferase AAC(6')-Ian	AMIKACIN;KANAMYCIN;TOBRAMYCIN
Acinetobacter_baumannii_A092.fasta	470.2160.con.0114	274	1095	+	blaOXA-23	1-822/822	===============	0/0	100.00	100.00	ncbi	NG_049525.1	carbapenem-hydrolyzing class D beta-lactamase OXA-23	CARBAPENEM
Acinetobacter_baumannii_A092.fasta	470.2160.con.0117	218	1423	-	tet(B)	1-1206/1206	===============	0/0	100.00	99.67	ncbi	NG_048163.1	tetracycline efflux MFS transporter Tet(B)	TETRACYCLINE
Acinetobacter_baumannii_A092.fasta	470.2160.con.0127	1181	1960	+	aph(3')-VIa	1-780/780	===============	0/0	100.00	98.46	ncbi	NG_047448.1	aminoglycoside O-phosphotransferase APH(3')-VIa	AMIKACIN;KANAMYCIN
Acinetobacter_baumannii_A092.fasta	470.2160.con.0131	303	1118	+	sul2	1-816/816	===============	0/0	100.00	100.00	ncbi	NG_051852.1	sulfonamide-resistant dihydropteroate synthase Sul2	SULFONAMIDE
Acinetobacter_baumannii_A093.fasta	470.2161.con.0003	7616	8767	-	blaADC-26	1-1152/1152	===============	0/0	100.00	99.91	ncbi	NG_048650.1	class C extended-spectrum beta-lactamase ADC-26	CEPHALOSPORIN
Acinetobacter_baumannii_A093.fasta	470.2161.con.0039	6322	7110	-	ant(3'')-IIa	1-789/789	===============	0/0	100.00	100.00	ncbi	NG_054652.1	aminoglycoside nucleotidyltransferase ANT(3'')-IIa	SPECTINOMYCIN;STREPTOMYCIN
Acinetobacter_baumannii_A093.fasta	470.2161.con.0048	6448	7272	-	blaOXA-64	1-825/825	===============	0/0	100.00	100.00	ncbi	NG_049804.1	OXA-51 family carbapenem-hydrolyzing class D beta-lactamase OXA-64	CARBAPENEM
Acinetobacter_baumannii_A093.fasta	470.2161.con.0067	1850	2734	-	mph(E)	1-885/885	===============	0/0	100.00	99.89	ncbi	NG_064660.1	Mph(E) family macrolide 2'-phosphotransferase	MACROLIDE
Acinetobacter_baumannii_A093.fasta	470.2161.con.0067	2790	4265	-	msr(E)	1-1476/1476	===============	0/0	100.00	100.00	ncbi	NG_048007.1	ABC-F type ribosomal protection protein Msr(E)	MACROLIDE
Acinetobacter_baumannii_A093.fasta	470.2161.con.0067	6564	7337	-	armA	1-774/774	===============	0/0	100.00	100.00	ncbi	NG_047476.1	ArmA family 16S rRNA (guanine(1405)-N(7))-methyltransferase	GENTAMICIN
Acinetobacter_baumannii_A093.fasta	470.2161.con.0067	12019	12858	-	sul1	1-840/840	===============	0/0	100.00	100.00	ncbi	NG_048082.1	sulfonamide-resistant dihydropteroate synthase Sul1	SULFONAMIDE
Acinetobacter_baumannii_A093.fasta	470.2161.con.0067	14773	15699	-	blaPER-7	1-927/927	===============	0/0	100.00	100.00	ncbi	NG_049966.1	class A extended-spectrum beta-lactamase PER-7	CEPHALOSPORIN
Acinetobacter_baumannii_A093.fasta	470.2161.con.0067	17970	18809	-	sul1	1-840/840	===============	0/0	100.00	99.88	ncbi	NG_048082.1	sulfonamide-resistant dihydropteroate synthase Sul1	SULFONAMIDE
Acinetobacter_baumannii_A093.fasta	470.2161.con.0067	19342	20601	-	cmlA5	1-1260/1260	===============	0/0	100.00	100.00	ncbi	NG_051436.1	chloramphenicol efflux MFS transporter CmlA5	CHLORAMPHENICOL
Acinetobacter_baumannii_A093.fasta	470.2161.con.0067	20922	21374	-	arr-2	1-453/453	===============	0/0	100.00	100.00	ncbi	NG_048580.1	NAD(+)--rifampin ADP-ribosyltransferase Arr-2	RIFAMYCIN
Acinetobacter_baumannii_A093.fasta	470.2161.con.0093	8440	9255	+	sul2	1-816/816	===============	0/0	100.00	100.00	ncbi	NG_051852.1	sulfonamide-resistant dihydropteroate synthase Sul2	SULFONAMIDE
Acinetobacter_baumannii_A093.fasta	470.2161.con.0093	9870	11075	-	tet(B)	1-1206/1206	===============	0/0	100.00	100.00	ncbi	NG_048161.1	tetracycline efflux MFS transporter Tet(B)	TETRACYCLINE
Acinetobacter_baumannii_A093.fasta	470.2161.con.0148	162	983	+	blaOXA-23	1-822/822	===============	0/0	100.00	100.00	ncbi	NG_049525.1	carbapenem-hydrolyzing class D beta-lactamase OXA-23	CARBAPENEM
Acinetobacter_baumannii_A093.fasta	470.2161.con.0151	559	1395	-	aph(6)-Id	1-837/837	===============	0/0	100.00	99.64	ncbi	NG_047464.1	aminoglycoside O-phosphotransferase APH(6)-Id	STREPTOMYCIN
Acinetobacter_baumannii_A093.fasta	470.2161.con.0151	1395	2208	-	aph(3'')-Ib	15-828/828	===============	0/0	98.31	99.75	ncbi	NG_056002.2	aminoglycoside O-phosphotransferase APH(3'')-Ib	STREPTOMYCIN
Acinetobacter_baumannii_A093.fasta	470.2161.con.0155	257	1117	+	aac(3)-IIe	1-861/861	===============	0/0	100.00	99.88	ncbi	NG_047244.1	aminoglycoside N-acetyltransferase AAC(3)-IIe	GENTAMICIN
Acinetobacter_baumannii_A093.fasta	470.2161.con.0159	295	867	-	aac(6')-Ian	1-573/573	===============	0/0	100.00	100.00	ncbi	NG_047282.1	aminoglycoside N-acetyltransferase AAC(6')-Ian	AMIKACIN;KANAMYCIN;TOBRAMYCIN
Acinetobacter_baumannii_A094.fasta	470.2162.con.0055	23575	24363	+	ant(3'')-IIa	1-789/789	===============	0/0	100.00	100.00	ncbi	NG_054652.1	aminoglycoside nucleotidyltransferase ANT(3'')-IIa	SPECTINOMYCIN;STREPTOMYCIN
Acinetobacter_baumannii_A094.fasta	470.2162.con.0096	8692	9843	+	blaADC-26	1-1152/1152	===============	0/0	100.00	99.91	ncbi	NG_048650.1	class C extended-spectrum beta-lactamase ADC-26	CEPHALOSPORIN
Acinetobacter_baumannii_A094.fasta	470.2162.con.0116	162	983	+	blaOXA-23	1-822/822	===============	0/0	100.00	100.00	ncbi	NG_049525.1	carbapenem-hydrolyzing class D beta-lactamase OXA-23	CARBAPENEM
Acinetobacter_baumannii_A094.fasta	470.2162.con.0125	6389	7213	-	blaOXA-64	1-825/825	===============	0/0	100.00	100.00	ncbi	NG_049804.1	OXA-51 family carbapenem-hydrolyzing class D beta-lactamase OXA-64	CARBAPENEM
Acinetobacter_baumannii_A094.fasta	470.2162.con.0130	1850	2734	-	mph(E)	1-885/885	===============	0/0	100.00	100.00	ncbi	NG_064660.1	Mph(E) family macrolide 2'-phosphotransferase	MACROLIDE
Acinetobacter_baumannii_A094.fasta	470.2162.con.0130	2790	4265	-	msr(E)	1-1476/1476	===============	0/0	100.00	100.00	ncbi	NG_048007.1	ABC-F type ribosomal protection protein Msr(E)	MACROLIDE
Acinetobacter_baumannii_A094.fasta	470.2162.con.0130	6564	7337	-	armA	1-774/774	===============	0/0	100.00	100.00	ncbi	NG_047476.1	ArmA family 16S rRNA (guanine(1405)-N(7))-methyltransferase	GENTAMICIN
Acinetobacter_baumannii_A094.fasta	470.2162.con.0130	12019	12858	-	sul1	1-840/840	===============	0/0	100.00	100.00	ncbi	NG_048082.1	sulfonamide-resistant dihydropteroate synthase Sul1	SULFONAMIDE
Acinetobacter_baumannii_A094.fasta	470.2162.con.0130	23570	24385	+	sul2	1-816/816	===============	0/0	100.00	100.00	ncbi	NG_051852.1	sulfonamide-resistant dihydropteroate synthase Sul2	SULFONAMIDE
Acinetobacter_baumannii_A094.fasta	470.2162.con.0152	5339	5911	-	aac(6')-Ian	1-573/573	===============	0/0	100.00	100.00	ncbi	NG_047282.1	aminoglycoside N-acetyltransferase AAC(6')-Ian	AMIKACIN;KANAMYCIN;TOBRAMYCIN
Acinetobacter_baumannii_A094.fasta	470.2162.con.0166	850	1710	-	aac(3)-IIe	1-861/861	===============	0/0	100.00	100.00	ncbi	NG_047244.1	aminoglycoside N-acetyltransferase AAC(3)-IIe	GENTAMICIN
Acinetobacter_baumannii_A094.fasta	470.2162.con.0173	218	1423	-	tet(B)	1-1206/1206	===============	0/0	100.00	100.00	ncbi	NG_048161.1	tetracycline efflux MFS transporter Tet(B)	TETRACYCLINE
Acinetobacter_baumannii_A094.fasta	470.2162.con.0173	4796	5632	-	aph(6)-Id	1-837/837	===============	0/0	100.00	100.00	ncbi	NG_047464.1	aminoglycoside O-phosphotransferase APH(6)-Id	STREPTOMYCIN
Acinetobacter_baumannii_A094.fasta	470.2162.con.0173	5632	6445	-	aph(3'')-Ib	15-828/828	===============	0/0	98.31	99.88	ncbi	NG_056002.2	aminoglycoside O-phosphotransferase APH(3'')-Ib	STREPTOMYCIN
Acinetobacter_baumannii_A096.fasta	470.2436.con.0030	405	1664	-	cmlA5	1-1260/1260	===============	0/0	100.00	100.00	ncbi	NG_051436.1	chloramphenicol efflux MFS transporter CmlA5	CHLORAMPHENICOL
Acinetobacter_baumannii_A096.fasta	470.2436.con.0030	1985	2437	-	arr-2	1-453/453	===============	0/0	100.00	100.00	ncbi	NG_048580.1	NAD(+)--rifampin ADP-ribosyltransferase Arr-2	RIFAMYCIN
Acinetobacter_baumannii_A096.fasta	470.2436.con.0030	5950	6834	-	mph(E)	1-885/885	===============	0/0	100.00	100.00	ncbi	NG_064660.1	Mph(E) family macrolide 2'-phosphotransferase	MACROLIDE
Acinetobacter_baumannii_A096.fasta	470.2436.con.0030	6890	8365	-	msr(E)	1-1476/1476	===============	0/0	100.00	100.00	ncbi	NG_048007.1	ABC-F type ribosomal protection protein Msr(E)	MACROLIDE
Acinetobacter_baumannii_A096.fasta	470.2436.con.0030	10664	11437	-	armA	1-774/774	===============	0/0	100.00	99.74	ncbi	NG_047476.1	ArmA family 16S rRNA (guanine(1405)-N(7))-methyltransferase	GENTAMICIN
Acinetobacter_baumannii_A096.fasta	470.2436.con.0030	16119	16958	-	sul1	1-840/840	===============	0/0	100.00	100.00	ncbi	NG_048082.1	sulfonamide-resistant dihydropteroate synthase Sul1	SULFONAMIDE
Acinetobacter_baumannii_A096.fasta	470.2436.con.0030	18873	19799	-	blaPER-7	1-927/927	===============	0/0	100.00	100.00	ncbi	NG_049966.1	class A extended-spectrum beta-lactamase PER-7	CEPHALOSPORIN
Acinetobacter_baumannii_A096.fasta	470.2436.con.0042	2569	3720	-	blaADC-26	1-1152/1152	===============	0/0	100.00	99.91	ncbi	NG_048650.1	class C extended-spectrum beta-lactamase ADC-26	CEPHALOSPORIN
Acinetobacter_baumannii_A096.fasta	470.2436.con.0053	5338	5910	-	aac(6')-Ian	1-573/573	===============	0/0	100.00	100.00	ncbi	NG_047282.1	aminoglycoside N-acetyltransferase AAC(6')-Ian	AMIKACIN;KANAMYCIN;TOBRAMYCIN
Acinetobacter_baumannii_A096.fasta	470.2436.con.0053	8967	9827	-	aac(3)-IIe	1-861/861	===============	0/0	100.00	100.00	ncbi	NG_047244.1	aminoglycoside N-acetyltransferase AAC(3)-IIe	GENTAMICIN
Acinetobacter_baumannii_A096.fasta	470.2436.con.0055	23909	24697	+	ant(3'')-IIa	1-789/789	===============	0/0	100.00	100.00	ncbi	NG_054652.1	aminoglycoside nucleotidyltransferase ANT(3'')-IIa	SPECTINOMYCIN;STREPTOMYCIN
Acinetobacter_baumannii_A096.fasta	470.2436.con.0111	162	983	+	blaOXA-23	1-822/822	===============	0/0	100.00	100.00	ncbi	NG_049525.1	carbapenem-hydrolyzing class D beta-lactamase OXA-23	CARBAPENEM
Acinetobacter_baumannii_A096.fasta	470.2436.con.0123	197	1010	+	aph(3'')-Ib	15-828/828	===============	0/0	98.31	99.88	ncbi	NG_056002.2	aminoglycoside O-phosphotransferase APH(3'')-Ib	STREPTOMYCIN
Acinetobacter_baumannii_A096.fasta	470.2436.con.0123	1010	1846	+	aph(6)-Id	1-837/837	===============	0/0	100.00	100.00	ncbi	NG_047464.1	aminoglycoside O-phosphotransferase APH(6)-Id	STREPTOMYCIN
Acinetobacter_baumannii_A096.fasta	470.2436.con.0123	5219	6424	+	tet(B)	1-1206/1206	===============	0/0	100.00	100.00	ncbi	NG_048161.1	tetracycline efflux MFS transporter Tet(B)	TETRACYCLINE
Acinetobacter_baumannii_A096.fasta	470.2436.con.0140	1013	1792	-	aph(3')-VIa	1-780/780	===============	0/0	100.00	99.87	ncbi	NG_047448.1	aminoglycoside O-phosphotransferase APH(3')-VIa	AMIKACIN;KANAMYCIN
Acinetobacter_baumannii_A096.fasta	470.2436.con.0152	6389	7213	-	blaOXA-64	1-825/825	===============	0/0	100.00	100.00	ncbi	NG_049804.1	OXA-51 family carbapenem-hydrolyzing class D beta-lactamase OXA-64	CARBAPENEM
Acinetobacter_baumannii_A096.fasta	470.2436.con.0158	455	1270	-	sul2	1-816/816	===============	0/0	100.00	100.00	ncbi	NG_051852.1	sulfonamide-resistant dihydropteroate synthase Sul2	SULFONAMIDE
Acinetobacter_baumannii_A097.fasta	470.2165.con.0025	1850	2734	-	mph(E)	1-885/885	===============	0/0	100.00	100.00	ncbi	NG_064660.1	Mph(E) family macrolide 2'-phosphotransferase	MACROLIDE
Acinetobacter_baumannii_A097.fasta	470.2165.con.0025	2790	4265	-	msr(E)	1-1476/1476	===============	0/0	100.00	100.00	ncbi	NG_048007.1	ABC-F type ribosomal protection protein Msr(E)	MACROLIDE
Acinetobacter_baumannii_A097.fasta	470.2165.con.0025	6564	7337	-	armA	1-774/774	===============	0/0	100.00	100.00	ncbi	NG_047476.1	ArmA family 16S rRNA (guanine(1405)-N(7))-methyltransferase	GENTAMICIN
Acinetobacter_baumannii_A097.fasta	470.2165.con.0025	12019	12858	-	sul1	1-840/840	===============	0/0	100.00	100.00	ncbi	NG_048082.1	sulfonamide-resistant dihydropteroate synthase Sul1	SULFONAMIDE
Acinetobacter_baumannii_A097.fasta	470.2165.con.0025	14773	15699	-	blaPER-7	1-927/927	===============	0/0	100.00	100.00	ncbi	NG_049966.1	class A extended-spectrum beta-lactamase PER-7	CEPHALOSPORIN
Acinetobacter_baumannii_A097.fasta	470.2165.con.0025	17970	18809	-	sul1	1-840/840	===============	0/0	100.00	100.00	ncbi	NG_048082.1	sulfonamide-resistant dihydropteroate synthase Sul1	SULFONAMIDE
Acinetobacter_baumannii_A097.fasta	470.2165.con.0025	19342	20601	-	cmlA5	1-1260/1260	===============	0/0	100.00	100.00	ncbi	NG_051436.1	chloramphenicol efflux MFS transporter CmlA5	CHLORAMPHENICOL
Acinetobacter_baumannii_A097.fasta	470.2165.con.0025	20922	21374	-	arr-2	1-453/453	===============	0/0	100.00	100.00	ncbi	NG_048580.1	NAD(+)--rifampin ADP-ribosyltransferase Arr-2	RIFAMYCIN
Acinetobacter_baumannii_A097.fasta	470.2165.con.0029	2216	3052	-	aph(6)-Id	1-837/837	===============	0/0	100.00	100.00	ncbi	NG_047464.1	aminoglycoside O-phosphotransferase APH(6)-Id	STREPTOMYCIN
Acinetobacter_baumannii_A097.fasta	470.2165.con.0029	3052	3865	-	aph(3'')-Ib	15-828/828	===============	0/0	98.31	99.88	ncbi	NG_056002.2	aminoglycoside O-phosphotransferase APH(3'')-Ib	STREPTOMYCIN
Acinetobacter_baumannii_A097.fasta	470.2165.con.0043	82710	83861	+	blaADC-26	1-1152/1152	===============	0/0	100.00	99.91	ncbi	NG_048650.1	class C extended-spectrum beta-lactamase ADC-26	CEPHALOSPORIN
Acinetobacter_baumannii_A097.fasta	470.2165.con.0050	6549	7373	-	blaOXA-64	1-825/825	===============	0/0	100.00	100.00	ncbi	NG_049804.1	OXA-51 family carbapenem-hydrolyzing class D beta-lactamase OXA-64	CARBAPENEM
Acinetobacter_baumannii_A097.fasta	470.2165.con.0062	23791	24579	+	ant(3'')-IIa	1-789/789	===============	0/0	100.00	100.00	ncbi	NG_054652.1	aminoglycoside nucleotidyltransferase ANT(3'')-IIa	SPECTINOMYCIN;STREPTOMYCIN
Acinetobacter_baumannii_A097.fasta	470.2165.con.0092	1829	2650	-	blaOXA-23	1-822/822	===============	0/0	100.00	100.00	ncbi	NG_049525.1	carbapenem-hydrolyzing class D beta-lactamase OXA-23	CARBAPENEM
Acinetobacter_baumannii_A097.fasta	470.2165.con.0121	218	1423	-	tet(B)	1-1206/1206	===============	0/0	100.00	100.00	ncbi	NG_048161.1	tetracycline efflux MFS transporter Tet(B)	TETRACYCLINE
Acinetobacter_baumannii_A097.fasta	470.2165.con.0132	295	867	-	aac(6')-Ian	1-573/573	===============	0/0	100.00	100.00	ncbi	NG_047282.1	aminoglycoside N-acetyltransferase AAC(6')-Ian	AMIKACIN;KANAMYCIN;TOBRAMYCIN
Acinetobacter_baumannii_A097.fasta	470.2165.con.0143	1182	1961	+	aph(3')-VIa	1-780/780	===============	0/0	100.00	99.87	ncbi	NG_047448.1	aminoglycoside O-phosphotransferase APH(3')-VIa	AMIKACIN;KANAMYCIN
Acinetobacter_baumannii_A097.fasta	470.2165.con.0147	525	1340	-	sul2	1-816/816	===============	0/0	100.00	100.00	ncbi	NG_051852.1	sulfonamide-resistant dihydropteroate synthase Sul2	SULFONAMIDE
Acinetobacter_baumannii_A097.fasta	470.2165.con.0167	349	1209	+	aac(3)-IIe	1-861/861	===============	0/0	100.00	100.00	ncbi	NG_047244.1	aminoglycoside N-acetyltransferase AAC(3)-IIe	GENTAMICIN
Acinetobacter_baumannii_A099.fasta	470.2166.con.0038	65511	66335	-	blaOXA-94	1-825/825	===============	0/0	100.00	100.00	ncbi	NG_049835.1	OXA-51 family carbapenem-hydrolyzing class D beta-lactamase OXA-94	CARBAPENEM
Acinetobacter_baumannii_A099.fasta	470.2166.con.0054	71818	72606	+	ant(3'')-IIa	1-789/789	===============	0/0	100.00	99.37	ncbi	NG_054648.1	aminoglycoside nucleotidyltransferase ANT(3'')-IIa	SPECTINOMYCIN;STREPTOMYCIN
Acinetobacter_baumannii_A099.fasta	470.2166.con.0059	6988	8187	+	tet(A)	1-1200/1200	===============	0/0	100.00	100.00	ncbi	NG_048154.1	tetracycline efflux MFS transporter Tet(A)	TETRACYCLINE
Acinetobacter_baumannii_A099.fasta	470.2166.con.0059	12033	12692	-	catA1	1-660/660	===============	0/0	100.00	99.85	ncbi	NG_047582.1	type A-1 chloramphenicol O-acetyltransferase	CHLORAMPHENICOL
Acinetobacter_baumannii_A099.fasta	470.2166.con.0059	17588	18448	+	blaTEM-12	1-861/861	===============	0/0	100.00	99.88	ncbi	NG_050163.1	class A extended-spectrum beta-lactamase TEM-12	CEPHALOSPORIN
Acinetobacter_baumannii_A099.fasta	470.2166.con.0075	573	1364	-	aadA1	1-792/792	===============	0/0	100.00	100.00	ncbi	NG_047324.1	ANT(3'')-Ia family aminoglycoside nucleotidyltransferase AadA1	STREPTOMYCIN
Acinetobacter_baumannii_A099.fasta	470.2166.con.0075	2946	3410	-	aac(3)-Ia	1-465/465	===============	0/0	100.00	100.00	ncbi	NG_047234.1	aminoglycoside N-acetyltransferase AAC(3)-Ia	GENTAMICIN
Acinetobacter_baumannii_A099.fasta	470.2166.con.0078	328	1224	-	blaCARB-16	1-897/897	===============	0/0	100.00	99.89	ncbi	NG_048718.1	RTG family carbenicillin-hydrolyzing class A beta-lactamase CARB-16	BETA-LACTAM
Acinetobacter_baumannii_A099.fasta	470.2166.con.0081	1583	2425	+	blaOXA-58	1-843/843	===============	0/0	100.00	99.88	ncbi	NG_049798.1	carbapenem-hydrolyzing class D beta-lactamase OXA-58	CARBAPENEM
Acinetobacter_baumannii_A099.fasta	470.2166.con.0095	8842	9726	-	mph(E)	1-885/885	===============	0/0	100.00	100.00	ncbi	NG_064660.1	Mph(E) family macrolide 2'-phosphotransferase	MACROLIDE
Acinetobacter_baumannii_A099.fasta	470.2166.con.0095	9782	11257	-	msr(E)	1-1476/1476	===============	0/0	100.00	100.00	ncbi	NG_048007.1	ABC-F type ribosomal protection protein Msr(E)	MACROLIDE
Acinetobacter_baumannii_A099.fasta	470.2166.con.0097	194	1009	+	aph(3')-Ia	1-816/816	===============	0/0	100.00	100.00	ncbi	NG_047431.1	aminoglycoside O-phosphotransferase APH(3')-Ia	KANAMYCIN
Acinetobacter_baumannii_A099.fasta	470.2166.con.0101	137	1288	+	blaADC-80	1-1152/1152	===============	0/0	100.00	100.00	ncbi	NG_048686.1	class C extended-spectrum beta-lactamase ADC-80	CEPHALOSPORIN
Acinetobacter_baumannii_A099.fasta	470.2166.con.0103	699	1538	-	sul1	1-840/840	===============	0/0	100.00	99.88	ncbi	NG_048082.1	sulfonamide-resistant dihydropteroate synthase Sul1	SULFONAMIDE
Acinetobacter_baumannii_A101.fasta	470.2168.con.0002	6466	7290	-	blaOXA-66	1-825/825	===============	0/0	100.00	100.00	ncbi	NG_049806.1	OXA-51 family carbapenem-hydrolyzing class D beta-lactamase OXA-66	CARBAPENEM
Acinetobacter_baumannii_A101.fasta	470.2168.con.0004	127913	128701	+	ant(3'')-IIa	1-789/789	===============	0/0	100.00	98.61	ncbi	NG_054646.1	aminoglycoside nucleotidyltransferase ANT(3'')-IIa	SPECTINOMYCIN;STREPTOMYCIN
Acinetobacter_baumannii_A101.fasta	470.2168.con.0014	95979	97130	-	blaADC-73	1-1152/1152	===============	0/0	100.00	100.00	ncbi	NG_048678.1	class C extended-spectrum beta-lactamase ADC-73	CEPHALOSPORIN
Acinetobacter_baumannii_A101.fasta	470.2168.con.0023	2407	3606	-	tet(B)	1-1200/1206	===============	0/0	99.50	100.00	ncbi	NG_048161.1	tetracycline efflux MFS transporter Tet(B)	TETRACYCLINE
Acinetobacter_baumannii_A101.fasta	470.2168.con.0023	6979	7815	-	aph(6)-Id	1-837/837	===============	0/0	100.00	100.00	ncbi	NG_047464.1	aminoglycoside O-phosphotransferase APH(6)-Id	STREPTOMYCIN
Acinetobacter_baumannii_A101.fasta	470.2168.con.0023	7815	8628	-	aph(3'')-Ib	15-828/828	===============	0/0	98.31	99.88	ncbi	NG_056002.2	aminoglycoside O-phosphotransferase APH(3'')-Ib	STREPTOMYCIN
Acinetobacter_baumannii_A101.fasta	470.2168.con.0027	49137	49916	-	aph(3')-VIa	1-780/780	===============	0/0	100.00	99.87	ncbi	NG_047448.1	aminoglycoside O-phosphotransferase APH(3')-VIa	AMIKACIN;KANAMYCIN
Acinetobacter_baumannii_A101.fasta	470.2168.con.0063	274	1095	+	blaOXA-23	1-822/822	===============	0/0	100.00	100.00	ncbi	NG_049525.1	carbapenem-hydrolyzing class D beta-lactamase OXA-23	CARBAPENEM
Acinetobacter_baumannii_A101.fasta	470.2168.con.0066	146	1006	-	blaTEM-12	1-861/861	===============	0/0	100.00	99.88	ncbi	NG_050163.1	class A extended-spectrum beta-lactamase TEM-12	CEPHALOSPORIN
Acinetobacter_baumannii_A101.fasta	470.2168.con.0068	500	1315	-	aph(3')-Ia	1-816/816	===============	0/0	100.00	100.00	ncbi	NG_047431.1	aminoglycoside O-phosphotransferase APH(3')-Ia	KANAMYCIN
Acinetobacter_baumannii_A105.fasta	470.2437.con.0009	128	919	-	aadA1	1-792/792	===============	0/0	100.00	100.00	ncbi	NG_047324.1	ANT(3'')-Ia family aminoglycoside nucleotidyltransferase AadA1	STREPTOMYCIN
Acinetobacter_baumannii_A105.fasta	470.2437.con.0009	1963	2427	-	aac(3)-Ia	1-465/465	===============	0/0	100.00	100.00	ncbi	NG_047234.1	aminoglycoside N-acetyltransferase AAC(3)-Ia	GENTAMICIN
Acinetobacter_baumannii_A105.fasta	470.2437.con.0024	25202	25990	+	ant(3'')-IIa	1-789/789	===============	0/0	100.00	100.00	ncbi	NG_054646.1	aminoglycoside nucleotidyltransferase ANT(3'')-IIa	SPECTINOMYCIN;STREPTOMYCIN
Acinetobacter_baumannii_A105.fasta	470.2437.con.0049	12178	13002	-	blaOXA-66	1-825/825	===============	0/0	100.00	100.00	ncbi	NG_049806.1	OXA-51 family carbapenem-hydrolyzing class D beta-lactamase OXA-66	CARBAPENEM
Acinetobacter_baumannii_A105.fasta	470.2437.con.0055	137	1288	+	blaADC-74	1-1152/1152	===============	0/0	100.00	100.00	ncbi	NG_048679.1	class C extended-spectrum beta-lactamase ADC-74	CEPHALOSPORIN
Acinetobacter_baumannii_A105.fasta	470.2437.con.0058	2768	3427	-	catA1	1-660/660	===============	0/0	100.00	99.85	ncbi	NG_047582.1	type A-1 chloramphenicol O-acetyltransferase	CHLORAMPHENICOL
Acinetobacter_baumannii_A105.fasta	470.2437.con.0069	699	1538	-	sul1	1-840/840	===============	0/0	100.00	100.00	ncbi	NG_048082.1	sulfonamide-resistant dihydropteroate synthase Sul1	SULFONAMIDE
Acinetobacter_baumannii_A105.fasta	470.2437.con.0071	194	1009	+	aph(3')-Ia	1-816/816	===============	0/0	100.00	100.00	ncbi	NG_047431.1	aminoglycoside O-phosphotransferase APH(3')-Ia	KANAMYCIN
Acinetobacter_baumannii_A105.fasta	470.2437.con.0079	3393	4220	+	blaOXA-72	1-828/828	===============	0/0	100.00	100.00	ncbi	NG_049813.1	OXA-24 family carbapenem-hydrolyzing class D beta-lactamase OXA-72	CARBAPENEM
Acinetobacter_baumannii_strain_130.fasta	470.7338.con.0017	2407	3606	-	tet(B)	1-1200/1206	===============	0/0	99.50	100.00	ncbi	NG_048161.1	tetracycline efflux MFS transporter Tet(B)	TETRACYCLINE
Acinetobacter_baumannii_strain_130.fasta	470.7338.con.0017	6979	7815	-	aph(6)-Id	1-837/837	===============	0/0	100.00	100.00	ncbi	NG_047464.1	aminoglycoside O-phosphotransferase APH(6)-Id	STREPTOMYCIN
Acinetobacter_baumannii_strain_130.fasta	470.7338.con.0017	7815	8628	-	aph(3'')-Ib	15-828/828	===============	0/0	98.31	99.88	ncbi	NG_056002.2	aminoglycoside O-phosphotransferase APH(3'')-Ib	STREPTOMYCIN
Acinetobacter_baumannii_strain_130.fasta	470.7338.con.0039	11992	12816	-	blaOXA-66	1-825/825	===============	0/0	100.00	100.00	ncbi	NG_049806.1	OXA-51 family carbapenem-hydrolyzing class D beta-lactamase OXA-66	CARBAPENEM
Acinetobacter_baumannii_strain_130.fasta	470.7338.con.0042	33536	34687	-	blaADC-73	1-1152/1152	===============	0/0	100.00	100.00	ncbi	NG_048678.1	class C extended-spectrum beta-lactamase ADC-73	CEPHALOSPORIN
Acinetobacter_baumannii_strain_130.fasta	470.7338.con.0051	23931	24719	+	ant(3'')-IIa	1-789/789	===============	0/0	100.00	98.61	ncbi	NG_054646.1	aminoglycoside nucleotidyltransferase ANT(3'')-IIa	SPECTINOMYCIN;STREPTOMYCIN
Acinetobacter_baumannii_strain_130.fasta	470.7338.con.0064	4279	5163	-	mph(E)	1-885/885	===============	0/0	100.00	100.00	ncbi	NG_064660.1	Mph(E) family macrolide 2'-phosphotransferase	MACROLIDE
Acinetobacter_baumannii_strain_130.fasta	470.7338.con.0064	5219	6694	-	msr(E)	1-1476/1476	===============	0/0	100.00	100.00	ncbi	NG_048007.1	ABC-F type ribosomal protection protein Msr(E)	MACROLIDE
Acinetobacter_baumannii_strain_130.fasta	470.7338.con.0064	8993	9766	-	armA	1-774/774	===============	0/0	100.00	100.00	ncbi	NG_047476.1	ArmA family 16S rRNA (guanine(1405)-N(7))-methyltransferase	GENTAMICIN
Acinetobacter_baumannii_strain_130.fasta	470.7338.con.0090	274	1095	+	blaOXA-23	1-822/822	===============	0/0	100.00	100.00	ncbi	NG_049525.1	carbapenem-hydrolyzing class D beta-lactamase OXA-23	CARBAPENEM
Acinetobacter_baumannii_strain_130.fasta	470.7338.con.0097	698	1558	+	blaTEM-12	1-861/861	===============	0/0	100.00	99.88	ncbi	NG_050163.1	class A extended-spectrum beta-lactamase TEM-12	CEPHALOSPORIN
Acinetobacter_baumannii_strain_130.fasta	470.7338.con.0099	499	1314	-	aph(3')-Ia	1-816/816	===============	0/0	100.00	100.00	ncbi	NG_047431.1	aminoglycoside O-phosphotransferase APH(3')-Ia	KANAMYCIN
Acinetobacter_baumannii_strain_130.fasta	470.7338.con.0100	147	962	+	sul2	1-816/816	===============	0/0	100.00	100.00	ncbi	NG_051852.1	sulfonamide-resistant dihydropteroate synthase Sul2	SULFONAMIDE
Acinetobacter_baumannii_strain_16533.fasta	470.9348.con.0001	1280288	1281076	+	ant(3'')-IIa	1-789/789	===============	0/0	100.00	100.00	ncbi	NG_054646.1	aminoglycoside nucleotidyltransferase ANT(3'')-IIa	SPECTINOMYCIN;STREPTOMYCIN
Acinetobacter_baumannii_strain_16533.fasta	470.9348.con.0001	1362297	1363496	-	tet(B)	1-1200/1206	===============	0/0	99.50	100.00	ncbi	NG_048161.1	tetracycline efflux MFS transporter Tet(B)	TETRACYCLINE
Acinetobacter_baumannii_strain_16533.fasta	470.9348.con.0001	1366869	1367705	-	aph(6)-Id	1-837/837	===============	0/0	100.00	100.00	ncbi	NG_047464.1	aminoglycoside O-phosphotransferase APH(6)-Id	STREPTOMYCIN
Acinetobacter_baumannii_strain_16533.fasta	470.9348.con.0001	1367705	1368518	-	aph(3'')-Ib	15-828/828	===============	0/0	98.31	99.88	ncbi	NG_056002.2	aminoglycoside O-phosphotransferase APH(3'')-Ib	STREPTOMYCIN
Acinetobacter_baumannii_strain_16533.fasta	470.9348.con.0001	2421915	2422730	+	aph(3')-Ia	1-816/816	===============	0/0	100.00	99.88	ncbi	NG_047431.1	aminoglycoside O-phosphotransferase APH(3')-Ia	KANAMYCIN
Acinetobacter_baumannii_strain_16533.fasta	470.9348.con.0001	2424577	2425131	+	aac(6')-Ib'	1-555/555	===============	0/0	100.00	100.00	ncbi	NG_051695.1	aminoglycoside N-acetyltransferase AAC(6')-Ib'	GENTAMICIN
Acinetobacter_baumannii_strain_16533.fasta	470.9348.con.0001	2425224	2425856	+	catB8	1-633/633	===============	0/0	100.00	100.00	ncbi	NG_047616.1	type B-3 chloramphenicol O-acetyltransferase CatB8	CHLORAMPHENICOL
Acinetobacter_baumannii_strain_16533.fasta	470.9348.con.0001	2425914	2426705	+	aadA1	1-792/792	===============	0/0	100.00	99.87	ncbi	NG_052266.1	ANT(3'')-Ia family aminoglycoside nucleotidyltransferase AadA1	STREPTOMYCIN
Acinetobacter_baumannii_strain_16533.fasta	470.9348.con.0001	2427210	2428049	+	sul1	1-840/840	===============	0/0	100.00	100.00	ncbi	NG_048082.1	sulfonamide-resistant dihydropteroate synthase Sul1	SULFONAMIDE
Acinetobacter_baumannii_strain_16533.fasta	470.9348.con.0001	2431394	2432167	+	armA	1-774/774	===============	0/0	100.00	100.00	ncbi	NG_047476.1	ArmA family 16S rRNA (guanine(1405)-N(7))-methyltransferase	GENTAMICIN
Acinetobacter_baumannii_strain_16533.fasta	470.9348.con.0001	2434466	2435941	+	msr(E)	1-1476/1476	===============	0/0	100.00	100.00	ncbi	NG_048007.1	ABC-F type ribosomal protection protein Msr(E)	MACROLIDE
Acinetobacter_baumannii_strain_16533.fasta	470.9348.con.0001	2435997	2436881	+	mph(E)	1-885/885	===============	0/0	100.00	100.00	ncbi	NG_064660.1	Mph(E) family macrolide 2'-phosphotransferase	MACROLIDE
Acinetobacter_baumannii_strain_16533.fasta	470.9348.con.0001	3319769	3320593	+	blaOXA-66	1-825/825	===============	0/0	100.00	100.00	ncbi	NG_049806.1	OXA-51 family carbapenem-hydrolyzing class D beta-lactamase OXA-66	CARBAPENEM
Acinetobacter_baumannii_strain_16533.fasta	470.9348.con.0001	3754946	3755806	-	blaTEM-12	1-861/861	===============	0/0	100.00	99.88	ncbi	NG_050163.1	class A extended-spectrum beta-lactamase TEM-12	CEPHALOSPORIN
Acinetobacter_baumannii_strain_16533.fasta	470.9348.con.0001	3996712	3997863	+	blaADC-30	1-1152/1152	===============	0/0	100.00	100.00	ncbi	NG_048652.1	class C extended-spectrum beta-lactamase ADC-30	CEPHALOSPORIN
Acinetobacter_baumannii_strain_16533.fasta	470.9348.con.0002	51244	52065	-	blaOXA-23	1-822/822	===============	0/0	100.00	100.00	ncbi	NG_049525.1	carbapenem-hydrolyzing class D beta-lactamase OXA-23	CARBAPENEM
Acinetobacter_baumannii_strain_16533.fasta	470.9348.con.0002	85386	86165	+	aph(3')-VIa	1-780/780	===============	0/0	100.00	100.00	ncbi	NG_047448.1	aminoglycoside O-phosphotransferase APH(3')-VIa	AMIKACIN;KANAMYCIN
Acinetobacter_baumannii_strain_171.fasta	470.7339.con.0004	35598	36386	-	ant(3'')-IIa	1-789/789	===============	0/0	100.00	98.61	ncbi	NG_054646.1	aminoglycoside nucleotidyltransferase ANT(3'')-IIa	SPECTINOMYCIN;STREPTOMYCIN
Acinetobacter_baumannii_strain_171.fasta	470.7339.con.0017	7501	8325	-	blaOXA-66	1-825/825	===============	0/0	100.00	100.00	ncbi	NG_049806.1	OXA-51 family carbapenem-hydrolyzing class D beta-lactamase OXA-66	CARBAPENEM
Acinetobacter_baumannii_strain_171.fasta	470.7339.con.0029	32380	33193	+	aph(3'')-Ib	15-828/828	===============	0/0	98.31	99.88	ncbi	NG_056002.2	aminoglycoside O-phosphotransferase APH(3'')-Ib	STREPTOMYCIN
Acinetobacter_baumannii_strain_171.fasta	470.7339.con.0029	33193	34029	+	aph(6)-Id	1-837/837	===============	0/0	100.00	100.00	ncbi	NG_047464.1	aminoglycoside O-phosphotransferase APH(6)-Id	STREPTOMYCIN
Acinetobacter_baumannii_strain_171.fasta	470.7339.con.0029	37402	38601	+	tet(B)	1-1200/1206	===============	0/0	99.50	100.00	ncbi	NG_048161.1	tetracycline efflux MFS transporter Tet(B)	TETRACYCLINE
Acinetobacter_baumannii_strain_171.fasta	470.7339.con.0061	8373	9521	-	blaADC-223	1-1149/1149	===============	0/0	100.00	99.91	ncbi	NG_067194.1	class C beta-lactamase ADC-223	CEPHALOSPORIN
Acinetobacter_baumannii_strain_171.fasta	470.7339.con.0073	576	1158	-	aac(6')-Ip	1-582/582	========/======	1/1	100.00	99.66	ncbi	NG_047307.2	aminoglycoside 6'-N-acetyltransferase AAC(6')-Ip	AMINOGLYCOSIDE
Acinetobacter_baumannii_strain_171.fasta	470.7339.con.0075	1031	1495	-	aac(3)-Ia	1-465/465	===============	0/0	100.00	100.00	ncbi	NG_047234.1	aminoglycoside N-acetyltransferase AAC(3)-Ia	GENTAMICIN
Acinetobacter_baumannii_strain_171.fasta	470.7339.con.0080	32	859	-	blaOXA-72	1-828/828	===============	0/0	100.00	100.00	ncbi	NG_049813.1	OXA-24 family carbapenem-hydrolyzing class D beta-lactamase OXA-72	CARBAPENEM
Acinetobacter_baumannii_strain_177.fasta	470.7340.con.0001	353002	354168	-	blaADC-100	1-1158/1158	========/======	1/9	100.00	99.23	ncbi	NG_051439.1	class C beta-lactamase ADC-100	CEPHALOSPORIN
Acinetobacter_baumannii_strain_177.fasta	470.7340.con.0004	247422	248246	-	blaOXA-113	1-825/825	===============	0/0	100.00	99.39	ncbi	NG_049406.1	OXA-51 family carbapenem-hydrolyzing class D beta-lactamase OXA-113	CARBAPENEM
Acinetobacter_baumannii_strain_177.fasta	470.7340.con.0008	35598	36386	-	ant(3'')-IIa	1-789/789	===============	0/0	100.00	98.61	ncbi	NG_054646.1	aminoglycoside nucleotidyltransferase ANT(3'')-IIa	SPECTINOMYCIN;STREPTOMYCIN
Acinetobacter_baumannii_strain_177.fasta	470.7340.con.0020	127	1326	-	tet(B)	1-1200/1206	===============	0/0	99.50	100.00	ncbi	NG_048161.1	tetracycline efflux MFS transporter Tet(B)	TETRACYCLINE
Acinetobacter_baumannii_strain_177.fasta	470.7340.con.0020	4699	5535	-	aph(6)-Id	1-837/837	===============	0/0	100.00	100.00	ncbi	NG_047464.1	aminoglycoside O-phosphotransferase APH(6)-Id	STREPTOMYCIN
Acinetobacter_baumannii_strain_177.fasta	470.7340.con.0020	5535	6348	-	aph(3'')-Ib	15-828/828	===============	0/0	98.31	99.88	ncbi	NG_056002.2	aminoglycoside O-phosphotransferase APH(3'')-Ib	STREPTOMYCIN
Acinetobacter_baumannii_strain_177.fasta	470.7340.con.0047	146	961	+	sul2	1-816/816	===============	0/0	100.00	100.00	ncbi	NG_051852.1	sulfonamide-resistant dihydropteroate synthase Sul2	SULFONAMIDE
Acinetobacter_baumannii_strain_182.fasta	470.7341.con.0001	353002	354168	-	blaADC-100	1-1158/1158	========/======	1/9	100.00	99.23	ncbi	NG_051439.1	class C beta-lactamase ADC-100	CEPHALOSPORIN
Acinetobacter_baumannii_strain_182.fasta	470.7341.con.0004	247422	248246	-	blaOXA-113	1-825/825	===============	0/0	100.00	99.39	ncbi	NG_049406.1	OXA-51 family carbapenem-hydrolyzing class D beta-lactamase OXA-113	CARBAPENEM
Acinetobacter_baumannii_strain_182.fasta	470.7341.con.0008	127909	128697	+	ant(3'')-IIa	1-789/789	===============	0/0	100.00	98.61	ncbi	NG_054646.1	aminoglycoside nucleotidyltransferase ANT(3'')-IIa	SPECTINOMYCIN;STREPTOMYCIN
Acinetobacter_baumannii_strain_182.fasta	470.7341.con.0020	127	1326	-	tet(B)	1-1200/1206	===============	0/0	99.50	100.00	ncbi	NG_048161.1	tetracycline efflux MFS transporter Tet(B)	TETRACYCLINE
Acinetobacter_baumannii_strain_182.fasta	470.7341.con.0020	4699	5535	-	aph(6)-Id	1-837/837	===============	0/0	100.00	100.00	ncbi	NG_047464.1	aminoglycoside O-phosphotransferase APH(6)-Id	STREPTOMYCIN
Acinetobacter_baumannii_strain_182.fasta	470.7341.con.0020	5535	6348	-	aph(3'')-Ib	15-828/828	===============	0/0	98.31	99.88	ncbi	NG_056002.2	aminoglycoside O-phosphotransferase APH(3'')-Ib	STREPTOMYCIN
Acinetobacter_baumannii_strain_182.fasta	470.7341.con.0045	146	961	+	sul2	1-816/816	===============	0/0	100.00	100.00	ncbi	NG_051852.1	sulfonamide-resistant dihydropteroate synthase Sul2	SULFONAMIDE
Acinetobacter_baumannii_strain_183.fasta	470.7342.con.0015	50897	51710	+	aph(3'')-Ib	15-828/828	===============	0/0	98.31	99.88	ncbi	NG_056002.2	aminoglycoside O-phosphotransferase APH(3'')-Ib	STREPTOMYCIN
Acinetobacter_baumannii_strain_183.fasta	470.7342.con.0015	51710	52546	+	aph(6)-Id	1-837/837	===============	0/0	100.00	100.00	ncbi	NG_047464.1	aminoglycoside O-phosphotransferase APH(6)-Id	STREPTOMYCIN
Acinetobacter_baumannii_strain_183.fasta	470.7342.con.0015	55919	57118	+	tet(B)	1-1200/1206	===============	0/0	99.50	100.00	ncbi	NG_048161.1	tetracycline efflux MFS transporter Tet(B)	TETRACYCLINE
Acinetobacter_baumannii_strain_183.fasta	470.7342.con.0022	53551	54339	+	ant(3'')-IIa	1-789/789	===============	0/0	100.00	98.61	ncbi	NG_054646.1	aminoglycoside nucleotidyltransferase ANT(3'')-IIa	SPECTINOMYCIN;STREPTOMYCIN
Acinetobacter_baumannii_strain_183.fasta	470.7342.con.0030	30888	31712	-	blaOXA-71	1-825/825	===============	0/0	100.00	99.88	ncbi	NG_049812.1	OXA-51 family carbapenem-hydrolyzing class D beta-lactamase OXA-71	CARBAPENEM
Acinetobacter_baumannii_strain_183.fasta	470.7342.con.0036	23216	24367	-	blaADC-30	1-1152/1152	===============	0/0	100.00	100.00	ncbi	NG_048652.1	class C extended-spectrum beta-lactamase ADC-30	CEPHALOSPORIN
Acinetobacter_baumannii_strain_183.fasta	470.7342.con.0055	825	1685	+	blaTEM-12	1-861/861	===============	0/0	100.00	99.88	ncbi	NG_050163.1	class A extended-spectrum beta-lactamase TEM-12	CEPHALOSPORIN
Acinetobacter_baumannii_strain_20858.fasta	470.9345.con.0001	415008	415823	+	aph(3')-Ia	1-816/816	===============	0/0	100.00	99.88	ncbi	NG_047431.1	aminoglycoside O-phosphotransferase APH(3')-Ia	KANAMYCIN
Acinetobacter_baumannii_strain_20858.fasta	470.9345.con.0001	417670	418224	+	aac(6')-Ib'	1-555/555	===============	0/0	100.00	100.00	ncbi	NG_051695.1	aminoglycoside N-acetyltransferase AAC(6')-Ib'	GENTAMICIN
Acinetobacter_baumannii_strain_20858.fasta	470.9345.con.0001	418317	418949	+	catB8	1-633/633	===============	0/0	100.00	100.00	ncbi	NG_047616.1	type B-3 chloramphenicol O-acetyltransferase CatB8	CHLORAMPHENICOL
Acinetobacter_baumannii_strain_20858.fasta	470.9345.con.0001	419007	419798	+	aadA1	1-792/792	===============	0/0	100.00	99.87	ncbi	NG_052266.1	ANT(3'')-Ia family aminoglycoside nucleotidyltransferase AadA1	STREPTOMYCIN
Acinetobacter_baumannii_strain_20858.fasta	470.9345.con.0001	420303	421142	+	sul1	1-840/840	===============	0/0	100.00	100.00	ncbi	NG_048082.1	sulfonamide-resistant dihydropteroate synthase Sul1	SULFONAMIDE
Acinetobacter_baumannii_strain_20858.fasta	470.9345.con.0001	424487	425260	+	armA	1-774/774	===============	0/0	100.00	100.00	ncbi	NG_047476.1	ArmA family 16S rRNA (guanine(1405)-N(7))-methyltransferase	GENTAMICIN
Acinetobacter_baumannii_strain_20858.fasta	470.9345.con.0001	427559	429034	+	msr(E)	1-1476/1476	===============	0/0	100.00	100.00	ncbi	NG_048007.1	ABC-F type ribosomal protection protein Msr(E)	MACROLIDE
Acinetobacter_baumannii_strain_20858.fasta	470.9345.con.0001	429090	429974	+	mph(E)	1-885/885	===============	0/0	100.00	100.00	ncbi	NG_064660.1	Mph(E) family macrolide 2'-phosphotransferase	MACROLIDE
Acinetobacter_baumannii_strain_20858.fasta	470.9345.con.0001	1310073	1310897	+	blaOXA-66	1-825/825	===============	0/0	100.00	100.00	ncbi	NG_049806.1	OXA-51 family carbapenem-hydrolyzing class D beta-lactamase OXA-66	CARBAPENEM
Acinetobacter_baumannii_strain_20858.fasta	470.9345.con.0001	1968510	1969661	+	blaADC-30	1-1152/1152	===============	0/0	100.00	100.00	ncbi	NG_048652.1	class C extended-spectrum beta-lactamase ADC-30	CEPHALOSPORIN
Acinetobacter_baumannii_strain_20858.fasta	470.9345.con.0001	2772612	2773433	+	blaOXA-23	1-822/822	===============	0/0	100.00	100.00	ncbi	NG_049525.1	carbapenem-hydrolyzing class D beta-lactamase OXA-23	CARBAPENEM
Acinetobacter_baumannii_strain_20858.fasta	470.9345.con.0001	3017621	3018442	-	blaOXA-23	1-822/822	===============	0/0	100.00	100.00	ncbi	NG_049525.1	carbapenem-hydrolyzing class D beta-lactamase OXA-23	CARBAPENEM
Acinetobacter_baumannii_strain_20858.fasta	470.9345.con.0001	3330136	3330924	+	ant(3'')-IIa	1-789/789	===============	0/0	100.00	98.86	ncbi	NG_054646.1	aminoglycoside nucleotidyltransferase ANT(3'')-IIa	SPECTINOMYCIN;STREPTOMYCIN
Acinetobacter_baumannii_strain_20858.fasta	470.9345.con.0001	3412131	3413330	-	tet(B)	1-1200/1206	===============	0/0	99.50	100.00	ncbi	NG_048161.1	tetracycline efflux MFS transporter Tet(B)	TETRACYCLINE
Acinetobacter_baumannii_strain_20858.fasta	470.9345.con.0001	3416703	3417539	-	aph(6)-Id	1-837/837	===============	0/0	100.00	100.00	ncbi	NG_047464.1	aminoglycoside O-phosphotransferase APH(6)-Id	STREPTOMYCIN
Acinetobacter_baumannii_strain_20858.fasta	470.9345.con.0001	3417539	3418352	-	aph(3'')-Ib	15-828/828	===============	0/0	98.31	99.88	ncbi	NG_056002.2	aminoglycoside O-phosphotransferase APH(3'')-Ib	STREPTOMYCIN
Acinetobacter_baumannii_strain_2375.fasta	470.9347.con.0001	177546	178370	+	blaOXA-144	1-825/825	===============	0/0	100.00	100.00	ncbi	NG_049442.1	OXA-51 family carbapenem-hydrolyzing class D beta-lactamase OXA-144	CARBAPENEM
Acinetobacter_baumannii_strain_2375.fasta	470.9347.con.0001	1681494	1682314	+	blaOXA-23	1-822/822	========/======	1/1	99.88	99.88	ncbi	NG_049525.1	carbapenem-hydrolyzing class D beta-lactamase OXA-23	CARBAPENEM
Acinetobacter_baumannii_strain_2375.fasta	470.9347.con.0001	1768278	1769066	-	ant(3'')-IIa	1-789/789	===============	0/0	100.00	99.24	ncbi	NG_054646.1	aminoglycoside nucleotidyltransferase ANT(3'')-IIa	SPECTINOMYCIN;STREPTOMYCIN
Acinetobacter_baumannii_strain_2375.fasta	470.9347.con.0001	3056943	3058094	-	blaADC-76	1-1152/1152	===============	0/0	100.00	100.00	ncbi	NG_048681.1	class C extended-spectrum beta-lactamase ADC-76	CEPHALOSPORIN
Acinetobacter_baumannii_strain_260.fasta	470.7343.con.0001	137	1303	+	blaADC-100	1-1158/1158	========/======	1/9	100.00	99.23	ncbi	NG_051439.1	class C beta-lactamase ADC-100	CEPHALOSPORIN
Acinetobacter_baumannii_strain_260.fasta	470.7343.con.0004	247422	248246	-	blaOXA-113	1-825/825	===============	0/0	100.00	99.39	ncbi	NG_049406.1	OXA-51 family carbapenem-hydrolyzing class D beta-lactamase OXA-113	CARBAPENEM
Acinetobacter_baumannii_strain_260.fasta	470.7343.con.0008	35598	36386	-	ant(3'')-IIa	1-789/789	===============	0/0	100.00	98.61	ncbi	NG_054646.1	aminoglycoside nucleotidyltransferase ANT(3'')-IIa	SPECTINOMYCIN;STREPTOMYCIN
Acinetobacter_baumannii_strain_260.fasta	470.7343.con.0019	127	1326	-	tet(B)	1-1200/1206	===============	0/0	99.50	100.00	ncbi	NG_048161.1	tetracycline efflux MFS transporter Tet(B)	TETRACYCLINE
Acinetobacter_baumannii_strain_260.fasta	470.7343.con.0019	4699	5535	-	aph(6)-Id	1-837/837	===============	0/0	100.00	100.00	ncbi	NG_047464.1	aminoglycoside O-phosphotransferase APH(6)-Id	STREPTOMYCIN
Acinetobacter_baumannii_strain_260.fasta	470.7343.con.0019	5535	6348	-	aph(3'')-Ib	15-828/828	===============	0/0	98.31	99.88	ncbi	NG_056002.2	aminoglycoside O-phosphotransferase APH(3'')-Ib	STREPTOMYCIN
Acinetobacter_baumannii_strain_260.fasta	470.7343.con.0035	146	961	+	sul2	1-816/816	===============	0/0	100.00	100.00	ncbi	NG_051852.1	sulfonamide-resistant dihydropteroate synthase Sul2	SULFONAMIDE
Acinetobacter_baumannii_strain_29282.fasta	470.9346.con.0001	351094	351909	+	sul2	1-816/816	===============	0/0	100.00	100.00	ncbi	NG_051852.1	sulfonamide-resistant dihydropteroate synthase Sul2	SULFONAMIDE
Acinetobacter_baumannii_strain_29282.fasta	470.9346.con.0001	359971	360807	-	aph(6)-Id	1-837/837	===============	0/0	100.00	100.00	ncbi	NG_047464.1	aminoglycoside O-phosphotransferase APH(6)-Id	STREPTOMYCIN
Acinetobacter_baumannii_strain_29282.fasta	470.9346.con.0001	360807	361634	-	aph(3'')-Ib	1-828/828	===============	0/0	100.00	99.88	ncbi	NG_056002.2	aminoglycoside O-phosphotransferase APH(3'')-Ib	STREPTOMYCIN
Acinetobacter_baumannii_strain_29282.fasta	470.9346.con.0001	642878	643666	+	ant(3'')-IIa	1-789/789	===============	0/0	100.00	99.24	ncbi	NG_054646.1	aminoglycoside nucleotidyltransferase ANT(3'')-IIa	SPECTINOMYCIN;STREPTOMYCIN
Acinetobacter_baumannii_strain_29282.fasta	470.9346.con.0001	730236	731057	-	blaOXA-23	1-822/822	===============	0/0	100.00	100.00	ncbi	NG_049525.1	carbapenem-hydrolyzing class D beta-lactamase OXA-23	CARBAPENEM
Acinetobacter_baumannii_strain_29282.fasta	470.9346.con.0001	2275496	2276320	-	blaOXA-68	1-825/825	===============	0/0	100.00	100.00	ncbi	NG_049808.1	OXA-51 family carbapenem-hydrolyzing class D beta-lactamase OXA-68	CARBAPENEM
Acinetobacter_baumannii_strain_29282.fasta	470.9346.con.0001	2300738	2301559	+	blaOXA-23	1-822/822	===============	0/0	100.00	100.00	ncbi	NG_049525.1	carbapenem-hydrolyzing class D beta-lactamase OXA-23	CARBAPENEM
Acinetobacter_baumannii_strain_29282.fasta	470.9346.con.0001	3311203	3312354	+	blaADC-76	1-1152/1152	===============	0/0	100.00	100.00	ncbi	NG_048681.1	class C extended-spectrum beta-lactamase ADC-76	CEPHALOSPORIN
Acinetobacter_baumannii_strain_29282.fasta	470.9346.con.0001	3880055	3880834	-	aph(3')-VIa	1-780/780	===============	0/0	100.00	99.49	ncbi	NG_047448.1	aminoglycoside O-phosphotransferase APH(3')-VIa	AMIKACIN;KANAMYCIN
Acinetobacter_baumannii_strain_29282.fasta	470.9346.con.0002	93195	94010	+	sul2	1-816/816	===============	0/0	100.00	100.00	ncbi	NG_051852.1	sulfonamide-resistant dihydropteroate synthase Sul2	SULFONAMIDE
Acinetobacter_baumannii_strain_29282.fasta	470.9346.con.0002	94625	95830	-	tet(B)	1-1206/1206	===============	0/0	100.00	100.00	ncbi	NG_048161.1	tetracycline efflux MFS transporter Tet(B)	TETRACYCLINE
Acinetobacter_baumannii_strain_29282.fasta	470.9346.con.0002	102938	103822	-	mph(E)	1-885/885	===============	0/0	100.00	100.00	ncbi	NG_064660.1	Mph(E) family macrolide 2'-phosphotransferase	MACROLIDE
Acinetobacter_baumannii_strain_29282.fasta	470.9346.con.0002	103878	105354	-	msr(E)	1-1476/1476	========/======	1/1	100.00	99.93	ncbi	NG_048007.1	ABC-F type ribosomal protection protein Msr(E)	MACROLIDE
Acinetobacter_baumannii_strain_29282.fasta	470.9346.con.0002	107653	108426	-	armA	1-774/774	===============	0/0	100.00	100.00	ncbi	NG_047476.1	ArmA family 16S rRNA (guanine(1405)-N(7))-methyltransferase	GENTAMICIN
Acinetobacter_baumannii_strain_29282.fasta	470.9346.con.0002	113108	113947	-	sul1	1-840/840	===============	0/0	100.00	100.00	ncbi	NG_048082.1	sulfonamide-resistant dihydropteroate synthase Sul1	SULFONAMIDE
Acinetobacter_baumannii_strain_29282.fasta	470.9346.con.0002	115862	116788	-	blaPER-7	1-927/927	===============	0/0	100.00	100.00	ncbi	NG_049966.1	class A extended-spectrum beta-lactamase PER-7	CEPHALOSPORIN
Acinetobacter_baumannii_strain_29282.fasta	470.9346.con.0002	119059	119898	-	sul1	1-840/840	===============	0/0	100.00	100.00	ncbi	NG_048082.1	sulfonamide-resistant dihydropteroate synthase Sul1	SULFONAMIDE
Acinetobacter_baumannii_strain_29282.fasta	470.9346.con.0002	120431	121689	-	cmlA5	1-1260/1260	========/======	1/1	99.92	99.92	ncbi	NG_051436.1	chloramphenicol efflux MFS transporter CmlA5	CHLORAMPHENICOL
Acinetobacter_baumannii_strain_29282.fasta	470.9346.con.0002	122010	122462	-	arr-2	1-453/453	===============	0/0	100.00	100.00	ncbi	NG_048580.1	NAD(+)--rifampin ADP-ribosyltransferase Arr-2	RIFAMYCIN
Acinetobacter_baumannii_strain_29282.fasta	470.9346.con.0002	132565	133380	+	sul2	1-816/816	===============	0/0	100.00	100.00	ncbi	NG_051852.1	sulfonamide-resistant dihydropteroate synthase Sul2	SULFONAMIDE
Acinetobacter_baumannii_strain_29282.fasta	470.9346.con.0002	141321	142157	-	aph(6)-Id	1-837/837	===============	0/0	100.00	100.00	ncbi	NG_047464.1	aminoglycoside O-phosphotransferase APH(6)-Id	STREPTOMYCIN
Acinetobacter_baumannii_strain_29282.fasta	470.9346.con.0002	142157	142970	-	aph(3'')-Ib	15-828/828	===============	0/0	98.31	99.88	ncbi	NG_056002.2	aminoglycoside O-phosphotransferase APH(3'')-Ib	STREPTOMYCIN
Acinetobacter_baumannii_strain_2992.fasta	470.9344.con.0001	970950	971738	+	ant(3'')-IIa	1-789/789	===============	0/0	100.00	100.00	ncbi	NG_054652.1	aminoglycoside nucleotidyltransferase ANT(3'')-IIa	SPECTINOMYCIN;STREPTOMYCIN
Acinetobacter_baumannii_strain_2992.fasta	470.9344.con.0001	1060289	1061110	-	blaOXA-23	1-822/822	===============	0/0	100.00	100.00	ncbi	NG_049525.1	carbapenem-hydrolyzing class D beta-lactamase OXA-23	CARBAPENEM
Acinetobacter_baumannii_strain_2992.fasta	470.9344.con.0001	2556657	2557481	-	blaOXA-64	1-825/825	===============	0/0	100.00	100.00	ncbi	NG_049804.1	OXA-51 family carbapenem-hydrolyzing class D beta-lactamase OXA-64	CARBAPENEM
Acinetobacter_baumannii_strain_2992.fasta	470.9344.con.0001	3748989	3750140	+	blaADC-26	1-1152/1152	===============	0/0	100.00	99.91	ncbi	NG_048650.1	class C extended-spectrum beta-lactamase ADC-26	CEPHALOSPORIN
Acinetobacter_baumannii_strain_2992.fasta	470.9344.con.0008	23000	23830	+	blaOXA-235	1-831/831	===============	0/0	100.00	96.75	ncbi	NG_049530.1	OXA-134 family carbapenem-hydrolyzing class D beta-lactamase OXA-235	CARBAPENEM
Acinetobacter_baumannii_strain_2992.fasta	470.9344.con.0012	84908	85722	+	sul2	1-816/816	========/======	1/1	99.88	99.88	ncbi	NG_051852.1	sulfonamide-resistant dihydropteroate synthase Sul2	SULFONAMIDE
Acinetobacter_baumannii_strain_2992.fasta	470.9344.con.0012	86337	87542	-	tet(B)	1-1206/1206	===============	0/0	100.00	100.00	ncbi	NG_048161.1	tetracycline efflux MFS transporter Tet(B)	TETRACYCLINE
Acinetobacter_baumannii_strain_2992.fasta	470.9344.con.0012	94652	95535	-	mph(E)	1-885/885	========/======	1/1	99.89	99.89	ncbi	NG_064660.1	Mph(E) family macrolide 2'-phosphotransferase	MACROLIDE
Acinetobacter_baumannii_strain_2992.fasta	470.9344.con.0012	95590	97065	-	msr(E)	1-1476/1476	========/======	2/2	99.93	99.86	ncbi	NG_048007.1	ABC-F type ribosomal protection protein Msr(E)	MACROLIDE
Acinetobacter_baumannii_strain_2992.fasta	470.9344.con.0012	99362	100133	-	armA	1-774/774	========/======	2/2	99.74	99.74	ncbi	NG_047476.1	ArmA family 16S rRNA (guanine(1405)-N(7))-methyltransferase	GENTAMICIN
Acinetobacter_baumannii_strain_2992.fasta	470.9344.con.0012	104815	105654	-	sul1	1-840/840	===============	0/0	100.00	100.00	ncbi	NG_048082.1	sulfonamide-resistant dihydropteroate synthase Sul1	SULFONAMIDE
Acinetobacter_baumannii_strain_2992.fasta	470.9344.con.0012	107569	108495	-	blaPER-7	1-927/927	===============	0/0	100.00	100.00	ncbi	NG_049966.1	class A extended-spectrum beta-lactamase PER-7	CEPHALOSPORIN
Acinetobacter_baumannii_strain_2992.fasta	470.9344.con.0012	110766	111605	-	sul1	1-840/840	===============	0/0	100.00	100.00	ncbi	NG_048082.1	sulfonamide-resistant dihydropteroate synthase Sul1	SULFONAMIDE
Acinetobacter_baumannii_strain_2992.fasta	470.9344.con.0012	112138	113397	-	cmlA5	1-1260/1260	===============	0/0	100.00	100.00	ncbi	NG_051436.1	chloramphenicol efflux MFS transporter CmlA5	CHLORAMPHENICOL
Acinetobacter_baumannii_strain_2992.fasta	470.9344.con.0012	113718	114170	-	arr-2	1-453/453	===============	0/0	100.00	100.00	ncbi	NG_048580.1	NAD(+)--rifampin ADP-ribosyltransferase Arr-2	RIFAMYCIN
Acinetobacter_baumannii_strain_2992.fasta	470.9344.con.0012	124273	125088	+	sul2	1-816/816	===============	0/0	100.00	100.00	ncbi	NG_051852.1	sulfonamide-resistant dihydropteroate synthase Sul2	SULFONAMIDE
Acinetobacter_baumannii_strain_2992.fasta	470.9344.con.0012	127700	128536	-	aph(6)-Id	1-837/837	===============	0/0	100.00	100.00	ncbi	NG_047464.1	aminoglycoside O-phosphotransferase APH(6)-Id	STREPTOMYCIN
Acinetobacter_baumannii_strain_2992.fasta	470.9344.con.0012	128536	129349	-	aph(3'')-Ib	15-828/828	===============	0/0	98.31	99.88	ncbi	NG_056002.2	aminoglycoside O-phosphotransferase APH(3'')-Ib	STREPTOMYCIN
Acinetobacter_baumannii_strain_2992.fasta	470.9344.con.0012	188030	188890	-	aac(3)-IIe	1-861/861	===============	0/0	100.00	100.00	ncbi	NG_047244.1	aminoglycoside N-acetyltransferase AAC(3)-IIe	GENTAMICIN
Acinetobacter_baumannii_strain_2992.fasta	470.9344.con.0012	193601	194173	-	aac(6')-Ian	1-573/573	===============	0/0	100.00	100.00	ncbi	NG_047282.1	aminoglycoside N-acetyltransferase AAC(6')-Ian	AMIKACIN;KANAMYCIN;TOBRAMYCIN
Acinetobacter_baumannii_strain_329.fasta	470.7344.con.0012	37791	38579	-	ant(3'')-IIa	1-789/789	===============	0/0	100.00	98.61	ncbi	NG_054646.1	aminoglycoside nucleotidyltransferase ANT(3'')-IIa	SPECTINOMYCIN;STREPTOMYCIN
Acinetobacter_baumannii_strain_329.fasta	470.7344.con.0029	8672	9871	-	tet(B)	1-1200/1206	===============	0/0	99.50	100.00	ncbi	NG_048161.1	tetracycline efflux MFS transporter Tet(B)	TETRACYCLINE
Acinetobacter_baumannii_strain_329.fasta	470.7344.con.0029	13244	14080	-	aph(6)-Id	1-837/837	===============	0/0	100.00	100.00	ncbi	NG_047464.1	aminoglycoside O-phosphotransferase APH(6)-Id	STREPTOMYCIN
Acinetobacter_baumannii_strain_329.fasta	470.7344.con.0029	14080	14893	-	aph(3'')-Ib	15-828/828	===============	0/0	98.31	99.88	ncbi	NG_056002.2	aminoglycoside O-phosphotransferase APH(3'')-Ib	STREPTOMYCIN
Acinetobacter_baumannii_strain_329.fasta	470.7344.con.0039	26230	27054	+	blaOXA-66	1-825/825	===============	0/0	100.00	100.00	ncbi	NG_049806.1	OXA-51 family carbapenem-hydrolyzing class D beta-lactamase OXA-66	CARBAPENEM
Acinetobacter_baumannii_strain_329.fasta	470.7344.con.0067	137	1288	+	blaADC-30	1-1152/1152	===============	0/0	100.00	100.00	ncbi	NG_048652.1	class C extended-spectrum beta-lactamase ADC-30	CEPHALOSPORIN
Acinetobacter_baumannii_strain_329.fasta	470.7344.con.0077	576	1158	-	aac(6')-Ip	1-582/582	========/======	1/1	100.00	99.66	ncbi	NG_047307.2	aminoglycoside 6'-N-acetyltransferase AAC(6')-Ip	AMINOGLYCOSIDE
Acinetobacter_baumannii_strain_329.fasta	470.7344.con.0079	141	605	+	aac(3)-Ia	1-465/465	===============	0/0	100.00	100.00	ncbi	NG_047234.1	aminoglycoside N-acetyltransferase AAC(3)-Ia	GENTAMICIN
Acinetobacter_baumannii_strain_329.fasta	470.7344.con.0087	32	859	-	blaOXA-72	1-828/828	===============	0/0	100.00	100.00	ncbi	NG_049813.1	OXA-24 family carbapenem-hydrolyzing class D beta-lactamase OXA-72	CARBAPENEM
Acinetobacter_baumannii_strain_34301.fasta	470.9342.con.0001	1055332	1056153	+	blaOXA-23	1-822/822	===============	0/0	100.00	100.00	ncbi	NG_049525.1	carbapenem-hydrolyzing class D beta-lactamase OXA-23	CARBAPENEM
Acinetobacter_baumannii_strain_34301.fasta	470.9342.con.0001	1142724	1143512	-	ant(3'')-IIa	1-789/789	===============	0/0	100.00	99.24	ncbi	NG_054646.1	aminoglycoside nucleotidyltransferase ANT(3'')-IIa	SPECTINOMYCIN;STREPTOMYCIN
Acinetobacter_baumannii_strain_34301.fasta	470.9342.con.0001	1424777	1425604	+	aph(3'')-Ib	1-828/828	===============	0/0	100.00	99.88	ncbi	NG_056002.2	aminoglycoside O-phosphotransferase APH(3'')-Ib	STREPTOMYCIN
Acinetobacter_baumannii_strain_34301.fasta	470.9342.con.0001	1425604	1426440	+	aph(6)-Id	1-837/837	===============	0/0	100.00	100.00	ncbi	NG_047464.1	aminoglycoside O-phosphotransferase APH(6)-Id	STREPTOMYCIN
Acinetobacter_baumannii_strain_34301.fasta	470.9342.con.0001	1434503	1435318	-	sul2	1-816/816	===============	0/0	100.00	100.00	ncbi	NG_051852.1	sulfonamide-resistant dihydropteroate synthase Sul2	SULFONAMIDE
Acinetobacter_baumannii_strain_34301.fasta	470.9342.con.0001	1878408	1879187	+	aph(3')-VIa	1-780/780	===============	0/0	100.00	99.49	ncbi	NG_047448.1	aminoglycoside O-phosphotransferase APH(3')-VIa	AMIKACIN;KANAMYCIN
Acinetobacter_baumannii_strain_34301.fasta	470.9342.con.0001	2446888	2448039	-	blaADC-76	1-1152/1152	===============	0/0	100.00	100.00	ncbi	NG_048681.1	class C extended-spectrum beta-lactamase ADC-76	CEPHALOSPORIN
Acinetobacter_baumannii_strain_34301.fasta	470.9342.con.0001	3457690	3458511	-	blaOXA-23	1-822/822	===============	0/0	100.00	100.00	ncbi	NG_049525.1	carbapenem-hydrolyzing class D beta-lactamase OXA-23	CARBAPENEM
Acinetobacter_baumannii_strain_34301.fasta	470.9342.con.0001	3482929	3483753	+	blaOXA-68	1-825/825	===============	0/0	100.00	100.00	ncbi	NG_049808.1	OXA-51 family carbapenem-hydrolyzing class D beta-lactamase OXA-68	CARBAPENEM
Acinetobacter_baumannii_strain_34301.fasta	470.9342.con.0002	5622	6506	-	mph(E)	1-885/885	===============	0/0	100.00	100.00	ncbi	NG_064660.1	Mph(E) family macrolide 2'-phosphotransferase	MACROLIDE
Acinetobacter_baumannii_strain_34301.fasta	470.9342.con.0002	6562	8037	-	msr(E)	1-1476/1476	===============	0/0	100.00	100.00	ncbi	NG_048007.1	ABC-F type ribosomal protection protein Msr(E)	MACROLIDE
Acinetobacter_baumannii_strain_34301.fasta	470.9342.con.0002	10336	11109	-	armA	1-774/774	===============	0/0	100.00	100.00	ncbi	NG_047476.1	ArmA family 16S rRNA (guanine(1405)-N(7))-methyltransferase	GENTAMICIN
Acinetobacter_baumannii_strain_34301.fasta	470.9342.con.0002	15791	16630	-	sul1	1-840/840	===============	0/0	100.00	100.00	ncbi	NG_048082.1	sulfonamide-resistant dihydropteroate synthase Sul1	SULFONAMIDE
Acinetobacter_baumannii_strain_34301.fasta	470.9342.con.0002	18545	19471	-	blaPER-7	1-927/927	===============	0/0	100.00	100.00	ncbi	NG_049966.1	class A extended-spectrum beta-lactamase PER-7	CEPHALOSPORIN
Acinetobacter_baumannii_strain_34301.fasta	470.9342.con.0002	21742	22581	-	sul1	1-840/840	===============	0/0	100.00	100.00	ncbi	NG_048082.1	sulfonamide-resistant dihydropteroate synthase Sul1	SULFONAMIDE
Acinetobacter_baumannii_strain_34301.fasta	470.9342.con.0002	23114	24373	-	cmlA5	1-1260/1260	===============	0/0	100.00	100.00	ncbi	NG_051436.1	chloramphenicol efflux MFS transporter CmlA5	CHLORAMPHENICOL
Acinetobacter_baumannii_strain_34301.fasta	470.9342.con.0002	24694	25146	-	arr-2	1-453/453	===============	0/0	100.00	100.00	ncbi	NG_048580.1	NAD(+)--rifampin ADP-ribosyltransferase Arr-2	RIFAMYCIN
Acinetobacter_baumannii_strain_34301.fasta	470.9342.con.0002	35249	36064	+	sul2	1-816/816	===============	0/0	100.00	100.00	ncbi	NG_051852.1	sulfonamide-resistant dihydropteroate synthase Sul2	SULFONAMIDE
Acinetobacter_baumannii_strain_34301.fasta	470.9342.con.0002	44005	44841	-	aph(6)-Id	1-837/837	===============	0/0	100.00	100.00	ncbi	NG_047464.1	aminoglycoside O-phosphotransferase APH(6)-Id	STREPTOMYCIN
Acinetobacter_baumannii_strain_34301.fasta	470.9342.con.0002	44841	45654	-	aph(3'')-Ib	15-828/828	===============	0/0	98.31	99.88	ncbi	NG_056002.2	aminoglycoside O-phosphotransferase APH(3'')-Ib	STREPTOMYCIN
Acinetobacter_baumannii_strain_360.fasta	470.7345.con.0006	127909	128697	+	ant(3'')-IIa	1-789/789	===============	0/0	100.00	98.61	ncbi	NG_054646.1	aminoglycoside nucleotidyltransferase ANT(3'')-IIa	SPECTINOMYCIN;STREPTOMYCIN
Acinetobacter_baumannii_strain_360.fasta	470.7345.con.0009	146646	147812	-	blaADC-100	1-1158/1158	========/======	1/9	100.00	99.23	ncbi	NG_051439.1	class C beta-lactamase ADC-100	CEPHALOSPORIN
Acinetobacter_baumannii_strain_360.fasta	470.7345.con.0022	59316	60129	+	aph(3'')-Ib	15-828/828	===============	0/0	98.31	99.88	ncbi	NG_056002.2	aminoglycoside O-phosphotransferase APH(3'')-Ib	STREPTOMYCIN
Acinetobacter_baumannii_strain_360.fasta	470.7345.con.0022	60129	60965	+	aph(6)-Id	1-837/837	===============	0/0	100.00	100.00	ncbi	NG_047464.1	aminoglycoside O-phosphotransferase APH(6)-Id	STREPTOMYCIN
Acinetobacter_baumannii_strain_360.fasta	470.7345.con.0022	64338	65537	+	tet(B)	1-1200/1206	===============	0/0	99.50	100.00	ncbi	NG_048161.1	tetracycline efflux MFS transporter Tet(B)	TETRACYCLINE
Acinetobacter_baumannii_strain_360.fasta	470.7345.con.0040	6841	7665	-	blaOXA-113	1-825/825	===============	0/0	100.00	99.39	ncbi	NG_049406.1	OXA-51 family carbapenem-hydrolyzing class D beta-lactamase OXA-113	CARBAPENEM
Acinetobacter_baumannii_strain_360.fasta	470.7345.con.0053	146	961	+	sul2	1-816/816	===============	0/0	100.00	100.00	ncbi	NG_051852.1	sulfonamide-resistant dihydropteroate synthase Sul2	SULFONAMIDE
Acinetobacter_baumannii_strain_362.fasta	470.7346.con.0001	283463	284629	-	blaADC-100	1-1158/1158	========/======	1/9	100.00	99.23	ncbi	NG_051439.1	class C beta-lactamase ADC-100	CEPHALOSPORIN
Acinetobacter_baumannii_strain_362.fasta	470.7346.con.0021	127	1326	-	tet(B)	1-1200/1206	===============	0/0	99.50	100.00	ncbi	NG_048161.1	tetracycline efflux MFS transporter Tet(B)	TETRACYCLINE
Acinetobacter_baumannii_strain_362.fasta	470.7346.con.0021	4699	5535	-	aph(6)-Id	1-837/837	===============	0/0	100.00	100.00	ncbi	NG_047464.1	aminoglycoside O-phosphotransferase APH(6)-Id	STREPTOMYCIN
Acinetobacter_baumannii_strain_362.fasta	470.7346.con.0021	5535	6348	-	aph(3'')-Ib	15-828/828	===============	0/0	98.31	99.88	ncbi	NG_056002.2	aminoglycoside O-phosphotransferase APH(3'')-Ib	STREPTOMYCIN
Acinetobacter_baumannii_strain_362.fasta	470.7346.con.0022	25344	26132	+	ant(3'')-IIa	1-789/789	===============	0/0	100.00	98.61	ncbi	NG_054646.1	aminoglycoside nucleotidyltransferase ANT(3'')-IIa	SPECTINOMYCIN;STREPTOMYCIN
Acinetobacter_baumannii_strain_362.fasta	470.7346.con.0065	133	957	+	blaOXA-113	1-825/825	===============	0/0	100.00	99.39	ncbi	NG_049406.1	OXA-51 family carbapenem-hydrolyzing class D beta-lactamase OXA-113	CARBAPENEM
Acinetobacter_baumannii_strain_362.fasta	470.7346.con.0083	455	1270	-	sul2	1-816/816	===============	0/0	100.00	100.00	ncbi	NG_051852.1	sulfonamide-resistant dihydropteroate synthase Sul2	SULFONAMIDE
Acinetobacter_baumannii_strain_456.fasta	470.7347.con.0001	137	1303	+	blaADC-100	1-1158/1158	========/======	1/9	100.00	99.23	ncbi	NG_051439.1	class C beta-lactamase ADC-100	CEPHALOSPORIN
Acinetobacter_baumannii_strain_456.fasta	470.7347.con.0007	35866	36654	-	ant(3'')-IIa	1-789/789	===============	0/0	100.00	98.61	ncbi	NG_054646.1	aminoglycoside nucleotidyltransferase ANT(3'')-IIa	SPECTINOMYCIN;STREPTOMYCIN
Acinetobacter_baumannii_strain_456.fasta	470.7347.con.0014	133	957	+	blaOXA-113	1-825/825	===============	0/0	100.00	99.39	ncbi	NG_049406.1	OXA-51 family carbapenem-hydrolyzing class D beta-lactamase OXA-113	CARBAPENEM
Acinetobacter_baumannii_strain_456.fasta	470.7347.con.0022	127	1326	-	tet(B)	1-1200/1206	===============	0/0	99.50	100.00	ncbi	NG_048161.1	tetracycline efflux MFS transporter Tet(B)	TETRACYCLINE
Acinetobacter_baumannii_strain_456.fasta	470.7347.con.0022	4699	5535	-	aph(6)-Id	1-837/837	===============	0/0	100.00	100.00	ncbi	NG_047464.1	aminoglycoside O-phosphotransferase APH(6)-Id	STREPTOMYCIN
Acinetobacter_baumannii_strain_456.fasta	470.7347.con.0022	5535	6348	-	aph(3'')-Ib	15-828/828	===============	0/0	98.31	99.88	ncbi	NG_056002.2	aminoglycoside O-phosphotransferase APH(3'')-Ib	STREPTOMYCIN
Acinetobacter_baumannii_strain_456.fasta	470.7347.con.0050	146	961	+	sul2	1-816/816	===============	0/0	100.00	100.00	ncbi	NG_051852.1	sulfonamide-resistant dihydropteroate synthase Sul2	SULFONAMIDE
Acinetobacter_baumannii_strain_468.fasta	470.7348.con.0001	137	1303	+	blaADC-100	1-1158/1158	========/======	1/9	100.00	99.14	ncbi	NG_051439.1	class C beta-lactamase ADC-100	CEPHALOSPORIN
Acinetobacter_baumannii_strain_468.fasta	470.7348.con.0003	133	957	+	blaOXA-113	1-825/825	===============	0/0	100.00	99.39	ncbi	NG_049406.1	OXA-51 family carbapenem-hydrolyzing class D beta-lactamase OXA-113	CARBAPENEM
Acinetobacter_baumannii_strain_468.fasta	470.7348.con.0008	128216	129004	+	ant(3'')-IIa	1-789/789	===============	0/0	100.00	98.61	ncbi	NG_054646.1	aminoglycoside nucleotidyltransferase ANT(3'')-IIa	SPECTINOMYCIN;STREPTOMYCIN
Acinetobacter_baumannii_strain_468.fasta	470.7348.con.0021	127	1326	-	tet(B)	1-1200/1206	===============	0/0	99.50	100.00	ncbi	NG_048161.1	tetracycline efflux MFS transporter Tet(B)	TETRACYCLINE
Acinetobacter_baumannii_strain_468.fasta	470.7348.con.0021	4699	5535	-	aph(6)-Id	1-837/837	===============	0/0	100.00	100.00	ncbi	NG_047464.1	aminoglycoside O-phosphotransferase APH(6)-Id	STREPTOMYCIN
Acinetobacter_baumannii_strain_468.fasta	470.7348.con.0021	5535	6348	-	aph(3'')-Ib	15-828/828	===============	0/0	98.31	99.88	ncbi	NG_056002.2	aminoglycoside O-phosphotransferase APH(3'')-Ib	STREPTOMYCIN
Acinetobacter_baumannii_strain_468.fasta	470.7348.con.0055	455	1270	-	sul2	1-816/816	===============	0/0	100.00	100.00	ncbi	NG_051852.1	sulfonamide-resistant dihydropteroate synthase Sul2	SULFONAMIDE
Acinetobacter_baumannii_strain_473.fasta	470.7349.con.0004	225	1049	+	blaOXA-113	1-825/825	===============	0/0	100.00	99.39	ncbi	NG_049406.1	OXA-51 family carbapenem-hydrolyzing class D beta-lactamase OXA-113	CARBAPENEM
Acinetobacter_baumannii_strain_473.fasta	470.7349.con.0008	35598	36386	-	ant(3'')-IIa	1-789/789	===============	0/0	100.00	98.61	ncbi	NG_054646.1	aminoglycoside nucleotidyltransferase ANT(3'')-IIa	SPECTINOMYCIN;STREPTOMYCIN
Acinetobacter_baumannii_strain_473.fasta	470.7349.con.0020	8844	10043	-	tet(B)	1-1200/1206	===============	0/0	99.50	100.00	ncbi	NG_048161.1	tetracycline efflux MFS transporter Tet(B)	TETRACYCLINE
Acinetobacter_baumannii_strain_473.fasta	470.7349.con.0020	13416	14252	-	aph(6)-Id	1-837/837	===============	0/0	100.00	100.00	ncbi	NG_047464.1	aminoglycoside O-phosphotransferase APH(6)-Id	STREPTOMYCIN
Acinetobacter_baumannii_strain_473.fasta	470.7349.con.0020	14252	15065	-	aph(3'')-Ib	15-828/828	===============	0/0	98.31	99.88	ncbi	NG_056002.2	aminoglycoside O-phosphotransferase APH(3'')-Ib	STREPTOMYCIN
Acinetobacter_baumannii_strain_473.fasta	470.7349.con.0041	137	1303	+	blaADC-100	1-1158/1158	========/======	1/9	100.00	99.23	ncbi	NG_051439.1	class C beta-lactamase ADC-100	CEPHALOSPORIN
Acinetobacter_baumannii_strain_473.fasta	470.7349.con.0048	146	961	+	sul2	1-816/816	===============	0/0	100.00	100.00	ncbi	NG_051852.1	sulfonamide-resistant dihydropteroate synthase Sul2	SULFONAMIDE
Acinetobacter_baumannii_strain_5326.fasta	470.9343.con.0001	245108	245929	+	blaOXA-23	1-822/822	===============	0/0	100.00	100.00	ncbi	NG_049525.1	carbapenem-hydrolyzing class D beta-lactamase OXA-23	CARBAPENEM
Acinetobacter_baumannii_strain_5326.fasta	470.9343.con.0001	331499	332287	-	ant(3'')-IIa	1-789/789	===============	0/0	100.00	100.00	ncbi	NG_054652.1	aminoglycoside nucleotidyltransferase ANT(3'')-IIa	SPECTINOMYCIN;STREPTOMYCIN
Acinetobacter_baumannii_strain_5326.fasta	470.9343.con.0001	433923	434753	+	blaOXA-235	1-831/831	===============	0/0	100.00	96.75	ncbi	NG_049530.1	OXA-134 family carbapenem-hydrolyzing class D beta-lactamase OXA-235	CARBAPENEM
Acinetobacter_baumannii_strain_5326.fasta	470.9343.con.0001	1063706	1064485	+	aph(3')-VIa	1-780/780	===============	0/0	100.00	99.49	ncbi	NG_047448.1	aminoglycoside O-phosphotransferase APH(3')-VIa	AMIKACIN;KANAMYCIN
Acinetobacter_baumannii_strain_5326.fasta	470.9343.con.0001	1635396	1636547	-	blaADC-26	1-1152/1152	===============	0/0	100.00	99.91	ncbi	NG_048650.1	class C extended-spectrum beta-lactamase ADC-26	CEPHALOSPORIN
Acinetobacter_baumannii_strain_5326.fasta	470.9343.con.0004	88392	89216	-	blaOXA-64	1-825/825	===============	0/0	100.00	100.00	ncbi	NG_049804.1	OXA-51 family carbapenem-hydrolyzing class D beta-lactamase OXA-64	CARBAPENEM
Acinetobacter_baumannii_strain_5326.fasta	470.9343.con.0007	386	1201	-	sul2	1-816/816	===============	0/0	100.00	100.00	ncbi	NG_051852.1	sulfonamide-resistant dihydropteroate synthase Sul2	SULFONAMIDE
Acinetobacter_baumannii_strain_5326.fasta	470.9343.con.0007	11304	11756	+	arr-2	1-453/453	===============	0/0	100.00	100.00	ncbi	NG_048580.1	NAD(+)--rifampin ADP-ribosyltransferase Arr-2	RIFAMYCIN
Acinetobacter_baumannii_strain_5326.fasta	470.9343.con.0007	12077	13336	+	cmlA5	1-1260/1260	===============	0/0	100.00	100.00	ncbi	NG_051436.1	chloramphenicol efflux MFS transporter CmlA5	CHLORAMPHENICOL
Acinetobacter_baumannii_strain_5326.fasta	470.9343.con.0007	13869	14708	+	sul1	1-840/840	===============	0/0	100.00	100.00	ncbi	NG_048082.1	sulfonamide-resistant dihydropteroate synthase Sul1	SULFONAMIDE
Acinetobacter_baumannii_strain_5326.fasta	470.9343.con.0007	19390	20163	+	armA	1-774/774	===============	0/0	100.00	100.00	ncbi	NG_047476.1	ArmA family 16S rRNA (guanine(1405)-N(7))-methyltransferase	GENTAMICIN
Acinetobacter_baumannii_strain_5326.fasta	470.9343.con.0007	22462	23937	+	msr(E)	1-1476/1476	===============	0/0	100.00	100.00	ncbi	NG_048007.1	ABC-F type ribosomal protection protein Msr(E)	MACROLIDE
Acinetobacter_baumannii_strain_5326.fasta	470.9343.con.0007	23993	24877	+	mph(E)	1-885/885	===============	0/0	100.00	100.00	ncbi	NG_064660.1	Mph(E) family macrolide 2'-phosphotransferase	MACROLIDE
Acinetobacter_baumannii_strain_5457.fasta	470.9411.con.0001	629346	630134	+	ant(3'')-IIa	1-789/789	===============	0/0	100.00	100.00	ncbi	NG_054647.1	aminoglycoside nucleotidyltransferase ANT(3'')-IIa	SPECTINOMYCIN;STREPTOMYCIN
Acinetobacter_baumannii_strain_5457.fasta	470.9411.con.0001	715436	716257	-	blaOXA-23	1-822/822	===============	0/0	100.00	100.00	ncbi	NG_049525.1	carbapenem-hydrolyzing class D beta-lactamase OXA-23	CARBAPENEM
Acinetobacter_baumannii_strain_5457.fasta	470.9411.con.0001	1310193	1310972	+	aph(3')-VIa	1-780/780	===============	0/0	100.00	98.08	ncbi	NG_047448.1	aminoglycoside O-phosphotransferase APH(3')-VIa	AMIKACIN;KANAMYCIN
Acinetobacter_baumannii_strain_5457.fasta	470.9411.con.0001	1901852	1902679	+	aph(3'')-Ib	1-828/828	===============	0/0	100.00	99.88	ncbi	NG_056002.2	aminoglycoside O-phosphotransferase APH(3'')-Ib	STREPTOMYCIN
Acinetobacter_baumannii_strain_5457.fasta	470.9411.con.0001	1902679	1903515	+	aph(6)-Id	1-837/837	===============	0/0	100.00	99.88	ncbi	NG_047464.1	aminoglycoside O-phosphotransferase APH(6)-Id	STREPTOMYCIN
Acinetobacter_baumannii_strain_5457.fasta	470.9411.con.0001	1912143	1913357	+	floR	1-1215/1215	===============	0/0	100.00	99.92	ncbi	NG_047869.1	chloramphenicol/florfenicol efflux MFS transporter FloR	CHLORAMPHENICOL;FLORFENICOL
Acinetobacter_baumannii_strain_5457.fasta	470.9411.con.0001	1915860	1916675	-	sul2	1-816/816	===============	0/0	100.00	100.00	ncbi	NG_051852.1	sulfonamide-resistant dihydropteroate synthase Sul2	SULFONAMIDE
Acinetobacter_baumannii_strain_5457.fasta	470.9411.con.0001	2364244	2365068	-	blaOXA-371	1-825/825	===============	0/0	100.00	100.00	ncbi	NG_049662.1	OXA-51 family carbapenem-hydrolyzing class D beta-lactamase OXA-371	CARBAPENEM
Acinetobacter_baumannii_strain_5457.fasta	470.9411.con.0001	3413788	3414939	+	blaADC-186	1-1152/1152	===============	0/0	100.00	99.91	ncbi	NG_064709.1	class C beta-lactamase ADC-186	CEPHALOSPORIN
Acinetobacter_baumannii_strain_5457.fasta	470.9411.con.0001	3801208	3802092	-	mph(E)	1-885/885	===============	0/0	100.00	100.00	ncbi	NG_064660.1	Mph(E) family macrolide 2'-phosphotransferase	MACROLIDE
Acinetobacter_baumannii_strain_5457.fasta	470.9411.con.0001	3802148	3803622	-	msr(E)	1-1476/1476	========/======	1/1	99.93	99.93	ncbi	NG_048007.1	ABC-F type ribosomal protection protein Msr(E)	MACROLIDE
Acinetobacter_baumannii_strain_5464.fasta	470.9341.con.0001	1318460	1319248	+	ant(3'')-IIa	1-789/789	===============	0/0	100.00	100.00	ncbi	NG_054646.1	aminoglycoside nucleotidyltransferase ANT(3'')-IIa	SPECTINOMYCIN;STREPTOMYCIN
Acinetobacter_baumannii_strain_5464.fasta	470.9341.con.0001	1400469	1401668	-	tet(B)	1-1200/1206	===============	0/0	99.50	100.00	ncbi	NG_048161.1	tetracycline efflux MFS transporter Tet(B)	TETRACYCLINE
Acinetobacter_baumannii_strain_5464.fasta	470.9341.con.0001	1405041	1405877	-	aph(6)-Id	1-837/837	===============	0/0	100.00	100.00	ncbi	NG_047464.1	aminoglycoside O-phosphotransferase APH(6)-Id	STREPTOMYCIN
Acinetobacter_baumannii_strain_5464.fasta	470.9341.con.0001	1405877	1406690	-	aph(3'')-Ib	15-828/828	===============	0/0	98.31	99.88	ncbi	NG_056002.2	aminoglycoside O-phosphotransferase APH(3'')-Ib	STREPTOMYCIN
Acinetobacter_baumannii_strain_5464.fasta	470.9341.con.0001	2460077	2460892	+	aph(3')-Ia	1-816/816	===============	0/0	100.00	99.88	ncbi	NG_047431.1	aminoglycoside O-phosphotransferase APH(3')-Ia	KANAMYCIN
Acinetobacter_baumannii_strain_5464.fasta	470.9341.con.0001	2462739	2463293	+	aac(6')-Ib'	1-555/555	===============	0/0	100.00	100.00	ncbi	NG_051695.1	aminoglycoside N-acetyltransferase AAC(6')-Ib'	GENTAMICIN
Acinetobacter_baumannii_strain_5464.fasta	470.9341.con.0001	2463386	2464018	+	catB8	1-633/633	===============	0/0	100.00	100.00	ncbi	NG_047616.1	type B-3 chloramphenicol O-acetyltransferase CatB8	CHLORAMPHENICOL
Acinetobacter_baumannii_strain_5464.fasta	470.9341.con.0001	2464076	2464867	+	aadA1	1-792/792	===============	0/0	100.00	99.87	ncbi	NG_052266.1	ANT(3'')-Ia family aminoglycoside nucleotidyltransferase AadA1	STREPTOMYCIN
Acinetobacter_baumannii_strain_5464.fasta	470.9341.con.0001	2465372	2466211	+	sul1	1-840/840	===============	0/0	100.00	100.00	ncbi	NG_048082.1	sulfonamide-resistant dihydropteroate synthase Sul1	SULFONAMIDE
Acinetobacter_baumannii_strain_5464.fasta	470.9341.con.0001	2469556	2470329	+	armA	1-774/774	===============	0/0	100.00	100.00	ncbi	NG_047476.1	ArmA family 16S rRNA (guanine(1405)-N(7))-methyltransferase	GENTAMICIN
Acinetobacter_baumannii_strain_5464.fasta	470.9341.con.0001	2472628	2474103	+	msr(E)	1-1476/1476	===============	0/0	100.00	100.00	ncbi	NG_048007.1	ABC-F type ribosomal protection protein Msr(E)	MACROLIDE
Acinetobacter_baumannii_strain_5464.fasta	470.9341.con.0001	2474159	2475043	+	mph(E)	1-885/885	===============	0/0	100.00	100.00	ncbi	NG_064660.1	Mph(E) family macrolide 2'-phosphotransferase	MACROLIDE
Acinetobacter_baumannii_strain_5464.fasta	470.9341.con.0001	3357930	3358754	+	blaOXA-66	1-825/825	===============	0/0	100.00	100.00	ncbi	NG_049806.1	OXA-51 family carbapenem-hydrolyzing class D beta-lactamase OXA-66	CARBAPENEM
Acinetobacter_baumannii_strain_5464.fasta	470.9341.con.0001	3793108	3793968	-	blaTEM-12	1-861/861	===============	0/0	100.00	99.88	ncbi	NG_050163.1	class A extended-spectrum beta-lactamase TEM-12	CEPHALOSPORIN
Acinetobacter_baumannii_strain_5464.fasta	470.9341.con.0001	4034874	4036025	+	blaADC-30	1-1152/1152	===============	0/0	100.00	100.00	ncbi	NG_048652.1	class C extended-spectrum beta-lactamase ADC-30	CEPHALOSPORIN
Acinetobacter_baumannii_strain_5464.fasta	470.9341.con.0003	1411	2190	-	aph(3')-VIa	1-780/780	========/======	5/12	99.23	98.47	ncbi	NG_047448.1	aminoglycoside O-phosphotransferase APH(3')-VIa	AMIKACIN;KANAMYCIN
Acinetobacter_baumannii_strain_5464.fasta	470.9341.con.0003	35515	36336	+	blaOXA-23	1-822/822	===============	0/0	100.00	100.00	ncbi	NG_049525.1	carbapenem-hydrolyzing class D beta-lactamase OXA-23	CARBAPENEM
Acinetobacter_baumannii_strain_5464.fasta	470.9341.con.0003	90903	91682	-	aph(3')-VIa	1-780/780	===============	0/0	100.00	100.00	ncbi	NG_047448.1	aminoglycoside O-phosphotransferase APH(3')-VIa	AMIKACIN;KANAMYCIN
Acinetobacter_baumannii_strain_6507.fasta	470.9416.con.0001	173991	174815	-	blaOXA-66	1-825/825	===============	0/0	100.00	100.00	ncbi	NG_049806.1	OXA-51 family carbapenem-hydrolyzing class D beta-lactamase OXA-66	CARBAPENEM
Acinetobacter_baumannii_strain_6507.fasta	470.9416.con.0001	1054896	1055780	-	mph(E)	1-885/885	===============	0/0	100.00	100.00	ncbi	NG_064660.1	Mph(E) family macrolide 2'-phosphotransferase	MACROLIDE
Acinetobacter_baumannii_strain_6507.fasta	470.9416.con.0001	1055836	1057311	-	msr(E)	1-1476/1476	===============	0/0	100.00	100.00	ncbi	NG_048007.1	ABC-F type ribosomal protection protein Msr(E)	MACROLIDE
Acinetobacter_baumannii_strain_6507.fasta	470.9416.con.0001	1059610	1060383	-	armA	1-774/774	===============	0/0	100.00	100.00	ncbi	NG_047476.1	ArmA family 16S rRNA (guanine(1405)-N(7))-methyltransferase	GENTAMICIN
Acinetobacter_baumannii_strain_6507.fasta	470.9416.con.0001	1063728	1064567	-	sul1	1-840/840	===============	0/0	100.00	100.00	ncbi	NG_048082.1	sulfonamide-resistant dihydropteroate synthase Sul1	SULFONAMIDE
Acinetobacter_baumannii_strain_6507.fasta	470.9416.con.0001	1065072	1065863	-	aadA1	1-792/792	===============	0/0	100.00	99.87	ncbi	NG_052266.1	ANT(3'')-Ia family aminoglycoside nucleotidyltransferase AadA1	STREPTOMYCIN
Acinetobacter_baumannii_strain_6507.fasta	470.9416.con.0001	1065921	1066553	-	catB8	1-633/633	===============	0/0	100.00	100.00	ncbi	NG_047616.1	type B-3 chloramphenicol O-acetyltransferase CatB8	CHLORAMPHENICOL
Acinetobacter_baumannii_strain_6507.fasta	470.9416.con.0001	1066646	1067200	-	aac(6')-Ib'	1-555/555	===============	0/0	100.00	100.00	ncbi	NG_051695.1	aminoglycoside N-acetyltransferase AAC(6')-Ib'	GENTAMICIN
Acinetobacter_baumannii_strain_6507.fasta	470.9416.con.0001	1069047	1069862	-	aph(3')-Ia	1-816/816	===============	0/0	100.00	99.88	ncbi	NG_047431.1	aminoglycoside O-phosphotransferase APH(3')-Ia	KANAMYCIN
Acinetobacter_baumannii_strain_6507.fasta	470.9416.con.0001	2145442	2146255	+	aph(3'')-Ib	15-828/828	===============	0/0	98.31	99.88	ncbi	NG_056002.2	aminoglycoside O-phosphotransferase APH(3'')-Ib	STREPTOMYCIN
Acinetobacter_baumannii_strain_6507.fasta	470.9416.con.0001	2146255	2147091	+	aph(6)-Id	1-837/837	===============	0/0	100.00	100.00	ncbi	NG_047464.1	aminoglycoside O-phosphotransferase APH(6)-Id	STREPTOMYCIN
Acinetobacter_baumannii_strain_6507.fasta	470.9416.con.0001	2150464	2151663	+	tet(B)	1-1200/1206	===============	0/0	99.50	100.00	ncbi	NG_048161.1	tetracycline efflux MFS transporter Tet(B)	TETRACYCLINE
Acinetobacter_baumannii_strain_6507.fasta	470.9416.con.0001	2232869	2233657	-	ant(3'')-IIa	1-789/789	===============	0/0	100.00	98.86	ncbi	NG_054646.1	aminoglycoside nucleotidyltransferase ANT(3'')-IIa	SPECTINOMYCIN;STREPTOMYCIN
Acinetobacter_baumannii_strain_6507.fasta	470.9416.con.0001	2545348	2546168	+	blaOXA-23	1-822/822	========/======	1/1	99.88	99.88	ncbi	NG_049525.1	carbapenem-hydrolyzing class D beta-lactamase OXA-23	CARBAPENEM
Acinetobacter_baumannii_strain_6507.fasta	470.9416.con.0001	2790348	2791169	-	blaOXA-23	1-822/822	===============	0/0	100.00	100.00	ncbi	NG_049525.1	carbapenem-hydrolyzing class D beta-lactamase OXA-23	CARBAPENEM
Acinetobacter_baumannii_strain_6507.fasta	470.9416.con.0001	3594117	3595268	-	blaADC-30	1-1152/1152	===============	0/0	100.00	100.00	ncbi	NG_048652.1	class C extended-spectrum beta-lactamase ADC-30	CEPHALOSPORIN
Acinetobacter_baumannii_strain_87.fasta	470.7350.con.0003	253396	254547	-	blaADC-152	1-1152/1152	===============	0/0	100.00	99.91	ncbi	NG_054691.1	class C beta-lactamase ADC-152	CEPHALOSPORIN
Acinetobacter_baumannii_strain_87.fasta	470.7350.con.0016	445	1650	-	tet(B)	1-1206/1206	===============	0/0	100.00	100.00	ncbi	NG_048161.1	tetracycline efflux MFS transporter Tet(B)	TETRACYCLINE
Acinetobacter_baumannii_strain_87.fasta	470.7350.con.0016	5023	5859	-	aph(6)-Id	1-837/837	===============	0/0	100.00	100.00	ncbi	NG_047464.1	aminoglycoside O-phosphotransferase APH(6)-Id	STREPTOMYCIN
Acinetobacter_baumannii_strain_87.fasta	470.7350.con.0016	5859	6686	-	aph(3'')-Ib	1-828/828	===============	0/0	100.00	99.88	ncbi	NG_056002.2	aminoglycoside O-phosphotransferase APH(3'')-Ib	STREPTOMYCIN
Acinetobacter_baumannii_strain_87.fasta	470.7350.con.0016	24359	24931	+	aac(6')-Ian	1-573/573	===============	0/0	100.00	100.00	ncbi	NG_047282.1	aminoglycoside N-acetyltransferase AAC(6')-Ian	AMIKACIN;KANAMYCIN;TOBRAMYCIN
Acinetobacter_baumannii_strain_87.fasta	470.7350.con.0023	23792	24580	+	ant(3'')-IIa	1-789/789	===============	0/0	100.00	98.48	ncbi	NG_054646.1	aminoglycoside nucleotidyltransferase ANT(3'')-IIa	SPECTINOMYCIN;STREPTOMYCIN
Acinetobacter_baumannii_strain_87.fasta	470.7350.con.0038	6483	7307	-	blaOXA-132	1-825/825	===============	0/0	100.00	100.00	ncbi	NG_049432.1	OXA-51 family carbapenem-hydrolyzing class D beta-lactamase OXA-132	CARBAPENEM
Acinetobacter_baumannii_strain_87.fasta	470.7350.con.0082	1159	1986	+	blaOXA-72	1-828/828	===============	0/0	100.00	100.00	ncbi	NG_049813.1	OXA-24 family carbapenem-hydrolyzing class D beta-lactamase OXA-72	CARBAPENEM
Acinetobacter_baumannii_strain_87.fasta	470.7350.con.0098	9	824	+	sul2	1-816/816	===============	0/0	100.00	100.00	ncbi	NG_051852.1	sulfonamide-resistant dihydropteroate synthase Sul2	SULFONAMIDE
Acinetobacter_baumannii_strain_Ab105.fasta	470.13387.con.0001	1223190	1224341	-	blaADC-30	1-1152/1152	===============	0/0	100.00	100.00	ncbi	NG_048652.1	class C extended-spectrum beta-lactamase ADC-30	CEPHALOSPORIN
Acinetobacter_baumannii_strain_Ab105.fasta	470.13387.con.0001	2250118	2250942	+	blaOXA-66	1-825/825	===============	0/0	100.00	100.00	ncbi	NG_049806.1	OXA-51 family carbapenem-hydrolyzing class D beta-lactamase OXA-66	CARBAPENEM
Acinetobacter_baumannii_strain_Ab105.fasta	470.13387.con.0001	2751033	2751497	-	aac(3)-Ia	1-465/465	===============	0/0	100.00	100.00	ncbi	NG_047234.1	aminoglycoside N-acetyltransferase AAC(3)-Ia	GENTAMICIN
Acinetobacter_baumannii_strain_Ab105.fasta	470.13387.con.0001	2755153	2755735	-	aac(6')-Ip	1-582/582	========/======	1/1	100.00	99.66	ncbi	NG_047307.2	aminoglycoside 6'-N-acetyltransferase AAC(6')-Ip	AMINOGLYCOSIDE
Acinetobacter_baumannii_strain_Ab105.fasta	470.13387.con.0001	3773600	3774413	+	aph(3'')-Ib	15-828/828	===============	0/0	98.31	99.88	ncbi	NG_056002.2	aminoglycoside O-phosphotransferase APH(3'')-Ib	STREPTOMYCIN
Acinetobacter_baumannii_strain_Ab105.fasta	470.13387.con.0001	3774413	3775249	+	aph(6)-Id	1-837/837	===============	0/0	100.00	100.00	ncbi	NG_047464.1	aminoglycoside O-phosphotransferase APH(6)-Id	STREPTOMYCIN
Acinetobacter_baumannii_strain_Ab105.fasta	470.13387.con.0001	3778618	3779817	+	tet(B)	1-1200/1206	===============	0/0	99.50	100.00	ncbi	NG_048161.1	tetracycline efflux MFS transporter Tet(B)	TETRACYCLINE
Acinetobacter_baumannii_strain_Ab105.fasta	470.13387.con.0001	3792360	3793175	-	sul2	1-816/816	===============	0/0	100.00	100.00	ncbi	NG_051852.1	sulfonamide-resistant dihydropteroate synthase Sul2	SULFONAMIDE
Acinetobacter_baumannii_strain_Ab105.fasta	470.13387.con.0001	3885760	3886548	-	ant(3'')-IIa	1-789/789	===============	0/0	100.00	98.61	ncbi	NG_054646.1	aminoglycoside nucleotidyltransferase ANT(3'')-IIa	SPECTINOMYCIN;STREPTOMYCIN
Acinetobacter_baumannii_strain_Ab105.fasta	470.13387.con.0003	1865	2692	-	blaOXA-72	1-828/828	===============	0/0	100.00	100.00	ncbi	NG_049813.1	OXA-24 family carbapenem-hydrolyzing class D beta-lactamase OXA-72	CARBAPENEM
Acinetobacter_baumannii_strain_Ab105.fasta	470.13387.con.0003	8682	9509	+	blaOXA-72	1-828/828	===============	0/0	100.00	100.00	ncbi	NG_049813.1	OXA-24 family carbapenem-hydrolyzing class D beta-lactamase OXA-72	CARBAPENEM
Acinetobacter_baumannii_strain_Ab238.fasta	470.13390.con.0001	1177103	1178254	-	blaADC-6	1-1152/1152	===============	0/0	100.00	99.83	ncbi	NG_048669.1	class C beta-lactamase ADC-6	CEPHALOSPORIN
Acinetobacter_baumannii_strain_Ab238.fasta	470.13390.con.0001	2143943	2144722	-	aph(3')-VIa	1-780/780	===============	0/0	100.00	99.87	ncbi	NG_047448.1	aminoglycoside O-phosphotransferase APH(3')-VIa	AMIKACIN;KANAMYCIN
Acinetobacter_baumannii_strain_Ab238.fasta	470.13390.con.0001	2168854	2169678	+	blaOXA-71	1-825/825	===============	0/0	100.00	100.00	ncbi	NG_049812.1	OXA-51 family carbapenem-hydrolyzing class D beta-lactamase OXA-71	CARBAPENEM
Acinetobacter_baumannii_strain_Ab238.fasta	470.13390.con.0001	3766149	3766970	+	blaOXA-23	1-822/822	===============	0/0	100.00	100.00	ncbi	NG_049525.1	carbapenem-hydrolyzing class D beta-lactamase OXA-23	CARBAPENEM
Acinetobacter_baumannii_strain_Ab238.fasta	470.13390.con.0001	3851570	3852358	-	ant(3'')-IIa	1-789/789	===============	0/0	100.00	98.73	ncbi	NG_054648.1	aminoglycoside nucleotidyltransferase ANT(3'')-IIa	SPECTINOMYCIN;STREPTOMYCIN
Acinetobacter_baumannii_strain_Ab238.fasta	470.13390.con.0001	3873288	3874487	-	tet(A)	1-1200/1200	===============	0/0	100.00	99.92	ncbi	NG_048155.1	tetracycline efflux MFS transporter Tet(A)	TETRACYCLINE
Acinetobacter_baumannii_strain_Ab238.fasta	470.13390.con.0001	3879932	3880771	-	sul1	1-840/840	===============	0/0	100.00	100.00	ncbi	NG_048082.1	sulfonamide-resistant dihydropteroate synthase Sul1	SULFONAMIDE
Acinetobacter_baumannii_strain_Ab238.fasta	470.13390.con.0001	3881269	3881802	-	ant(2'')-Ia	1-534/534	===============	0/0	100.00	99.81	ncbi	NG_047389.1	aminoglycoside nucleotidyltransferase ANT(2'')-Ia	GENTAMICIN;KANAMYCIN;TOBRAMYCIN
Acinetobacter_baumannii_strain_Ab238.fasta	470.13390.con.0002	40441	41220	+	aph(3')-VIa	1-780/780	===============	0/0	100.00	99.87	ncbi	NG_047448.1	aminoglycoside O-phosphotransferase APH(3')-VIa	AMIKACIN;KANAMYCIN
Acinetobacter_baumannii_strain_Ab241.fasta	470.13389.con.0001	1215787	1216938	-	blaADC-6	1-1152/1152	===============	0/0	100.00	99.83	ncbi	NG_048669.1	class C beta-lactamase ADC-6	CEPHALOSPORIN
Acinetobacter_baumannii_strain_Ab241.fasta	470.13389.con.0001	2178508	2179287	-	aph(3')-VIa	1-780/780	===============	0/0	100.00	100.00	ncbi	NG_047448.1	aminoglycoside O-phosphotransferase APH(3')-VIa	AMIKACIN;KANAMYCIN
Acinetobacter_baumannii_strain_Ab241.fasta	470.13389.con.0001	2203419	2204243	+	blaOXA-71	1-825/825	===============	0/0	100.00	100.00	ncbi	NG_049812.1	OXA-51 family carbapenem-hydrolyzing class D beta-lactamase OXA-71	CARBAPENEM
Acinetobacter_baumannii_strain_Ab241.fasta	470.13389.con.0001	3797997	3798818	+	blaOXA-23	1-822/822	===============	0/0	100.00	100.00	ncbi	NG_049525.1	carbapenem-hydrolyzing class D beta-lactamase OXA-23	CARBAPENEM
Acinetobacter_baumannii_strain_Ab241.fasta	470.13389.con.0001	3883444	3884232	-	ant(3'')-IIa	1-789/789	===============	0/0	100.00	98.73	ncbi	NG_054648.1	aminoglycoside nucleotidyltransferase ANT(3'')-IIa	SPECTINOMYCIN;STREPTOMYCIN
Acinetobacter_baumannii_strain_Ab241.fasta	470.13389.con.0001	3905162	3906361	-	tet(A)	1-1200/1200	===============	0/0	100.00	99.92	ncbi	NG_048155.1	tetracycline efflux MFS transporter Tet(A)	TETRACYCLINE
Acinetobacter_baumannii_strain_Ab241.fasta	470.13389.con.0001	3911806	3912645	-	sul1	1-840/840	===============	0/0	100.00	100.00	ncbi	NG_048082.1	sulfonamide-resistant dihydropteroate synthase Sul1	SULFONAMIDE
Acinetobacter_baumannii_strain_Ab241.fasta	470.13389.con.0001	3913143	3913676	-	ant(2'')-Ia	1-534/534	===============	0/0	100.00	99.81	ncbi	NG_047389.1	aminoglycoside nucleotidyltransferase ANT(2'')-Ia	GENTAMICIN;KANAMYCIN;TOBRAMYCIN
Acinetobacter_baumannii_strain_Ab32.fasta	470.13386.con.0002	34669	35457	-	ant(3'')-IIa	1-789/789	===============	0/0	100.00	98.73	ncbi	NG_054648.1	aminoglycoside nucleotidyltransferase ANT(3'')-IIa	SPECTINOMYCIN;STREPTOMYCIN
Acinetobacter_baumannii_strain_Ab32.fasta	470.13386.con.0002	56387	57586	-	tet(A)	1-1200/1200	===============	0/0	100.00	99.92	ncbi	NG_048155.1	tetracycline efflux MFS transporter Tet(A)	TETRACYCLINE
Acinetobacter_baumannii_strain_Ab32.fasta	470.13386.con.0002	65017	65550	+	ant(2'')-Ia	1-534/534	===============	0/0	100.00	99.81	ncbi	NG_047389.1	aminoglycoside nucleotidyltransferase ANT(2'')-Ia	GENTAMICIN;KANAMYCIN;TOBRAMYCIN
Acinetobacter_baumannii_strain_Ab32.fasta	470.13386.con.0002	66048	66887	+	sul1	1-840/840	===============	0/0	100.00	100.00	ncbi	NG_048082.1	sulfonamide-resistant dihydropteroate synthase Sul1	SULFONAMIDE
Acinetobacter_baumannii_strain_Ab32.fasta	470.13386.con.0031	7049	7873	-	blaOXA-71	1-825/825	===============	0/0	100.00	100.00	ncbi	NG_049812.1	OXA-51 family carbapenem-hydrolyzing class D beta-lactamase OXA-71	CARBAPENEM
Acinetobacter_baumannii_strain_Ab32.fasta	470.13386.con.0049	1590	2411	-	blaOXA-23	1-822/822	===============	0/0	100.00	100.00	ncbi	NG_049525.1	carbapenem-hydrolyzing class D beta-lactamase OXA-23	CARBAPENEM
Acinetobacter_baumannii_strain_Ab32.fasta	470.13386.con.0058	169	948	+	aph(3')-VIa	1-780/780	===============	0/0	100.00	100.00	ncbi	NG_047448.1	aminoglycoside O-phosphotransferase APH(3')-VIa	AMIKACIN;KANAMYCIN
Acinetobacter_baumannii_strain_Ab32.fasta	470.13386.con.0060	100	1251	+	blaADC-79	1-1152/1152	===============	0/0	100.00	100.00	ncbi	NG_048684.1	class C extended-spectrum beta-lactamase ADC-79	CEPHALOSPORIN
Acinetobacter_baumannii_strain_Ab905.fasta	470.13388.con.0021	34729	35517	-	ant(3'')-IIa	1-789/789	===============	0/0	100.00	98.73	ncbi	NG_054648.1	aminoglycoside nucleotidyltransferase ANT(3'')-IIa	SPECTINOMYCIN;STREPTOMYCIN
Acinetobacter_baumannii_strain_Ab905.fasta	470.13388.con.0033	22952	23776	+	blaOXA-71	1-825/825	===============	0/0	100.00	100.00	ncbi	NG_049812.1	OXA-51 family carbapenem-hydrolyzing class D beta-lactamase OXA-71	CARBAPENEM
Acinetobacter_baumannii_strain_Ab905.fasta	470.13388.con.0044	5225	6424	-	tet(A)	1-1200/1200	===============	0/0	100.00	99.92	ncbi	NG_048155.1	tetracycline efflux MFS transporter Tet(A)	TETRACYCLINE
Acinetobacter_baumannii_strain_Ab905.fasta	470.13388.con.0045	140799	141950	-	blaADC-6	1-1152/1152	===============	0/0	100.00	99.83	ncbi	NG_048669.1	class C beta-lactamase ADC-6	CEPHALOSPORIN
Acinetobacter_baumannii_strain_Ab905.fasta	470.13388.con.0047	4075	4608	+	ant(2'')-Ia	1-534/534	===============	0/0	100.00	99.81	ncbi	NG_047389.1	aminoglycoside nucleotidyltransferase ANT(2'')-Ia	GENTAMICIN;KANAMYCIN;TOBRAMYCIN
Acinetobacter_baumannii_strain_Ab905.fasta	470.13388.con.0047	5106	5945	+	sul1	1-840/840	===============	0/0	100.00	100.00	ncbi	NG_048082.1	sulfonamide-resistant dihydropteroate synthase Sul1	SULFONAMIDE
Acinetobacter_baumannii_strain_Ab905.fasta	470.13388.con.0057	35	856	+	blaOXA-23	1-822/822	===============	0/0	100.00	100.00	ncbi	NG_049525.1	carbapenem-hydrolyzing class D beta-lactamase OXA-23	CARBAPENEM
Acinetobacter_baumannii_strain_ABCRPSTH03.fasta	470.3996.con.0004	120322	121473	-	blaADC-73	1-1152/1152	===============	0/0	100.00	100.00	ncbi	NG_048678.1	class C extended-spectrum beta-lactamase ADC-73	CEPHALOSPORIN
Acinetobacter_baumannii_strain_ABCRPSTH03.fasta	470.3996.con.0010	24711	25535	+	blaOXA-66	1-825/825	===============	0/0	100.00	100.00	ncbi	NG_049806.1	OXA-51 family carbapenem-hydrolyzing class D beta-lactamase OXA-66	CARBAPENEM
Acinetobacter_baumannii_strain_ABCRPSTH03.fasta	470.3996.con.0013	59266	60079	+	aph(3'')-Ib	15-828/828	===============	0/0	98.31	99.88	ncbi	NG_056002.2	aminoglycoside O-phosphotransferase APH(3'')-Ib	STREPTOMYCIN
Acinetobacter_baumannii_strain_ABCRPSTH03.fasta	470.3996.con.0013	60079	60915	+	aph(6)-Id	1-837/837	===============	0/0	100.00	100.00	ncbi	NG_047464.1	aminoglycoside O-phosphotransferase APH(6)-Id	STREPTOMYCIN
Acinetobacter_baumannii_strain_ABCRPSTH03.fasta	470.3996.con.0013	64288	65487	+	tet(B)	1-1200/1206	===============	0/0	99.50	100.00	ncbi	NG_048161.1	tetracycline efflux MFS transporter Tet(B)	TETRACYCLINE
Acinetobacter_baumannii_strain_ABCRPSTH03.fasta	470.3996.con.0016	24107	24895	+	ant(3'')-IIa	1-789/789	===============	0/0	100.00	98.61	ncbi	NG_054646.1	aminoglycoside nucleotidyltransferase ANT(3'')-IIa	SPECTINOMYCIN;STREPTOMYCIN
Acinetobacter_baumannii_strain_ABCRPSTH03.fasta	470.3996.con.0056	150458	151231	+	armA	1-774/774	===============	0/0	100.00	100.00	ncbi	NG_047476.1	ArmA family 16S rRNA (guanine(1405)-N(7))-methyltransferase	GENTAMICIN
Acinetobacter_baumannii_strain_ABCRPSTH03.fasta	470.3996.con.0056	153530	155005	+	msr(E)	1-1476/1476	===============	0/0	100.00	100.00	ncbi	NG_048007.1	ABC-F type ribosomal protection protein Msr(E)	MACROLIDE
Acinetobacter_baumannii_strain_ABCRPSTH03.fasta	470.3996.con.0056	155061	155945	+	mph(E)	1-885/885	===============	0/0	100.00	100.00	ncbi	NG_064660.1	Mph(E) family macrolide 2'-phosphotransferase	MACROLIDE
Acinetobacter_baumannii_strain_ABCRPSTH03.fasta	470.3996.con.0061	1680	2501	-	blaOXA-23	1-822/822	===============	0/0	100.00	100.00	ncbi	NG_049525.1	carbapenem-hydrolyzing class D beta-lactamase OXA-23	CARBAPENEM
Acinetobacter_baumannii_strain_ABCRPSTH03.fasta	470.3996.con.0063	852	1667	-	sul2	1-816/816	===============	0/0	100.00	100.00	ncbi	NG_051852.1	sulfonamide-resistant dihydropteroate synthase Sul2	SULFONAMIDE
Acinetobacter_baumannii_strain_ABCRPSTH03.fasta	470.3996.con.0064	777	1637	+	blaTEM-12	1-861/861	===============	0/0	100.00	99.88	ncbi	NG_050163.1	class A extended-spectrum beta-lactamase TEM-12	CEPHALOSPORIN
Acinetobacter_baumannii_strain_ABCRPSTH03.fasta	470.3996.con.0065	450	1265	-	aph(3')-Ia	1-816/816	===============	0/0	100.00	100.00	ncbi	NG_047431.1	aminoglycoside O-phosphotransferase APH(3')-Ia	KANAMYCIN
Acinetobacter_baumannii_strain_ABCRPSTH04.fasta	470.3997.con.0005	120322	121473	-	blaADC-73	1-1152/1152	===============	0/0	100.00	100.00	ncbi	NG_048678.1	class C extended-spectrum beta-lactamase ADC-73	CEPHALOSPORIN
Acinetobacter_baumannii_strain_ABCRPSTH04.fasta	470.3997.con.0009	24711	25535	+	blaOXA-66	1-825/825	===============	0/0	100.00	100.00	ncbi	NG_049806.1	OXA-51 family carbapenem-hydrolyzing class D beta-lactamase OXA-66	CARBAPENEM
Acinetobacter_baumannii_strain_ABCRPSTH04.fasta	470.3997.con.0013	59266	60079	+	aph(3'')-Ib	15-828/828	===============	0/0	98.31	99.88	ncbi	NG_056002.2	aminoglycoside O-phosphotransferase APH(3'')-Ib	STREPTOMYCIN
Acinetobacter_baumannii_strain_ABCRPSTH04.fasta	470.3997.con.0013	60079	60915	+	aph(6)-Id	1-837/837	===============	0/0	100.00	100.00	ncbi	NG_047464.1	aminoglycoside O-phosphotransferase APH(6)-Id	STREPTOMYCIN
Acinetobacter_baumannii_strain_ABCRPSTH04.fasta	470.3997.con.0013	64288	65487	+	tet(B)	1-1200/1206	===============	0/0	99.50	100.00	ncbi	NG_048161.1	tetracycline efflux MFS transporter Tet(B)	TETRACYCLINE
Acinetobacter_baumannii_strain_ABCRPSTH04.fasta	470.3997.con.0015	24107	24895	+	ant(3'')-IIa	1-789/789	===============	0/0	100.00	98.61	ncbi	NG_054646.1	aminoglycoside nucleotidyltransferase ANT(3'')-IIa	SPECTINOMYCIN;STREPTOMYCIN
Acinetobacter_baumannii_strain_ABCRPSTH04.fasta	470.3997.con.0028	4229	5113	-	mph(E)	1-885/885	===============	0/0	100.00	100.00	ncbi	NG_064660.1	Mph(E) family macrolide 2'-phosphotransferase	MACROLIDE
Acinetobacter_baumannii_strain_ABCRPSTH04.fasta	470.3997.con.0028	5169	6644	-	msr(E)	1-1476/1476	===============	0/0	100.00	100.00	ncbi	NG_048007.1	ABC-F type ribosomal protection protein Msr(E)	MACROLIDE
Acinetobacter_baumannii_strain_ABCRPSTH04.fasta	470.3997.con.0028	8943	9716	-	armA	1-774/774	===============	0/0	100.00	100.00	ncbi	NG_047476.1	ArmA family 16S rRNA (guanine(1405)-N(7))-methyltransferase	GENTAMICIN
Acinetobacter_baumannii_strain_ABCRPSTH04.fasta	470.3997.con.0068	1680	2501	-	blaOXA-23	1-822/822	===============	0/0	100.00	100.00	ncbi	NG_049525.1	carbapenem-hydrolyzing class D beta-lactamase OXA-23	CARBAPENEM
Acinetobacter_baumannii_strain_ABCRPSTH04.fasta	470.3997.con.0070	852	1667	-	sul2	1-816/816	===============	0/0	100.00	100.00	ncbi	NG_051852.1	sulfonamide-resistant dihydropteroate synthase Sul2	SULFONAMIDE
Acinetobacter_baumannii_strain_ABCRPSTH04.fasta	470.3997.con.0071	96	956	-	blaTEM-12	1-861/861	===============	0/0	100.00	99.88	ncbi	NG_050163.1	class A extended-spectrum beta-lactamase TEM-12	CEPHALOSPORIN
Acinetobacter_baumannii_strain_ABCRPSTH04.fasta	470.3997.con.0072	450	1265	-	aph(3')-Ia	1-816/816	===============	0/0	100.00	100.00	ncbi	NG_047431.1	aminoglycoside O-phosphotransferase APH(3')-Ia	KANAMYCIN
Acinetobacter_baumannii_strain_ABCRPSTH05.fasta	470.3999.con.0004	87	1238	+	blaADC-73	1-1152/1152	===============	0/0	100.00	100.00	ncbi	NG_048678.1	class C extended-spectrum beta-lactamase ADC-73	CEPHALOSPORIN
Acinetobacter_baumannii_strain_ABCRPSTH05.fasta	470.3999.con.0009	24711	25535	+	blaOXA-66	1-825/825	===============	0/0	100.00	100.00	ncbi	NG_049806.1	OXA-51 family carbapenem-hydrolyzing class D beta-lactamase OXA-66	CARBAPENEM
Acinetobacter_baumannii_strain_ABCRPSTH05.fasta	470.3999.con.0011	59266	60079	+	aph(3'')-Ib	15-828/828	===============	0/0	98.31	99.88	ncbi	NG_056002.2	aminoglycoside O-phosphotransferase APH(3'')-Ib	STREPTOMYCIN
Acinetobacter_baumannii_strain_ABCRPSTH05.fasta	470.3999.con.0011	60079	60915	+	aph(6)-Id	1-837/837	===============	0/0	100.00	100.00	ncbi	NG_047464.1	aminoglycoside O-phosphotransferase APH(6)-Id	STREPTOMYCIN
Acinetobacter_baumannii_strain_ABCRPSTH05.fasta	470.3999.con.0011	64288	65487	+	tet(B)	1-1200/1206	===============	0/0	99.50	100.00	ncbi	NG_048161.1	tetracycline efflux MFS transporter Tet(B)	TETRACYCLINE
Acinetobacter_baumannii_strain_ABCRPSTH05.fasta	470.3999.con.0016	24107	24895	+	ant(3'')-IIa	1-789/789	===============	0/0	100.00	98.61	ncbi	NG_054646.1	aminoglycoside nucleotidyltransferase ANT(3'')-IIa	SPECTINOMYCIN;STREPTOMYCIN
Acinetobacter_baumannii_strain_ABCRPSTH05.fasta	470.3999.con.0029	4229	5113	-	mph(E)	1-885/885	===============	0/0	100.00	100.00	ncbi	NG_064660.1	Mph(E) family macrolide 2'-phosphotransferase	MACROLIDE
Acinetobacter_baumannii_strain_ABCRPSTH05.fasta	470.3999.con.0029	5169	6644	-	msr(E)	1-1476/1476	===============	0/0	100.00	100.00	ncbi	NG_048007.1	ABC-F type ribosomal protection protein Msr(E)	MACROLIDE
Acinetobacter_baumannii_strain_ABCRPSTH05.fasta	470.3999.con.0029	8943	9716	-	armA	1-774/774	===============	0/0	100.00	100.00	ncbi	NG_047476.1	ArmA family 16S rRNA (guanine(1405)-N(7))-methyltransferase	GENTAMICIN
Acinetobacter_baumannii_strain_ABCRPSTH05.fasta	470.3999.con.0070	125	946	+	blaOXA-23	1-822/822	===============	0/0	100.00	100.00	ncbi	NG_049525.1	carbapenem-hydrolyzing class D beta-lactamase OXA-23	CARBAPENEM
Acinetobacter_baumannii_strain_ABCRPSTH05.fasta	470.3999.con.0072	777	1637	+	blaTEM-12	1-861/861	===============	0/0	100.00	99.88	ncbi	NG_050163.1	class A extended-spectrum beta-lactamase TEM-12	CEPHALOSPORIN
Acinetobacter_baumannii_strain_ABCRPSTH05.fasta	470.3999.con.0073	703	1518	-	sul2	1-816/816	===============	0/0	100.00	100.00	ncbi	NG_051852.1	sulfonamide-resistant dihydropteroate synthase Sul2	SULFONAMIDE
Acinetobacter_baumannii_strain_ABCRPSTH05.fasta	470.3999.con.0074	450	1265	-	aph(3')-Ia	1-816/816	===============	0/0	100.00	100.00	ncbi	NG_047431.1	aminoglycoside O-phosphotransferase APH(3')-Ia	KANAMYCIN
Acinetobacter_baumannii_strain_ABCRPSTH06.fasta	470.4001.con.0009	87	1238	+	blaADC-73	1-1152/1152	===============	0/0	100.00	100.00	ncbi	NG_048678.1	class C extended-spectrum beta-lactamase ADC-73	CEPHALOSPORIN
Acinetobacter_baumannii_strain_ABCRPSTH06.fasta	470.4001.con.0011	24711	25535	+	blaOXA-66	1-825/825	===============	0/0	100.00	100.00	ncbi	NG_049806.1	OXA-51 family carbapenem-hydrolyzing class D beta-lactamase OXA-66	CARBAPENEM
Acinetobacter_baumannii_strain_ABCRPSTH06.fasta	470.4001.con.0017	59254	60067	+	aph(3'')-Ib	15-828/828	===============	0/0	98.31	99.88	ncbi	NG_056002.2	aminoglycoside O-phosphotransferase APH(3'')-Ib	STREPTOMYCIN
Acinetobacter_baumannii_strain_ABCRPSTH06.fasta	470.4001.con.0017	60067	60903	+	aph(6)-Id	1-837/837	===============	0/0	100.00	100.00	ncbi	NG_047464.1	aminoglycoside O-phosphotransferase APH(6)-Id	STREPTOMYCIN
Acinetobacter_baumannii_strain_ABCRPSTH06.fasta	470.4001.con.0017	64276	65475	+	tet(B)	1-1200/1206	===============	0/0	99.50	100.00	ncbi	NG_048161.1	tetracycline efflux MFS transporter Tet(B)	TETRACYCLINE
Acinetobacter_baumannii_strain_ABCRPSTH06.fasta	470.4001.con.0056	149738	150511	+	armA	1-774/774	===============	0/0	100.00	100.00	ncbi	NG_047476.1	ArmA family 16S rRNA (guanine(1405)-N(7))-methyltransferase	GENTAMICIN
Acinetobacter_baumannii_strain_ABCRPSTH06.fasta	470.4001.con.0056	152810	154285	+	msr(E)	1-1476/1476	===============	0/0	100.00	100.00	ncbi	NG_048007.1	ABC-F type ribosomal protection protein Msr(E)	MACROLIDE
Acinetobacter_baumannii_strain_ABCRPSTH06.fasta	470.4001.con.0056	154341	155225	+	mph(E)	1-885/885	===============	0/0	100.00	100.00	ncbi	NG_064660.1	Mph(E) family macrolide 2'-phosphotransferase	MACROLIDE
Acinetobacter_baumannii_strain_ABCRPSTH06.fasta	470.4001.con.0060	1680	2501	-	blaOXA-23	1-822/822	===============	0/0	100.00	100.00	ncbi	NG_049525.1	carbapenem-hydrolyzing class D beta-lactamase OXA-23	CARBAPENEM
Acinetobacter_baumannii_strain_ABCRPSTH06.fasta	470.4001.con.0061	957	1772	-	sul2	1-816/816	===============	0/0	100.00	100.00	ncbi	NG_051852.1	sulfonamide-resistant dihydropteroate synthase Sul2	SULFONAMIDE
Acinetobacter_baumannii_strain_ABCRPSTH06.fasta	470.4001.con.0067	35653	36441	-	ant(3'')-IIa	1-789/789	===============	0/0	100.00	98.61	ncbi	NG_054646.1	aminoglycoside nucleotidyltransferase ANT(3'')-IIa	SPECTINOMYCIN;STREPTOMYCIN
Acinetobacter_baumannii_strain_ABCRPSTH07.fasta	470.3998.con.0008	87	1238	+	blaADC-73	1-1152/1152	===============	0/0	100.00	100.00	ncbi	NG_048678.1	class C extended-spectrum beta-lactamase ADC-73	CEPHALOSPORIN
Acinetobacter_baumannii_strain_ABCRPSTH07.fasta	470.3998.con.0010	24711	25535	+	blaOXA-66	1-825/825	===============	0/0	100.00	100.00	ncbi	NG_049806.1	OXA-51 family carbapenem-hydrolyzing class D beta-lactamase OXA-66	CARBAPENEM
Acinetobacter_baumannii_strain_ABCRPSTH07.fasta	470.3998.con.0016	59254	60067	+	aph(3'')-Ib	15-828/828	===============	0/0	98.31	99.88	ncbi	NG_056002.2	aminoglycoside O-phosphotransferase APH(3'')-Ib	STREPTOMYCIN
Acinetobacter_baumannii_strain_ABCRPSTH07.fasta	470.3998.con.0016	60067	60903	+	aph(6)-Id	1-837/837	===============	0/0	100.00	100.00	ncbi	NG_047464.1	aminoglycoside O-phosphotransferase APH(6)-Id	STREPTOMYCIN
Acinetobacter_baumannii_strain_ABCRPSTH07.fasta	470.3998.con.0016	64276	65475	+	tet(B)	1-1200/1206	===============	0/0	99.50	100.00	ncbi	NG_048161.1	tetracycline efflux MFS transporter Tet(B)	TETRACYCLINE
Acinetobacter_baumannii_strain_ABCRPSTH07.fasta	470.3998.con.0056	149738	150511	+	armA	1-774/774	===============	0/0	100.00	100.00	ncbi	NG_047476.1	ArmA family 16S rRNA (guanine(1405)-N(7))-methyltransferase	GENTAMICIN
Acinetobacter_baumannii_strain_ABCRPSTH07.fasta	470.3998.con.0056	152810	154285	+	msr(E)	1-1476/1476	===============	0/0	100.00	100.00	ncbi	NG_048007.1	ABC-F type ribosomal protection protein Msr(E)	MACROLIDE
Acinetobacter_baumannii_strain_ABCRPSTH07.fasta	470.3998.con.0056	154341	155225	+	mph(E)	1-885/885	===============	0/0	100.00	100.00	ncbi	NG_064660.1	Mph(E) family macrolide 2'-phosphotransferase	MACROLIDE
Acinetobacter_baumannii_strain_ABCRPSTH07.fasta	470.3998.con.0059	125	946	+	blaOXA-23	1-822/822	===============	0/0	100.00	100.00	ncbi	NG_049525.1	carbapenem-hydrolyzing class D beta-lactamase OXA-23	CARBAPENEM
Acinetobacter_baumannii_strain_ABCRPSTH07.fasta	470.3998.con.0061	957	1772	-	sul2	1-816/816	===============	0/0	100.00	100.00	ncbi	NG_051852.1	sulfonamide-resistant dihydropteroate synthase Sul2	SULFONAMIDE
Acinetobacter_baumannii_strain_ABCRPSTH07.fasta	470.3998.con.0067	35653	36441	-	ant(3'')-IIa	1-789/789	===============	0/0	100.00	98.61	ncbi	NG_054646.1	aminoglycoside nucleotidyltransferase ANT(3'')-IIa	SPECTINOMYCIN;STREPTOMYCIN
Acinetobacter_baumannii_strain_ABCRPSTH08.fasta	470.4014.con.0006	87	1238	+	blaADC-73	1-1152/1152	===============	0/0	100.00	100.00	ncbi	NG_048678.1	class C extended-spectrum beta-lactamase ADC-73	CEPHALOSPORIN
Acinetobacter_baumannii_strain_ABCRPSTH08.fasta	470.4014.con.0007	65108	65932	-	blaOXA-66	1-825/825	===============	0/0	100.00	100.00	ncbi	NG_049806.1	OXA-51 family carbapenem-hydrolyzing class D beta-lactamase OXA-66	CARBAPENEM
Acinetobacter_baumannii_strain_ABCRPSTH08.fasta	470.4014.con.0009	39288	40076	+	ant(3'')-IIa	1-789/789	===============	0/0	100.00	98.61	ncbi	NG_054646.1	aminoglycoside nucleotidyltransferase ANT(3'')-IIa	SPECTINOMYCIN;STREPTOMYCIN
Acinetobacter_baumannii_strain_ABCRPSTH08.fasta	470.4014.con.0052	76	1275	-	tet(B)	1-1200/1206	===============	0/0	99.50	100.00	ncbi	NG_048161.1	tetracycline efflux MFS transporter Tet(B)	TETRACYCLINE
Acinetobacter_baumannii_strain_ABCRPSTH08.fasta	470.4014.con.0052	4648	5484	-	aph(6)-Id	1-837/837	===============	0/0	100.00	100.00	ncbi	NG_047464.1	aminoglycoside O-phosphotransferase APH(6)-Id	STREPTOMYCIN
Acinetobacter_baumannii_strain_ABCRPSTH08.fasta	470.4014.con.0052	5484	6297	-	aph(3'')-Ib	15-828/828	===============	0/0	98.31	99.88	ncbi	NG_056002.2	aminoglycoside O-phosphotransferase APH(3'')-Ib	STREPTOMYCIN
Acinetobacter_baumannii_strain_ABCRPSTH08.fasta	470.4014.con.0067	4229	5113	-	mph(E)	1-885/885	===============	0/0	100.00	100.00	ncbi	NG_064660.1	Mph(E) family macrolide 2'-phosphotransferase	MACROLIDE
Acinetobacter_baumannii_strain_ABCRPSTH08.fasta	470.4014.con.0067	5169	6644	-	msr(E)	1-1476/1476	===============	0/0	100.00	100.00	ncbi	NG_048007.1	ABC-F type ribosomal protection protein Msr(E)	MACROLIDE
Acinetobacter_baumannii_strain_ABCRPSTH08.fasta	470.4014.con.0067	8943	9716	-	armA	1-774/774	===============	0/0	100.00	100.00	ncbi	NG_047476.1	ArmA family 16S rRNA (guanine(1405)-N(7))-methyltransferase	GENTAMICIN
Acinetobacter_baumannii_strain_ABCRPSTH08.fasta	470.4014.con.0068	125	946	+	blaOXA-23	1-822/822	===============	0/0	100.00	100.00	ncbi	NG_049525.1	carbapenem-hydrolyzing class D beta-lactamase OXA-23	CARBAPENEM
Acinetobacter_baumannii_strain_ABCRPSTH08.fasta	470.4014.con.0070	703	1518	-	sul2	1-816/816	===============	0/0	100.00	100.00	ncbi	NG_051852.1	sulfonamide-resistant dihydropteroate synthase Sul2	SULFONAMIDE
Acinetobacter_baumannii_strain_ABCRPSTH09.fasta	470.4000.con.0007	87	1238	+	blaADC-73	1-1152/1152	===============	0/0	100.00	100.00	ncbi	NG_048678.1	class C extended-spectrum beta-lactamase ADC-73	CEPHALOSPORIN
Acinetobacter_baumannii_strain_ABCRPSTH09.fasta	470.4000.con.0008	24711	25535	+	blaOXA-66	1-825/825	===============	0/0	100.00	100.00	ncbi	NG_049806.1	OXA-51 family carbapenem-hydrolyzing class D beta-lactamase OXA-66	CARBAPENEM
Acinetobacter_baumannii_strain_ABCRPSTH09.fasta	470.4000.con.0011	39288	40076	+	ant(3'')-IIa	1-789/789	===============	0/0	100.00	98.61	ncbi	NG_054646.1	aminoglycoside nucleotidyltransferase ANT(3'')-IIa	SPECTINOMYCIN;STREPTOMYCIN
Acinetobacter_baumannii_strain_ABCRPSTH09.fasta	470.4000.con.0015	59266	60079	+	aph(3'')-Ib	15-828/828	===============	0/0	98.31	99.88	ncbi	NG_056002.2	aminoglycoside O-phosphotransferase APH(3'')-Ib	STREPTOMYCIN
Acinetobacter_baumannii_strain_ABCRPSTH09.fasta	470.4000.con.0015	60079	60915	+	aph(6)-Id	1-837/837	===============	0/0	100.00	100.00	ncbi	NG_047464.1	aminoglycoside O-phosphotransferase APH(6)-Id	STREPTOMYCIN
Acinetobacter_baumannii_strain_ABCRPSTH09.fasta	470.4000.con.0015	64288	65487	+	tet(B)	1-1200/1206	===============	0/0	99.50	100.00	ncbi	NG_048161.1	tetracycline efflux MFS transporter Tet(B)	TETRACYCLINE
Acinetobacter_baumannii_strain_ABCRPSTH09.fasta	470.4000.con.0066	125	946	+	blaOXA-23	1-822/822	===============	0/0	100.00	100.00	ncbi	NG_049525.1	carbapenem-hydrolyzing class D beta-lactamase OXA-23	CARBAPENEM
Acinetobacter_baumannii_strain_ABCRPSTH09.fasta	470.4000.con.0067	4229	5113	-	mph(E)	1-885/885	===============	0/0	100.00	100.00	ncbi	NG_064660.1	Mph(E) family macrolide 2'-phosphotransferase	MACROLIDE
Acinetobacter_baumannii_strain_ABCRPSTH09.fasta	470.4000.con.0067	5169	6644	-	msr(E)	1-1476/1476	===============	0/0	100.00	100.00	ncbi	NG_048007.1	ABC-F type ribosomal protection protein Msr(E)	MACROLIDE
Acinetobacter_baumannii_strain_ABCRPSTH09.fasta	470.4000.con.0067	8943	9716	-	armA	1-774/774	===============	0/0	100.00	100.00	ncbi	NG_047476.1	ArmA family 16S rRNA (guanine(1405)-N(7))-methyltransferase	GENTAMICIN
Acinetobacter_baumannii_strain_ABCRPSTH09.fasta	470.4000.con.0069	96	956	-	blaTEM-12	1-861/861	===============	0/0	100.00	99.88	ncbi	NG_050163.1	class A extended-spectrum beta-lactamase TEM-12	CEPHALOSPORIN
Acinetobacter_baumannii_strain_ABCRPSTH10.fasta	470.4002.con.0008	87	1238	+	blaADC-73	1-1152/1152	===============	0/0	100.00	100.00	ncbi	NG_048678.1	class C extended-spectrum beta-lactamase ADC-73	CEPHALOSPORIN
Acinetobacter_baumannii_strain_ABCRPSTH10.fasta	470.4002.con.0009	24711	25535	+	blaOXA-66	1-825/825	===============	0/0	100.00	100.00	ncbi	NG_049806.1	OXA-51 family carbapenem-hydrolyzing class D beta-lactamase OXA-66	CARBAPENEM
Acinetobacter_baumannii_strain_ABCRPSTH10.fasta	470.4002.con.0013	39288	40076	+	ant(3'')-IIa	1-789/789	===============	0/0	100.00	98.61	ncbi	NG_054646.1	aminoglycoside nucleotidyltransferase ANT(3'')-IIa	SPECTINOMYCIN;STREPTOMYCIN
Acinetobacter_baumannii_strain_ABCRPSTH10.fasta	470.4002.con.0016	59266	60079	+	aph(3'')-Ib	15-828/828	===============	0/0	98.31	99.88	ncbi	NG_056002.2	aminoglycoside O-phosphotransferase APH(3'')-Ib	STREPTOMYCIN
Acinetobacter_baumannii_strain_ABCRPSTH10.fasta	470.4002.con.0016	60079	60915	+	aph(6)-Id	1-837/837	===============	0/0	100.00	100.00	ncbi	NG_047464.1	aminoglycoside O-phosphotransferase APH(6)-Id	STREPTOMYCIN
Acinetobacter_baumannii_strain_ABCRPSTH10.fasta	470.4002.con.0016	64288	65487	+	tet(B)	1-1200/1206	===============	0/0	99.50	100.00	ncbi	NG_048161.1	tetracycline efflux MFS transporter Tet(B)	TETRACYCLINE
Acinetobacter_baumannii_strain_ABCRPSTH10.fasta	470.4002.con.0067	4229	5113	-	mph(E)	1-885/885	===============	0/0	100.00	100.00	ncbi	NG_064660.1	Mph(E) family macrolide 2'-phosphotransferase	MACROLIDE
Acinetobacter_baumannii_strain_ABCRPSTH10.fasta	470.4002.con.0067	5169	6644	-	msr(E)	1-1476/1476	===============	0/0	100.00	100.00	ncbi	NG_048007.1	ABC-F type ribosomal protection protein Msr(E)	MACROLIDE
Acinetobacter_baumannii_strain_ABCRPSTH10.fasta	470.4002.con.0067	8943	9716	-	armA	1-774/774	===============	0/0	100.00	100.00	ncbi	NG_047476.1	ArmA family 16S rRNA (guanine(1405)-N(7))-methyltransferase	GENTAMICIN
Acinetobacter_baumannii_strain_ABCRPSTH10.fasta	470.4002.con.0073	125	946	+	blaOXA-23	1-822/822	===============	0/0	100.00	100.00	ncbi	NG_049525.1	carbapenem-hydrolyzing class D beta-lactamase OXA-23	CARBAPENEM
Acinetobacter_baumannii_strain_ABCRPSTH10.fasta	470.4002.con.0075	957	1772	-	sul2	1-816/816	===============	0/0	100.00	100.00	ncbi	NG_051852.1	sulfonamide-resistant dihydropteroate synthase Sul2	SULFONAMIDE
Acinetobacter_baumannii_strain_ABCRPSTH10.fasta	470.4002.con.0077	777	1637	+	blaTEM-12	1-861/861	===============	0/0	100.00	99.88	ncbi	NG_050163.1	class A extended-spectrum beta-lactamase TEM-12	CEPHALOSPORIN
Acinetobacter_baumannii_strain_ABCRPSTH11.fasta	470.4015.con.0008	87	1238	+	blaADC-73	1-1152/1152	===============	0/0	100.00	100.00	ncbi	NG_048678.1	class C extended-spectrum beta-lactamase ADC-73	CEPHALOSPORIN
Acinetobacter_baumannii_strain_ABCRPSTH11.fasta	470.4015.con.0009	24711	25535	+	blaOXA-66	1-825/825	===============	0/0	100.00	100.00	ncbi	NG_049806.1	OXA-51 family carbapenem-hydrolyzing class D beta-lactamase OXA-66	CARBAPENEM
Acinetobacter_baumannii_strain_ABCRPSTH11.fasta	470.4015.con.0013	39288	40076	+	ant(3'')-IIa	1-789/789	===============	0/0	100.00	98.61	ncbi	NG_054646.1	aminoglycoside nucleotidyltransferase ANT(3'')-IIa	SPECTINOMYCIN;STREPTOMYCIN
Acinetobacter_baumannii_strain_ABCRPSTH11.fasta	470.4015.con.0016	59266	60079	+	aph(3'')-Ib	15-828/828	===============	0/0	98.31	99.88	ncbi	NG_056002.2	aminoglycoside O-phosphotransferase APH(3'')-Ib	STREPTOMYCIN
Acinetobacter_baumannii_strain_ABCRPSTH11.fasta	470.4015.con.0016	60079	60915	+	aph(6)-Id	1-837/837	===============	0/0	100.00	100.00	ncbi	NG_047464.1	aminoglycoside O-phosphotransferase APH(6)-Id	STREPTOMYCIN
Acinetobacter_baumannii_strain_ABCRPSTH11.fasta	470.4015.con.0016	64288	65487	+	tet(B)	1-1200/1206	===============	0/0	99.50	100.00	ncbi	NG_048161.1	tetracycline efflux MFS transporter Tet(B)	TETRACYCLINE
Acinetobacter_baumannii_strain_ABCRPSTH11.fasta	470.4015.con.0067	4229	5113	-	mph(E)	1-885/885	===============	0/0	100.00	100.00	ncbi	NG_064660.1	Mph(E) family macrolide 2'-phosphotransferase	MACROLIDE
Acinetobacter_baumannii_strain_ABCRPSTH11.fasta	470.4015.con.0067	5169	6644	-	msr(E)	1-1476/1476	===============	0/0	100.00	100.00	ncbi	NG_048007.1	ABC-F type ribosomal protection protein Msr(E)	MACROLIDE
Acinetobacter_baumannii_strain_ABCRPSTH11.fasta	470.4015.con.0067	8943	9716	-	armA	1-774/774	===============	0/0	100.00	100.00	ncbi	NG_047476.1	ArmA family 16S rRNA (guanine(1405)-N(7))-methyltransferase	GENTAMICIN
Acinetobacter_baumannii_strain_ABCRPSTH11.fasta	470.4015.con.0070	125	946	+	blaOXA-23	1-822/822	===============	0/0	100.00	100.00	ncbi	NG_049525.1	carbapenem-hydrolyzing class D beta-lactamase OXA-23	CARBAPENEM
Acinetobacter_baumannii_strain_ABCRPSTH11.fasta	470.4015.con.0072	777	1637	+	blaTEM-12	1-861/861	===============	0/0	100.00	99.88	ncbi	NG_050163.1	class A extended-spectrum beta-lactamase TEM-12	CEPHALOSPORIN
Acinetobacter_baumannii_strain_ABCRPSTH11.fasta	470.4015.con.0073	703	1518	-	sul2	1-816/816	===============	0/0	100.00	100.00	ncbi	NG_051852.1	sulfonamide-resistant dihydropteroate synthase Sul2	SULFONAMIDE
Acinetobacter_baumannii_strain_ABCRPSTH12.fasta	470.4003.con.0007	87	1238	+	blaADC-73	1-1152/1152	===============	0/0	100.00	100.00	ncbi	NG_048678.1	class C extended-spectrum beta-lactamase ADC-73	CEPHALOSPORIN
Acinetobacter_baumannii_strain_ABCRPSTH12.fasta	470.4003.con.0008	24711	25535	+	blaOXA-66	1-825/825	===============	0/0	100.00	100.00	ncbi	NG_049806.1	OXA-51 family carbapenem-hydrolyzing class D beta-lactamase OXA-66	CARBAPENEM
Acinetobacter_baumannii_strain_ABCRPSTH12.fasta	470.4003.con.0013	39288	40076	+	ant(3'')-IIa	1-789/789	===============	0/0	100.00	98.61	ncbi	NG_054646.1	aminoglycoside nucleotidyltransferase ANT(3'')-IIa	SPECTINOMYCIN;STREPTOMYCIN
Acinetobacter_baumannii_strain_ABCRPSTH12.fasta	470.4003.con.0016	59266	60079	+	aph(3'')-Ib	15-828/828	===============	0/0	98.31	99.88	ncbi	NG_056002.2	aminoglycoside O-phosphotransferase APH(3'')-Ib	STREPTOMYCIN
Acinetobacter_baumannii_strain_ABCRPSTH12.fasta	470.4003.con.0016	60079	60915	+	aph(6)-Id	1-837/837	===============	0/0	100.00	100.00	ncbi	NG_047464.1	aminoglycoside O-phosphotransferase APH(6)-Id	STREPTOMYCIN
Acinetobacter_baumannii_strain_ABCRPSTH12.fasta	470.4003.con.0016	64288	65487	+	tet(B)	1-1200/1206	===============	0/0	99.50	100.00	ncbi	NG_048161.1	tetracycline efflux MFS transporter Tet(B)	TETRACYCLINE
Acinetobacter_baumannii_strain_ABCRPSTH12.fasta	470.4003.con.0067	4229	5113	-	mph(E)	1-885/885	===============	0/0	100.00	100.00	ncbi	NG_064660.1	Mph(E) family macrolide 2'-phosphotransferase	MACROLIDE
Acinetobacter_baumannii_strain_ABCRPSTH12.fasta	470.4003.con.0067	5169	6644	-	msr(E)	1-1476/1476	===============	0/0	100.00	100.00	ncbi	NG_048007.1	ABC-F type ribosomal protection protein Msr(E)	MACROLIDE
Acinetobacter_baumannii_strain_ABCRPSTH12.fasta	470.4003.con.0067	8943	9716	-	armA	1-774/774	===============	0/0	100.00	100.00	ncbi	NG_047476.1	ArmA family 16S rRNA (guanine(1405)-N(7))-methyltransferase	GENTAMICIN
Acinetobacter_baumannii_strain_ABCRPSTH12.fasta	470.4003.con.0072	125	946	+	blaOXA-23	1-822/822	===============	0/0	100.00	100.00	ncbi	NG_049525.1	carbapenem-hydrolyzing class D beta-lactamase OXA-23	CARBAPENEM
Acinetobacter_baumannii_strain_ABCRPSTH12.fasta	470.4003.con.0074	777	1637	+	blaTEM-12	1-861/861	===============	0/0	100.00	99.88	ncbi	NG_050163.1	class A extended-spectrum beta-lactamase TEM-12	CEPHALOSPORIN
Acinetobacter_baumannii_strain_ABCRPSTH12.fasta	470.4003.con.0075	703	1518	-	sul2	1-816/816	===============	0/0	100.00	100.00	ncbi	NG_051852.1	sulfonamide-resistant dihydropteroate synthase Sul2	SULFONAMIDE
Acinetobacter_baumannii_strain_ABCRPUTH04.fasta	470.4004.con.0006	87	1238	+	blaADC-73	1-1152/1152	===============	0/0	100.00	100.00	ncbi	NG_048678.1	class C extended-spectrum beta-lactamase ADC-73	CEPHALOSPORIN
Acinetobacter_baumannii_strain_ABCRPUTH04.fasta	470.4004.con.0009	24711	25535	+	blaOXA-66	1-825/825	===============	0/0	100.00	100.00	ncbi	NG_049806.1	OXA-51 family carbapenem-hydrolyzing class D beta-lactamase OXA-66	CARBAPENEM
Acinetobacter_baumannii_strain_ABCRPUTH04.fasta	470.4004.con.0016	77	1276	-	tet(B)	1-1200/1206	===============	0/0	99.50	100.00	ncbi	NG_048161.1	tetracycline efflux MFS transporter Tet(B)	TETRACYCLINE
Acinetobacter_baumannii_strain_ABCRPUTH04.fasta	470.4004.con.0016	4649	5485	-	aph(6)-Id	1-837/837	===============	0/0	100.00	100.00	ncbi	NG_047464.1	aminoglycoside O-phosphotransferase APH(6)-Id	STREPTOMYCIN
Acinetobacter_baumannii_strain_ABCRPUTH04.fasta	470.4004.con.0016	5485	6298	-	aph(3'')-Ib	15-828/828	===============	0/0	98.31	99.88	ncbi	NG_056002.2	aminoglycoside O-phosphotransferase APH(3'')-Ib	STREPTOMYCIN
Acinetobacter_baumannii_strain_ABCRPUTH04.fasta	470.4004.con.0024	4229	5113	-	mph(E)	1-885/885	===============	0/0	100.00	100.00	ncbi	NG_064660.1	Mph(E) family macrolide 2'-phosphotransferase	MACROLIDE
Acinetobacter_baumannii_strain_ABCRPUTH04.fasta	470.4004.con.0024	5169	6644	-	msr(E)	1-1476/1476	===============	0/0	100.00	100.00	ncbi	NG_048007.1	ABC-F type ribosomal protection protein Msr(E)	MACROLIDE
Acinetobacter_baumannii_strain_ABCRPUTH04.fasta	470.4004.con.0024	8943	9716	-	armA	1-774/774	===============	0/0	100.00	100.00	ncbi	NG_047476.1	ArmA family 16S rRNA (guanine(1405)-N(7))-methyltransferase	GENTAMICIN
Acinetobacter_baumannii_strain_ABCRPUTH04.fasta	470.4004.con.0058	125	946	+	blaOXA-23	1-822/822	===============	0/0	100.00	100.00	ncbi	NG_049525.1	carbapenem-hydrolyzing class D beta-lactamase OXA-23	CARBAPENEM
Acinetobacter_baumannii_strain_ABCRPUTH04.fasta	470.4004.con.0060	957	1772	-	sul2	1-816/816	===============	0/0	100.00	100.00	ncbi	NG_051852.1	sulfonamide-resistant dihydropteroate synthase Sul2	SULFONAMIDE
Acinetobacter_baumannii_strain_ABCRPUTH04.fasta	470.4004.con.0061	96	956	-	blaTEM-12	1-861/861	===============	0/0	100.00	99.88	ncbi	NG_050163.1	class A extended-spectrum beta-lactamase TEM-12	CEPHALOSPORIN
Acinetobacter_baumannii_strain_ABCRPUTH04.fasta	470.4004.con.0062	450	1265	-	aph(3')-Ia	1-816/816	===============	0/0	100.00	100.00	ncbi	NG_047431.1	aminoglycoside O-phosphotransferase APH(3')-Ia	KANAMYCIN
Acinetobacter_baumannii_strain_ABCRPUTH04.fasta	470.4004.con.0078	35653	36441	-	ant(3'')-IIa	1-789/789	===============	0/0	100.00	98.61	ncbi	NG_054646.1	aminoglycoside nucleotidyltransferase ANT(3'')-IIa	SPECTINOMYCIN;STREPTOMYCIN
Acinetobacter_baumannii_strain_ABCRPUTH05.fasta	470.4005.con.0008	59200	60024	+	blaOXA-66	1-825/825	===============	0/0	100.00	100.00	ncbi	NG_049806.1	OXA-51 family carbapenem-hydrolyzing class D beta-lactamase OXA-66	CARBAPENEM
Acinetobacter_baumannii_strain_ABCRPUTH05.fasta	470.4005.con.0009	100	1251	+	blaADC-30	1-1152/1152	===============	0/0	100.00	100.00	ncbi	NG_048652.1	class C extended-spectrum beta-lactamase ADC-30	CEPHALOSPORIN
Acinetobacter_baumannii_strain_ABCRPUTH05.fasta	470.4005.con.0011	39281	40069	+	ant(3'')-IIa	1-789/789	===============	0/0	100.00	100.00	ncbi	NG_054652.1	aminoglycoside nucleotidyltransferase ANT(3'')-IIa	SPECTINOMYCIN;STREPTOMYCIN
Acinetobacter_baumannii_strain_ABCRPUTH05.fasta	470.4005.con.0016	59266	60079	+	aph(3'')-Ib	15-828/828	===============	0/0	98.31	99.88	ncbi	NG_056002.2	aminoglycoside O-phosphotransferase APH(3'')-Ib	STREPTOMYCIN
Acinetobacter_baumannii_strain_ABCRPUTH05.fasta	470.4005.con.0016	60079	60915	+	aph(6)-Id	1-837/837	===============	0/0	100.00	100.00	ncbi	NG_047464.1	aminoglycoside O-phosphotransferase APH(6)-Id	STREPTOMYCIN
Acinetobacter_baumannii_strain_ABCRPUTH05.fasta	470.4005.con.0016	64288	65487	+	tet(B)	1-1200/1206	===============	0/0	99.50	100.00	ncbi	NG_048161.1	tetracycline efflux MFS transporter Tet(B)	TETRACYCLINE
Acinetobacter_baumannii_strain_ABCRPUTH05.fasta	470.4005.con.0057	3583	4467	-	mph(E)	1-885/885	===============	0/0	100.00	100.00	ncbi	NG_064660.1	Mph(E) family macrolide 2'-phosphotransferase	MACROLIDE
Acinetobacter_baumannii_strain_ABCRPUTH05.fasta	470.4005.con.0057	4523	5998	-	msr(E)	1-1476/1476	===============	0/0	100.00	100.00	ncbi	NG_048007.1	ABC-F type ribosomal protection protein Msr(E)	MACROLIDE
Acinetobacter_baumannii_strain_ABCRPUTH05.fasta	470.4005.con.0057	8297	9070	-	armA	1-774/774	===============	0/0	100.00	100.00	ncbi	NG_047476.1	ArmA family 16S rRNA (guanine(1405)-N(7))-methyltransferase	GENTAMICIN
Acinetobacter_baumannii_strain_ABCRPUTH05.fasta	470.4005.con.0057	12415	13254	-	sul1	1-840/840	===============	0/0	100.00	100.00	ncbi	NG_048082.1	sulfonamide-resistant dihydropteroate synthase Sul1	SULFONAMIDE
Acinetobacter_baumannii_strain_ABCRPUTH05.fasta	470.4005.con.0075	1055	1609	+	aac(6')-Ib'	1-555/555	===============	0/0	100.00	100.00	ncbi	NG_051695.1	aminoglycoside N-acetyltransferase AAC(6')-Ib'	GENTAMICIN
Acinetobacter_baumannii_strain_ABCRPUTH05.fasta	470.4005.con.0075	1702	2334	+	catB8	1-633/633	===============	0/0	100.00	100.00	ncbi	NG_047616.1	type B-3 chloramphenicol O-acetyltransferase CatB8	CHLORAMPHENICOL
Acinetobacter_baumannii_strain_ABCRPUTH05.fasta	470.4005.con.0075	2392	3183	+	aadA1	1-792/792	===============	0/0	100.00	99.87	ncbi	NG_052266.1	ANT(3'')-Ia family aminoglycoside nucleotidyltransferase AadA1	STREPTOMYCIN
Acinetobacter_baumannii_strain_ABCRPUTH05.fasta	470.4005.con.0081	111	932	+	blaOXA-23	1-822/822	===============	0/0	100.00	100.00	ncbi	NG_049525.1	carbapenem-hydrolyzing class D beta-lactamase OXA-23	CARBAPENEM
Acinetobacter_baumannii_strain_ABCRPUTH05.fasta	470.4005.con.0086	279	1094	+	aph(3')-Ia	1-816/816	===============	0/0	100.00	99.88	ncbi	NG_047431.1	aminoglycoside O-phosphotransferase APH(3')-Ia	KANAMYCIN
Acinetobacter_baumannii_strain_ABCRPUTH06.fasta	470.4017.con.0006	87	1238	+	blaADC-73	1-1152/1152	===============	0/0	100.00	100.00	ncbi	NG_048678.1	class C extended-spectrum beta-lactamase ADC-73	CEPHALOSPORIN
Acinetobacter_baumannii_strain_ABCRPUTH06.fasta	470.4017.con.0009	24710	25534	+	blaOXA-66	1-825/825	===============	0/0	100.00	100.00	ncbi	NG_049806.1	OXA-51 family carbapenem-hydrolyzing class D beta-lactamase OXA-66	CARBAPENEM
Acinetobacter_baumannii_strain_ABCRPUTH06.fasta	470.4017.con.0016	59266	60079	+	aph(3'')-Ib	15-828/828	===============	0/0	98.31	99.88	ncbi	NG_056002.2	aminoglycoside O-phosphotransferase APH(3'')-Ib	STREPTOMYCIN
Acinetobacter_baumannii_strain_ABCRPUTH06.fasta	470.4017.con.0016	60079	60915	+	aph(6)-Id	1-837/837	===============	0/0	100.00	100.00	ncbi	NG_047464.1	aminoglycoside O-phosphotransferase APH(6)-Id	STREPTOMYCIN
Acinetobacter_baumannii_strain_ABCRPUTH06.fasta	470.4017.con.0016	64288	65487	+	tet(B)	1-1200/1206	===============	0/0	99.50	100.00	ncbi	NG_048161.1	tetracycline efflux MFS transporter Tet(B)	TETRACYCLINE
Acinetobacter_baumannii_strain_ABCRPUTH06.fasta	470.4017.con.0024	4229	5113	-	mph(E)	1-885/885	===============	0/0	100.00	100.00	ncbi	NG_064660.1	Mph(E) family macrolide 2'-phosphotransferase	MACROLIDE
Acinetobacter_baumannii_strain_ABCRPUTH06.fasta	470.4017.con.0024	5169	6644	-	msr(E)	1-1476/1476	===============	0/0	100.00	100.00	ncbi	NG_048007.1	ABC-F type ribosomal protection protein Msr(E)	MACROLIDE
Acinetobacter_baumannii_strain_ABCRPUTH06.fasta	470.4017.con.0024	8943	9716	-	armA	1-774/774	===============	0/0	100.00	100.00	ncbi	NG_047476.1	ArmA family 16S rRNA (guanine(1405)-N(7))-methyltransferase	GENTAMICIN
Acinetobacter_baumannii_strain_ABCRPUTH06.fasta	470.4017.con.0057	1680	2501	-	blaOXA-23	1-822/822	===============	0/0	100.00	100.00	ncbi	NG_049525.1	carbapenem-hydrolyzing class D beta-lactamase OXA-23	CARBAPENEM
Acinetobacter_baumannii_strain_ABCRPUTH06.fasta	470.4017.con.0059	957	1772	-	sul2	1-816/816	===============	0/0	100.00	100.00	ncbi	NG_051852.1	sulfonamide-resistant dihydropteroate synthase Sul2	SULFONAMIDE
Acinetobacter_baumannii_strain_ABCRPUTH06.fasta	470.4017.con.0060	777	1637	+	blaTEM-12	1-861/861	===============	0/0	100.00	99.88	ncbi	NG_050163.1	class A extended-spectrum beta-lactamase TEM-12	CEPHALOSPORIN
Acinetobacter_baumannii_strain_ABCRPUTH06.fasta	470.4017.con.0076	35653	36441	-	ant(3'')-IIa	1-789/789	===============	0/0	100.00	98.61	ncbi	NG_054646.1	aminoglycoside nucleotidyltransferase ANT(3'')-IIa	SPECTINOMYCIN;STREPTOMYCIN
Acinetobacter_baumannii_strain_ABCRPUTH07.fasta	470.4006.con.0006	87	1238	+	blaADC-73	1-1152/1152	===============	0/0	100.00	100.00	ncbi	NG_048678.1	class C extended-spectrum beta-lactamase ADC-73	CEPHALOSPORIN
Acinetobacter_baumannii_strain_ABCRPUTH07.fasta	470.4006.con.0007	24711	25535	+	blaOXA-66	1-825/825	===============	0/0	100.00	100.00	ncbi	NG_049806.1	OXA-51 family carbapenem-hydrolyzing class D beta-lactamase OXA-66	CARBAPENEM
Acinetobacter_baumannii_strain_ABCRPUTH07.fasta	470.4006.con.0011	39288	40076	+	ant(3'')-IIa	1-789/789	===============	0/0	100.00	98.61	ncbi	NG_054646.1	aminoglycoside nucleotidyltransferase ANT(3'')-IIa	SPECTINOMYCIN;STREPTOMYCIN
Acinetobacter_baumannii_strain_ABCRPUTH07.fasta	470.4006.con.0015	59266	60079	+	aph(3'')-Ib	15-828/828	===============	0/0	98.31	99.88	ncbi	NG_056002.2	aminoglycoside O-phosphotransferase APH(3'')-Ib	STREPTOMYCIN
Acinetobacter_baumannii_strain_ABCRPUTH07.fasta	470.4006.con.0015	60079	60915	+	aph(6)-Id	1-837/837	===============	0/0	100.00	100.00	ncbi	NG_047464.1	aminoglycoside O-phosphotransferase APH(6)-Id	STREPTOMYCIN
Acinetobacter_baumannii_strain_ABCRPUTH07.fasta	470.4006.con.0015	64288	65487	+	tet(B)	1-1200/1206	===============	0/0	99.50	100.00	ncbi	NG_048161.1	tetracycline efflux MFS transporter Tet(B)	TETRACYCLINE
Acinetobacter_baumannii_strain_ABCRPUTH07.fasta	470.4006.con.0067	4229	5113	-	mph(E)	1-885/885	===============	0/0	100.00	100.00	ncbi	NG_064660.1	Mph(E) family macrolide 2'-phosphotransferase	MACROLIDE
Acinetobacter_baumannii_strain_ABCRPUTH07.fasta	470.4006.con.0067	5169	6644	-	msr(E)	1-1476/1476	===============	0/0	100.00	100.00	ncbi	NG_048007.1	ABC-F type ribosomal protection protein Msr(E)	MACROLIDE
Acinetobacter_baumannii_strain_ABCRPUTH07.fasta	470.4006.con.0067	8943	9716	-	armA	1-774/774	===============	0/0	100.00	100.00	ncbi	NG_047476.1	ArmA family 16S rRNA (guanine(1405)-N(7))-methyltransferase	GENTAMICIN
Acinetobacter_baumannii_strain_ABCRPUTH07.fasta	470.4006.con.0073	125	946	+	blaOXA-23	1-822/822	===============	0/0	100.00	100.00	ncbi	NG_049525.1	carbapenem-hydrolyzing class D beta-lactamase OXA-23	CARBAPENEM
Acinetobacter_baumannii_strain_ABCRPUTH07.fasta	470.4006.con.0075	957	1772	-	sul2	1-816/816	===============	0/0	100.00	100.00	ncbi	NG_051852.1	sulfonamide-resistant dihydropteroate synthase Sul2	SULFONAMIDE
Acinetobacter_baumannii_strain_ABCRPUTH07.fasta	470.4006.con.0076	777	1637	+	blaTEM-12	1-861/861	===============	0/0	100.00	99.88	ncbi	NG_050163.1	class A extended-spectrum beta-lactamase TEM-12	CEPHALOSPORIN
Acinetobacter_baumannii_strain_ABCRPUTH08.fasta	470.4008.con.0007	87	1238	+	blaADC-73	1-1152/1152	===============	0/0	100.00	100.00	ncbi	NG_048678.1	class C extended-spectrum beta-lactamase ADC-73	CEPHALOSPORIN
Acinetobacter_baumannii_strain_ABCRPUTH08.fasta	470.4008.con.0010	24711	25535	+	blaOXA-66	1-825/825	===============	0/0	100.00	100.00	ncbi	NG_049806.1	OXA-51 family carbapenem-hydrolyzing class D beta-lactamase OXA-66	CARBAPENEM
Acinetobacter_baumannii_strain_ABCRPUTH08.fasta	470.4008.con.0016	59266	60079	+	aph(3'')-Ib	15-828/828	===============	0/0	98.31	99.88	ncbi	NG_056002.2	aminoglycoside O-phosphotransferase APH(3'')-Ib	STREPTOMYCIN
Acinetobacter_baumannii_strain_ABCRPUTH08.fasta	470.4008.con.0016	60079	60915	+	aph(6)-Id	1-837/837	===============	0/0	100.00	100.00	ncbi	NG_047464.1	aminoglycoside O-phosphotransferase APH(6)-Id	STREPTOMYCIN
Acinetobacter_baumannii_strain_ABCRPUTH08.fasta	470.4008.con.0016	64288	65487	+	tet(B)	1-1200/1206	===============	0/0	99.50	100.00	ncbi	NG_048161.1	tetracycline efflux MFS transporter Tet(B)	TETRACYCLINE
Acinetobacter_baumannii_strain_ABCRPUTH08.fasta	470.4008.con.0024	4229	5113	-	mph(E)	1-885/885	===============	0/0	100.00	100.00	ncbi	NG_064660.1	Mph(E) family macrolide 2'-phosphotransferase	MACROLIDE
Acinetobacter_baumannii_strain_ABCRPUTH08.fasta	470.4008.con.0024	5169	6644	-	msr(E)	1-1476/1476	===============	0/0	100.00	100.00	ncbi	NG_048007.1	ABC-F type ribosomal protection protein Msr(E)	MACROLIDE
Acinetobacter_baumannii_strain_ABCRPUTH08.fasta	470.4008.con.0024	8943	9716	-	armA	1-774/774	===============	0/0	100.00	100.00	ncbi	NG_047476.1	ArmA family 16S rRNA (guanine(1405)-N(7))-methyltransferase	GENTAMICIN
Acinetobacter_baumannii_strain_ABCRPUTH08.fasta	470.4008.con.0052	125	946	+	blaOXA-23	1-822/822	===============	0/0	100.00	100.00	ncbi	NG_049525.1	carbapenem-hydrolyzing class D beta-lactamase OXA-23	CARBAPENEM
Acinetobacter_baumannii_strain_ABCRPUTH08.fasta	470.4008.con.0054	96	956	-	blaTEM-12	1-861/861	===============	0/0	100.00	99.88	ncbi	NG_050163.1	class A extended-spectrum beta-lactamase TEM-12	CEPHALOSPORIN
Acinetobacter_baumannii_strain_ABCRPUTH08.fasta	470.4008.con.0055	703	1518	-	sul2	1-816/816	===============	0/0	100.00	100.00	ncbi	NG_051852.1	sulfonamide-resistant dihydropteroate synthase Sul2	SULFONAMIDE
Acinetobacter_baumannii_strain_ABCRPUTH08.fasta	470.4008.con.0071	35653	36441	-	ant(3'')-IIa	1-789/789	===============	0/0	100.00	98.61	ncbi	NG_054646.1	aminoglycoside nucleotidyltransferase ANT(3'')-IIa	SPECTINOMYCIN;STREPTOMYCIN
Acinetobacter_baumannii_strain_ABCRPUTH09.fasta	470.4007.con.0007	24724	25548	+	blaOXA-66	1-825/825	===============	0/0	100.00	100.00	ncbi	NG_049806.1	OXA-51 family carbapenem-hydrolyzing class D beta-lactamase OXA-66	CARBAPENEM
Acinetobacter_baumannii_strain_ABCRPUTH09.fasta	470.4007.con.0016	59266	60079	+	aph(3'')-Ib	15-828/828	===============	0/0	98.31	99.88	ncbi	NG_056002.2	aminoglycoside O-phosphotransferase APH(3'')-Ib	STREPTOMYCIN
Acinetobacter_baumannii_strain_ABCRPUTH09.fasta	470.4007.con.0016	60079	60915	+	aph(6)-Id	1-837/837	===============	0/0	100.00	100.00	ncbi	NG_047464.1	aminoglycoside O-phosphotransferase APH(6)-Id	STREPTOMYCIN
Acinetobacter_baumannii_strain_ABCRPUTH09.fasta	470.4007.con.0016	64288	65487	+	tet(B)	1-1200/1206	===============	0/0	99.50	100.00	ncbi	NG_048161.1	tetracycline efflux MFS transporter Tet(B)	TETRACYCLINE
Acinetobacter_baumannii_strain_ABCRPUTH09.fasta	470.4007.con.0021	24104	24892	+	ant(3'')-IIa	1-789/789	===============	0/0	100.00	98.61	ncbi	NG_054646.1	aminoglycoside nucleotidyltransferase ANT(3'')-IIa	SPECTINOMYCIN;STREPTOMYCIN
Acinetobacter_baumannii_strain_ABCRPUTH09.fasta	470.4007.con.0028	35136	35909	+	armA	1-774/774	===============	0/0	100.00	100.00	ncbi	NG_047476.1	ArmA family 16S rRNA (guanine(1405)-N(7))-methyltransferase	GENTAMICIN
Acinetobacter_baumannii_strain_ABCRPUTH09.fasta	470.4007.con.0028	38208	39683	+	msr(E)	1-1476/1476	===============	0/0	100.00	100.00	ncbi	NG_048007.1	ABC-F type ribosomal protection protein Msr(E)	MACROLIDE
Acinetobacter_baumannii_strain_ABCRPUTH09.fasta	470.4007.con.0028	39739	40623	+	mph(E)	1-885/885	===============	0/0	100.00	100.00	ncbi	NG_064660.1	Mph(E) family macrolide 2'-phosphotransferase	MACROLIDE
Acinetobacter_baumannii_strain_ABCRPUTH09.fasta	470.4007.con.0045	134690	135841	-	blaADC-73	1-1152/1152	===============	0/0	100.00	100.00	ncbi	NG_048678.1	class C extended-spectrum beta-lactamase ADC-73	CEPHALOSPORIN
Acinetobacter_baumannii_strain_ABCRPUTH09.fasta	470.4007.con.0059	112	933	+	blaOXA-23	1-822/822	===============	0/0	100.00	100.00	ncbi	NG_049525.1	carbapenem-hydrolyzing class D beta-lactamase OXA-23	CARBAPENEM
Acinetobacter_baumannii_strain_ABCRPUTH09.fasta	470.4007.con.0062	777	1637	+	blaTEM-12	1-861/861	===============	0/0	100.00	99.88	ncbi	NG_050163.1	class A extended-spectrum beta-lactamase TEM-12	CEPHALOSPORIN
Acinetobacter_baumannii_strain_ABCRPUTH09.fasta	470.4007.con.0063	450	1265	-	aph(3')-Ia	1-816/816	===============	0/0	100.00	100.00	ncbi	NG_047431.1	aminoglycoside O-phosphotransferase APH(3')-Ia	KANAMYCIN
Acinetobacter_baumannii_strain_ABCRPUTH10.fasta	470.4009.con.0025	59266	60079	+	aph(3'')-Ib	15-828/828	===============	0/0	98.31	99.88	ncbi	NG_056002.2	aminoglycoside O-phosphotransferase APH(3'')-Ib	STREPTOMYCIN
Acinetobacter_baumannii_strain_ABCRPUTH10.fasta	470.4009.con.0025	60079	60915	+	aph(6)-Id	1-837/837	===============	0/0	100.00	100.00	ncbi	NG_047464.1	aminoglycoside O-phosphotransferase APH(6)-Id	STREPTOMYCIN
Acinetobacter_baumannii_strain_ABCRPUTH10.fasta	470.4009.con.0025	64288	65487	+	tet(B)	1-1200/1206	===============	0/0	99.50	100.00	ncbi	NG_048161.1	tetracycline efflux MFS transporter Tet(B)	TETRACYCLINE
Acinetobacter_baumannii_strain_ABCRPUTH10.fasta	470.4009.con.0027	39281	40069	+	ant(3'')-IIa	1-789/789	===============	0/0	100.00	100.00	ncbi	NG_054652.1	aminoglycoside nucleotidyltransferase ANT(3'')-IIa	SPECTINOMYCIN;STREPTOMYCIN
Acinetobacter_baumannii_strain_ABCRPUTH10.fasta	470.4009.con.0029	66366	67190	+	blaOXA-66	1-825/825	===============	0/0	100.00	100.00	ncbi	NG_049806.1	OXA-51 family carbapenem-hydrolyzing class D beta-lactamase OXA-66	CARBAPENEM
Acinetobacter_baumannii_strain_ABCRPUTH10.fasta	470.4009.con.0030	231814	232965	-	blaADC-30	1-1152/1152	===============	0/0	100.00	100.00	ncbi	NG_048652.1	class C extended-spectrum beta-lactamase ADC-30	CEPHALOSPORIN
Acinetobacter_baumannii_strain_ABCRPUTH10.fasta	470.4009.con.0070	4229	5113	-	mph(E)	1-885/885	===============	0/0	100.00	100.00	ncbi	NG_064660.1	Mph(E) family macrolide 2'-phosphotransferase	MACROLIDE
Acinetobacter_baumannii_strain_ABCRPUTH10.fasta	470.4009.con.0070	5169	6644	-	msr(E)	1-1476/1476	===============	0/0	100.00	100.00	ncbi	NG_048007.1	ABC-F type ribosomal protection protein Msr(E)	MACROLIDE
Acinetobacter_baumannii_strain_ABCRPUTH10.fasta	470.4009.con.0070	8943	9716	-	armA	1-774/774	===============	0/0	100.00	100.00	ncbi	NG_047476.1	ArmA family 16S rRNA (guanine(1405)-N(7))-methyltransferase	GENTAMICIN
Acinetobacter_baumannii_strain_ABCRPUTH10.fasta	470.4009.con.0070	13061	13900	-	sul1	1-840/840	===============	0/0	100.00	100.00	ncbi	NG_048082.1	sulfonamide-resistant dihydropteroate synthase Sul1	SULFONAMIDE
Acinetobacter_baumannii_strain_ABCRPUTH10.fasta	470.4009.con.0070	14405	15196	-	aadA1	1-792/792	===============	0/0	100.00	99.87	ncbi	NG_052266.1	ANT(3'')-Ia family aminoglycoside nucleotidyltransferase AadA1	STREPTOMYCIN
Acinetobacter_baumannii_strain_ABCRPUTH10.fasta	470.4009.con.0070	15254	15886	-	catB8	1-633/633	===============	0/0	100.00	100.00	ncbi	NG_047616.1	type B-3 chloramphenicol O-acetyltransferase CatB8	CHLORAMPHENICOL
Acinetobacter_baumannii_strain_ABCRPUTH10.fasta	470.4009.con.0070	15979	16533	-	aac(6')-Ib'	1-555/555	===============	0/0	100.00	100.00	ncbi	NG_051695.1	aminoglycoside N-acetyltransferase AAC(6')-Ib'	GENTAMICIN
Acinetobacter_baumannii_strain_ABCRPUTH10.fasta	470.4009.con.0105	125	946	+	blaOXA-23	1-822/822	===============	0/0	100.00	100.00	ncbi	NG_049525.1	carbapenem-hydrolyzing class D beta-lactamase OXA-23	CARBAPENEM
Acinetobacter_baumannii_strain_ABCRPUTH10.fasta	470.4009.con.0116	127	942	-	aph(3')-Ia	1-816/816	===============	0/0	100.00	99.88	ncbi	NG_047431.1	aminoglycoside O-phosphotransferase APH(3')-Ia	KANAMYCIN
Acinetobacter_baumannii_strain_ABCRPUTH11.fasta	470.4016.con.0011	24724	25548	+	blaOXA-66	1-825/825	===============	0/0	100.00	100.00	ncbi	NG_049806.1	OXA-51 family carbapenem-hydrolyzing class D beta-lactamase OXA-66	CARBAPENEM
Acinetobacter_baumannii_strain_ABCRPUTH11.fasta	470.4016.con.0017	59266	60079	+	aph(3'')-Ib	15-828/828	===============	0/0	98.31	99.88	ncbi	NG_056002.2	aminoglycoside O-phosphotransferase APH(3'')-Ib	STREPTOMYCIN
Acinetobacter_baumannii_strain_ABCRPUTH11.fasta	470.4016.con.0017	60079	60915	+	aph(6)-Id	1-837/837	===============	0/0	100.00	100.00	ncbi	NG_047464.1	aminoglycoside O-phosphotransferase APH(6)-Id	STREPTOMYCIN
Acinetobacter_baumannii_strain_ABCRPUTH11.fasta	470.4016.con.0017	64288	65487	+	tet(B)	1-1200/1206	===============	0/0	99.50	99.83	ncbi	NG_048161.1	tetracycline efflux MFS transporter Tet(B)	TETRACYCLINE
Acinetobacter_baumannii_strain_ABCRPUTH11.fasta	470.4016.con.0023	24107	24895	+	ant(3'')-IIa	1-789/789	===============	0/0	100.00	98.61	ncbi	NG_054646.1	aminoglycoside nucleotidyltransferase ANT(3'')-IIa	SPECTINOMYCIN;STREPTOMYCIN
Acinetobacter_baumannii_strain_ABCRPUTH11.fasta	470.4016.con.0025	100	1251	+	blaADC-73	1-1152/1152	===============	0/0	100.00	100.00	ncbi	NG_048678.1	class C extended-spectrum beta-lactamase ADC-73	CEPHALOSPORIN
Acinetobacter_baumannii_strain_ABCRPUTH11.fasta	470.4016.con.0056	4229	5113	-	mph(E)	1-885/885	===============	0/0	100.00	100.00	ncbi	NG_064660.1	Mph(E) family macrolide 2'-phosphotransferase	MACROLIDE
Acinetobacter_baumannii_strain_ABCRPUTH11.fasta	470.4016.con.0056	5169	6644	-	msr(E)	1-1476/1476	===============	0/0	100.00	100.00	ncbi	NG_048007.1	ABC-F type ribosomal protection protein Msr(E)	MACROLIDE
Acinetobacter_baumannii_strain_ABCRPUTH11.fasta	470.4016.con.0056	8943	9716	-	armA	1-774/774	===============	0/0	100.00	100.00	ncbi	NG_047476.1	ArmA family 16S rRNA (guanine(1405)-N(7))-methyltransferase	GENTAMICIN
Acinetobacter_baumannii_strain_ABCRPUTH11.fasta	470.4016.con.0087	112	933	+	blaOXA-23	1-822/822	===============	0/0	100.00	100.00	ncbi	NG_049525.1	carbapenem-hydrolyzing class D beta-lactamase OXA-23	CARBAPENEM
Acinetobacter_baumannii_strain_ABCRPUTH11.fasta	470.4016.con.0089	957	1772	-	sul2	1-816/816	===============	0/0	100.00	100.00	ncbi	NG_051852.1	sulfonamide-resistant dihydropteroate synthase Sul2	SULFONAMIDE
Acinetobacter_baumannii_strain_ABCRPUTH11.fasta	470.4016.con.0091	144	959	+	aph(3')-Ia	1-816/816	===============	0/0	100.00	100.00	ncbi	NG_047431.1	aminoglycoside O-phosphotransferase APH(3')-Ia	KANAMYCIN
Acinetobacter_baumannii_strain_ABCRPUTH12.fasta	470.4010.con.0007	87	1238	+	blaADC-73	1-1152/1152	===============	0/0	100.00	100.00	ncbi	NG_048678.1	class C extended-spectrum beta-lactamase ADC-73	CEPHALOSPORIN
Acinetobacter_baumannii_strain_ABCRPUTH12.fasta	470.4010.con.0009	24711	25535	+	blaOXA-66	1-825/825	===============	0/0	100.00	100.00	ncbi	NG_049806.1	OXA-51 family carbapenem-hydrolyzing class D beta-lactamase OXA-66	CARBAPENEM
Acinetobacter_baumannii_strain_ABCRPUTH12.fasta	470.4010.con.0018	59266	60079	+	aph(3'')-Ib	15-828/828	===============	0/0	98.31	99.88	ncbi	NG_056002.2	aminoglycoside O-phosphotransferase APH(3'')-Ib	STREPTOMYCIN
Acinetobacter_baumannii_strain_ABCRPUTH12.fasta	470.4010.con.0018	60079	60915	+	aph(6)-Id	1-837/837	===============	0/0	100.00	100.00	ncbi	NG_047464.1	aminoglycoside O-phosphotransferase APH(6)-Id	STREPTOMYCIN
Acinetobacter_baumannii_strain_ABCRPUTH12.fasta	470.4010.con.0018	64288	65487	+	tet(B)	1-1200/1206	===============	0/0	99.50	100.00	ncbi	NG_048161.1	tetracycline efflux MFS transporter Tet(B)	TETRACYCLINE
Acinetobacter_baumannii_strain_ABCRPUTH12.fasta	470.4010.con.0025	29456	30229	+	armA	1-774/774	===============	0/0	100.00	100.00	ncbi	NG_047476.1	ArmA family 16S rRNA (guanine(1405)-N(7))-methyltransferase	GENTAMICIN
Acinetobacter_baumannii_strain_ABCRPUTH12.fasta	470.4010.con.0025	32528	34003	+	msr(E)	1-1476/1476	===============	0/0	100.00	100.00	ncbi	NG_048007.1	ABC-F type ribosomal protection protein Msr(E)	MACROLIDE
Acinetobacter_baumannii_strain_ABCRPUTH12.fasta	470.4010.con.0025	34059	34943	+	mph(E)	1-885/885	===============	0/0	100.00	100.00	ncbi	NG_064660.1	Mph(E) family macrolide 2'-phosphotransferase	MACROLIDE
Acinetobacter_baumannii_strain_ABCRPUTH12.fasta	470.4010.con.0057	1680	2501	-	blaOXA-23	1-822/822	===============	0/0	100.00	100.00	ncbi	NG_049525.1	carbapenem-hydrolyzing class D beta-lactamase OXA-23	CARBAPENEM
Acinetobacter_baumannii_strain_ABCRPUTH12.fasta	470.4010.con.0059	96	956	-	blaTEM-12	1-861/861	===============	0/0	100.00	99.88	ncbi	NG_050163.1	class A extended-spectrum beta-lactamase TEM-12	CEPHALOSPORIN
Acinetobacter_baumannii_strain_ABCRPUTH12.fasta	470.4010.con.0060	703	1518	-	sul2	1-816/816	===============	0/0	100.00	100.00	ncbi	NG_051852.1	sulfonamide-resistant dihydropteroate synthase Sul2	SULFONAMIDE
Acinetobacter_baumannii_strain_ABCRPUTH12.fasta	470.4010.con.0067	35653	36441	-	ant(3'')-IIa	1-789/789	===============	0/0	100.00	98.61	ncbi	NG_054646.1	aminoglycoside nucleotidyltransferase ANT(3'')-IIa	SPECTINOMYCIN;STREPTOMYCIN
Acinetobacter_baumannii_strain_ABCRPUTH13.fasta	470.4011.con.0018	87	1238	+	blaADC-82	1-1152/1152	===============	0/0	100.00	100.00	ncbi	NG_050718.1	class C extended-spectrum beta-lactamase ADC-82	CEPHALOSPORIN
Acinetobacter_baumannii_strain_ABCRPUTH13.fasta	470.4011.con.0019	174014	174838	+	blaOXA-66	1-825/825	===============	0/0	100.00	100.00	ncbi	NG_049806.1	OXA-51 family carbapenem-hydrolyzing class D beta-lactamase OXA-66	CARBAPENEM
Acinetobacter_baumannii_strain_ABCRPUTH13.fasta	470.4011.con.0073	125	946	+	blaOXA-23	1-822/822	===============	0/0	100.00	100.00	ncbi	NG_049525.1	carbapenem-hydrolyzing class D beta-lactamase OXA-23	CARBAPENEM
Acinetobacter_baumannii_strain_ABCRPUTH13.fasta	470.4011.con.0074	118953	119741	+	ant(3'')-IIa	1-789/789	===============	0/0	100.00	99.37	ncbi	NG_054646.1	aminoglycoside nucleotidyltransferase ANT(3'')-IIa	SPECTINOMYCIN;STREPTOMYCIN
Acinetobacter_baumannii_strain_ABCRPUTH13.fasta	470.4011.con.0086	777	1637	+	blaTEM-12	1-861/861	===============	0/0	100.00	99.88	ncbi	NG_050163.1	class A extended-spectrum beta-lactamase TEM-12	CEPHALOSPORIN
Acinetobacter_baumannii_strain_ABCRPUTH14.fasta	470.4012.con.0006	87	1238	+	blaADC-73	1-1152/1152	===============	0/0	100.00	100.00	ncbi	NG_048678.1	class C extended-spectrum beta-lactamase ADC-73	CEPHALOSPORIN
Acinetobacter_baumannii_strain_ABCRPUTH14.fasta	470.4012.con.0009	24711	25535	+	blaOXA-66	1-825/825	===============	0/0	100.00	100.00	ncbi	NG_049806.1	OXA-51 family carbapenem-hydrolyzing class D beta-lactamase OXA-66	CARBAPENEM
Acinetobacter_baumannii_strain_ABCRPUTH14.fasta	470.4012.con.0017	59266	60079	+	aph(3'')-Ib	15-828/828	===============	0/0	98.31	99.88	ncbi	NG_056002.2	aminoglycoside O-phosphotransferase APH(3'')-Ib	STREPTOMYCIN
Acinetobacter_baumannii_strain_ABCRPUTH14.fasta	470.4012.con.0017	60079	60915	+	aph(6)-Id	1-837/837	===============	0/0	100.00	100.00	ncbi	NG_047464.1	aminoglycoside O-phosphotransferase APH(6)-Id	STREPTOMYCIN
Acinetobacter_baumannii_strain_ABCRPUTH14.fasta	470.4012.con.0017	64288	65487	+	tet(B)	1-1200/1206	===============	0/0	99.50	100.00	ncbi	NG_048161.1	tetracycline efflux MFS transporter Tet(B)	TETRACYCLINE
Acinetobacter_baumannii_strain_ABCRPUTH14.fasta	470.4012.con.0025	4229	5113	-	mph(E)	1-885/885	===============	0/0	100.00	100.00	ncbi	NG_064660.1	Mph(E) family macrolide 2'-phosphotransferase	MACROLIDE
Acinetobacter_baumannii_strain_ABCRPUTH14.fasta	470.4012.con.0025	5169	6644	-	msr(E)	1-1476/1476	===============	0/0	100.00	100.00	ncbi	NG_048007.1	ABC-F type ribosomal protection protein Msr(E)	MACROLIDE
Acinetobacter_baumannii_strain_ABCRPUTH14.fasta	470.4012.con.0025	8943	9716	-	armA	1-774/774	===============	0/0	100.00	100.00	ncbi	NG_047476.1	ArmA family 16S rRNA (guanine(1405)-N(7))-methyltransferase	GENTAMICIN
Acinetobacter_baumannii_strain_ABCRPUTH14.fasta	470.4012.con.0057	1680	2501	-	blaOXA-23	1-822/822	===============	0/0	100.00	100.00	ncbi	NG_049525.1	carbapenem-hydrolyzing class D beta-lactamase OXA-23	CARBAPENEM
Acinetobacter_baumannii_strain_ABCRPUTH14.fasta	470.4012.con.0059	957	1772	-	sul2	1-816/816	===============	0/0	100.00	100.00	ncbi	NG_051852.1	sulfonamide-resistant dihydropteroate synthase Sul2	SULFONAMIDE
Acinetobacter_baumannii_strain_ABCRPUTH14.fasta	470.4012.con.0060	777	1637	+	blaTEM-12	1-861/861	===============	0/0	100.00	99.88	ncbi	NG_050163.1	class A extended-spectrum beta-lactamase TEM-12	CEPHALOSPORIN
Acinetobacter_baumannii_strain_ABCRPUTH14.fasta	470.4012.con.0061	450	1265	-	aph(3')-Ia	1-816/816	===============	0/0	100.00	100.00	ncbi	NG_047431.1	aminoglycoside O-phosphotransferase APH(3')-Ia	KANAMYCIN
Acinetobacter_baumannii_strain_ABCRPUTH14.fasta	470.4012.con.0067	35653	36441	-	ant(3'')-IIa	1-789/789	===============	0/0	100.00	98.61	ncbi	NG_054646.1	aminoglycoside nucleotidyltransferase ANT(3'')-IIa	SPECTINOMYCIN;STREPTOMYCIN
Acinetobacter_baumannii_strain_ABCRPUTH15.fasta	470.4013.con.0004	87	1238	+	blaADC-73	1-1152/1152	===============	0/0	100.00	100.00	ncbi	NG_048678.1	class C extended-spectrum beta-lactamase ADC-73	CEPHALOSPORIN
Acinetobacter_baumannii_strain_ABCRPUTH15.fasta	470.4013.con.0009	24711	25535	+	blaOXA-66	1-825/825	===============	0/0	100.00	100.00	ncbi	NG_049806.1	OXA-51 family carbapenem-hydrolyzing class D beta-lactamase OXA-66	CARBAPENEM
Acinetobacter_baumannii_strain_ABCRPUTH15.fasta	470.4013.con.0012	59266	60079	+	aph(3'')-Ib	15-828/828	===============	0/0	98.31	99.88	ncbi	NG_056002.2	aminoglycoside O-phosphotransferase APH(3'')-Ib	STREPTOMYCIN
Acinetobacter_baumannii_strain_ABCRPUTH15.fasta	470.4013.con.0012	60079	60915	+	aph(6)-Id	1-837/837	===============	0/0	100.00	100.00	ncbi	NG_047464.1	aminoglycoside O-phosphotransferase APH(6)-Id	STREPTOMYCIN
Acinetobacter_baumannii_strain_ABCRPUTH15.fasta	470.4013.con.0012	64288	65487	+	tet(B)	1-1200/1206	===============	0/0	99.50	100.00	ncbi	NG_048161.1	tetracycline efflux MFS transporter Tet(B)	TETRACYCLINE
Acinetobacter_baumannii_strain_ABCRPUTH15.fasta	470.4013.con.0015	24107	24895	+	ant(3'')-IIa	1-789/789	===============	0/0	100.00	98.61	ncbi	NG_054646.1	aminoglycoside nucleotidyltransferase ANT(3'')-IIa	SPECTINOMYCIN;STREPTOMYCIN
Acinetobacter_baumannii_strain_ABCRPUTH15.fasta	470.4013.con.0063	1680	2501	-	blaOXA-23	1-822/822	===============	0/0	100.00	100.00	ncbi	NG_049525.1	carbapenem-hydrolyzing class D beta-lactamase OXA-23	CARBAPENEM
Acinetobacter_baumannii_strain_ABCRPUTH15.fasta	470.4013.con.0065	852	1667	-	sul2	1-816/816	===============	0/0	100.00	100.00	ncbi	NG_051852.1	sulfonamide-resistant dihydropteroate synthase Sul2	SULFONAMIDE
Acinetobacter_baumannii_strain_ABCRPUTH15.fasta	470.4013.con.0066	150458	151231	+	armA	1-774/774	===============	0/0	100.00	100.00	ncbi	NG_047476.1	ArmA family 16S rRNA (guanine(1405)-N(7))-methyltransferase	GENTAMICIN
Acinetobacter_baumannii_strain_ABCRPUTH15.fasta	470.4013.con.0066	153530	155005	+	msr(E)	1-1476/1476	===============	0/0	100.00	100.00	ncbi	NG_048007.1	ABC-F type ribosomal protection protein Msr(E)	MACROLIDE
Acinetobacter_baumannii_strain_ABCRPUTH15.fasta	470.4013.con.0066	155061	155945	+	mph(E)	1-885/885	===============	0/0	100.00	100.00	ncbi	NG_064660.1	Mph(E) family macrolide 2'-phosphotransferase	MACROLIDE
Acinetobacter_baumannii_strain_ABCRPUTH15.fasta	470.4013.con.0067	96	956	-	blaTEM-12	1-861/861	===============	0/0	100.00	99.88	ncbi	NG_050163.1	class A extended-spectrum beta-lactamase TEM-12	CEPHALOSPORIN
Acinetobacter_baumannii_strain_ABCRPUTH15.fasta	470.4013.con.0071	450	1265	-	aph(3')-Ia	1-816/816	===============	0/0	100.00	100.00	ncbi	NG_047431.1	aminoglycoside O-phosphotransferase APH(3')-Ia	KANAMYCIN
Acinetobacter_baumannii_strain_BL02.fasta	470.7351.con.0003	218745	219569	+	blaOXA-66	1-825/825	===============	0/0	100.00	100.00	ncbi	NG_049806.1	OXA-51 family carbapenem-hydrolyzing class D beta-lactamase OXA-66	CARBAPENEM
Acinetobacter_baumannii_strain_BL02.fasta	470.7351.con.0023	34638	35426	-	ant(3'')-IIa	1-789/789	===============	0/0	100.00	98.99	ncbi	NG_054648.1	aminoglycoside nucleotidyltransferase ANT(3'')-IIa	SPECTINOMYCIN;STREPTOMYCIN
Acinetobacter_baumannii_strain_BL02.fasta	470.7351.con.0047	4207	5091	-	mph(E)	1-885/885	===============	0/0	100.00	100.00	ncbi	NG_064660.1	Mph(E) family macrolide 2'-phosphotransferase	MACROLIDE
Acinetobacter_baumannii_strain_BL02.fasta	470.7351.con.0047	5147	6622	-	msr(E)	1-1476/1476	===============	0/0	100.00	100.00	ncbi	NG_048007.1	ABC-F type ribosomal protection protein Msr(E)	MACROLIDE
Acinetobacter_baumannii_strain_BL02.fasta	470.7351.con.0047	8921	9694	-	armA	1-774/774	===============	0/0	100.00	100.00	ncbi	NG_047476.1	ArmA family 16S rRNA (guanine(1405)-N(7))-methyltransferase	GENTAMICIN
Acinetobacter_baumannii_strain_BL02.fasta	470.7351.con.0052	5263	6084	-	blaOXA-23	1-822/822	===============	0/0	100.00	100.00	ncbi	NG_049525.1	carbapenem-hydrolyzing class D beta-lactamase OXA-23	CARBAPENEM
Acinetobacter_baumannii_strain_BL02.fasta	470.7351.con.0053	64	1215	+	blaADC-30	1-1152/1152	===============	0/0	100.00	100.00	ncbi	NG_048652.1	class C extended-spectrum beta-lactamase ADC-30	CEPHALOSPORIN
Acinetobacter_baumannii_strain_BL02.fasta	470.7351.con.0054	2410	2874	+	aac(3)-Ia	1-465/465	===============	0/0	100.00	100.00	ncbi	NG_047234.1	aminoglycoside N-acetyltransferase AAC(3)-Ia	GENTAMICIN
Acinetobacter_baumannii_strain_BL02.fasta	470.7351.con.0061	753	1613	+	blaTEM-12	1-861/861	===============	0/0	100.00	99.88	ncbi	NG_050163.1	class A extended-spectrum beta-lactamase TEM-12	CEPHALOSPORIN
Acinetobacter_baumannii_strain_BL02.fasta	470.7351.con.0062	100	732	-	catB8	1-633/633	===============	0/0	100.00	100.00	ncbi	NG_047616.1	type B-3 chloramphenicol O-acetyltransferase CatB8	CHLORAMPHENICOL
Acinetobacter_baumannii_strain_BL02.fasta	470.7351.con.0062	825	1379	-	aac(6')-Ib'	1-555/555	===============	0/0	100.00	100.00	ncbi	NG_051695.1	aminoglycoside N-acetyltransferase AAC(6')-Ib'	GENTAMICIN
Acinetobacter_baumannii_strain_BL02.fasta	470.7351.con.0063	547	1386	+	sul1	1-840/840	===============	0/0	100.00	100.00	ncbi	NG_048082.1	sulfonamide-resistant dihydropteroate synthase Sul1	SULFONAMIDE
Acinetobacter_baumannii_strain_BL02.fasta	470.7351.con.0069	1	722	-	aadA1	1-722/792	==============.	0/0	91.16	100.00	ncbi	NG_052279.1	ANT(3'')-Ia family aminoglycoside nucleotidyltransferase AadA1	STREPTOMYCIN
Acinetobacter_baumannii_strain_BL03.fasta	470.7352.con.0003	218745	219569	+	blaOXA-66	1-825/825	===============	0/0	100.00	100.00	ncbi	NG_049806.1	OXA-51 family carbapenem-hydrolyzing class D beta-lactamase OXA-66	CARBAPENEM
Acinetobacter_baumannii_strain_BL03.fasta	470.7352.con.0022	34638	35426	-	ant(3'')-IIa	1-789/789	===============	0/0	100.00	98.99	ncbi	NG_054648.1	aminoglycoside nucleotidyltransferase ANT(3'')-IIa	SPECTINOMYCIN;STREPTOMYCIN
Acinetobacter_baumannii_strain_BL03.fasta	470.7352.con.0047	4206	5090	-	mph(E)	1-885/885	===============	0/0	100.00	100.00	ncbi	NG_064660.1	Mph(E) family macrolide 2'-phosphotransferase	MACROLIDE
Acinetobacter_baumannii_strain_BL03.fasta	470.7352.con.0047	5146	6621	-	msr(E)	1-1476/1476	===============	0/0	100.00	100.00	ncbi	NG_048007.1	ABC-F type ribosomal protection protein Msr(E)	MACROLIDE
Acinetobacter_baumannii_strain_BL03.fasta	470.7352.con.0047	8920	9693	-	armA	1-774/774	===============	0/0	100.00	100.00	ncbi	NG_047476.1	ArmA family 16S rRNA (guanine(1405)-N(7))-methyltransferase	GENTAMICIN
Acinetobacter_baumannii_strain_BL03.fasta	470.7352.con.0051	90	911	+	blaOXA-23	1-822/822	===============	0/0	100.00	100.00	ncbi	NG_049525.1	carbapenem-hydrolyzing class D beta-lactamase OXA-23	CARBAPENEM
Acinetobacter_baumannii_strain_BL03.fasta	470.7352.con.0052	64	1212	+	blaADC-223	1-1149/1149	===============	0/0	100.00	100.00	ncbi	NG_067194.1	class C beta-lactamase ADC-223	CEPHALOSPORIN
Acinetobacter_baumannii_strain_BL03.fasta	470.7352.con.0053	2410	2874	+	aac(3)-Ia	1-465/465	===============	0/0	100.00	100.00	ncbi	NG_047234.1	aminoglycoside N-acetyltransferase AAC(3)-Ia	GENTAMICIN
Acinetobacter_baumannii_strain_BL03.fasta	470.7352.con.0060	71	931	-	blaTEM-12	1-861/861	===============	0/0	100.00	99.88	ncbi	NG_050163.1	class A extended-spectrum beta-lactamase TEM-12	CEPHALOSPORIN
Acinetobacter_baumannii_strain_BL03.fasta	470.7352.con.0061	100	732	-	catB8	1-633/633	===============	0/0	100.00	100.00	ncbi	NG_047616.1	type B-3 chloramphenicol O-acetyltransferase CatB8	CHLORAMPHENICOL
Acinetobacter_baumannii_strain_BL03.fasta	470.7352.con.0061	825	1379	-	aac(6')-Ib'	1-555/555	===============	0/0	100.00	100.00	ncbi	NG_051695.1	aminoglycoside N-acetyltransferase AAC(6')-Ib'	GENTAMICIN
Acinetobacter_baumannii_strain_BL03.fasta	470.7352.con.0062	25	864	-	sul1	1-840/840	===============	0/0	100.00	100.00	ncbi	NG_048082.1	sulfonamide-resistant dihydropteroate synthase Sul1	SULFONAMIDE
Acinetobacter_baumannii_strain_BL03.fasta	470.7352.con.0068	1	722	-	aadA1	1-722/792	==============.	0/0	91.16	100.00	ncbi	NG_052279.1	ANT(3'')-Ia family aminoglycoside nucleotidyltransferase AadA1	STREPTOMYCIN
Acinetobacter_baumannii_strain_BL04.fasta	470.7353.con.0003	8217	9041	-	blaOXA-66	1-825/825	===============	0/0	100.00	100.00	ncbi	NG_049806.1	OXA-51 family carbapenem-hydrolyzing class D beta-lactamase OXA-66	CARBAPENEM
Acinetobacter_baumannii_strain_BL04.fasta	470.7353.con.0023	34638	35426	-	ant(3'')-IIa	1-789/789	===============	0/0	100.00	98.99	ncbi	NG_054648.1	aminoglycoside nucleotidyltransferase ANT(3'')-IIa	SPECTINOMYCIN;STREPTOMYCIN
Acinetobacter_baumannii_strain_BL04.fasta	470.7353.con.0048	3376	4149	+	armA	1-774/774	===============	0/0	100.00	100.00	ncbi	NG_047476.1	ArmA family 16S rRNA (guanine(1405)-N(7))-methyltransferase	GENTAMICIN
Acinetobacter_baumannii_strain_BL04.fasta	470.7353.con.0048	6448	7923	+	msr(E)	1-1476/1476	===============	0/0	100.00	100.00	ncbi	NG_048007.1	ABC-F type ribosomal protection protein Msr(E)	MACROLIDE
Acinetobacter_baumannii_strain_BL04.fasta	470.7353.con.0048	7979	8863	+	mph(E)	1-885/885	===============	0/0	100.00	100.00	ncbi	NG_064660.1	Mph(E) family macrolide 2'-phosphotransferase	MACROLIDE
Acinetobacter_baumannii_strain_BL04.fasta	470.7353.con.0052	90	911	+	blaOXA-23	1-822/822	===============	0/0	100.00	100.00	ncbi	NG_049525.1	carbapenem-hydrolyzing class D beta-lactamase OXA-23	CARBAPENEM
Acinetobacter_baumannii_strain_BL04.fasta	470.7353.con.0053	64	1212	+	blaADC-223	1-1149/1149	===============	0/0	100.00	100.00	ncbi	NG_067194.1	class C beta-lactamase ADC-223	CEPHALOSPORIN
Acinetobacter_baumannii_strain_BL04.fasta	470.7353.con.0054	2410	2874	+	aac(3)-Ia	1-465/465	===============	0/0	100.00	100.00	ncbi	NG_047234.1	aminoglycoside N-acetyltransferase AAC(3)-Ia	GENTAMICIN
Acinetobacter_baumannii_strain_BL04.fasta	470.7353.con.0061	753	1613	+	blaTEM-12	1-861/861	===============	0/0	100.00	99.88	ncbi	NG_050163.1	class A extended-spectrum beta-lactamase TEM-12	CEPHALOSPORIN
Acinetobacter_baumannii_strain_BL04.fasta	470.7353.con.0062	100	732	-	catB8	1-633/633	===============	0/0	100.00	100.00	ncbi	NG_047616.1	type B-3 chloramphenicol O-acetyltransferase CatB8	CHLORAMPHENICOL
Acinetobacter_baumannii_strain_BL04.fasta	470.7353.con.0062	825	1379	-	aac(6')-Ib'	1-555/555	===============	0/0	100.00	100.00	ncbi	NG_051695.1	aminoglycoside N-acetyltransferase AAC(6')-Ib'	GENTAMICIN
Acinetobacter_baumannii_strain_BL04.fasta	470.7353.con.0063	547	1386	+	sul1	1-840/840	===============	0/0	100.00	100.00	ncbi	NG_048082.1	sulfonamide-resistant dihydropteroate synthase Sul1	SULFONAMIDE
Acinetobacter_baumannii_strain_BL04.fasta	470.7353.con.0069	1	722	-	aadA1	1-722/792	==============.	0/0	91.16	100.00	ncbi	NG_052279.1	ANT(3'')-Ia family aminoglycoside nucleotidyltransferase AadA1	STREPTOMYCIN
Acinetobacter_baumannii_strain_BL05.fasta	470.7354.con.0003	8217	9041	-	blaOXA-66	1-825/825	===============	0/0	100.00	100.00	ncbi	NG_049806.1	OXA-51 family carbapenem-hydrolyzing class D beta-lactamase OXA-66	CARBAPENEM
Acinetobacter_baumannii_strain_BL05.fasta	470.7354.con.0023	24150	24938	+	ant(3'')-IIa	1-789/789	===============	0/0	100.00	98.99	ncbi	NG_054648.1	aminoglycoside nucleotidyltransferase ANT(3'')-IIa	SPECTINOMYCIN;STREPTOMYCIN
Acinetobacter_baumannii_strain_BL05.fasta	470.7354.con.0047	4207	5091	-	mph(E)	1-885/885	===============	0/0	100.00	100.00	ncbi	NG_064660.1	Mph(E) family macrolide 2'-phosphotransferase	MACROLIDE
Acinetobacter_baumannii_strain_BL05.fasta	470.7354.con.0047	5147	6622	-	msr(E)	1-1476/1476	===============	0/0	100.00	100.00	ncbi	NG_048007.1	ABC-F type ribosomal protection protein Msr(E)	MACROLIDE
Acinetobacter_baumannii_strain_BL05.fasta	470.7354.con.0047	8921	9694	-	armA	1-774/774	===============	0/0	100.00	100.00	ncbi	NG_047476.1	ArmA family 16S rRNA (guanine(1405)-N(7))-methyltransferase	GENTAMICIN
Acinetobacter_baumannii_strain_BL05.fasta	470.7354.con.0052	90	911	+	blaOXA-23	1-822/822	===============	0/0	100.00	100.00	ncbi	NG_049525.1	carbapenem-hydrolyzing class D beta-lactamase OXA-23	CARBAPENEM
Acinetobacter_baumannii_strain_BL05.fasta	470.7354.con.0053	64	1212	+	blaADC-223	1-1149/1149	===============	0/0	100.00	100.00	ncbi	NG_067194.1	class C beta-lactamase ADC-223	CEPHALOSPORIN
Acinetobacter_baumannii_strain_BL05.fasta	470.7354.con.0054	2410	2874	+	aac(3)-Ia	1-465/465	===============	0/0	100.00	100.00	ncbi	NG_047234.1	aminoglycoside N-acetyltransferase AAC(3)-Ia	GENTAMICIN
Acinetobacter_baumannii_strain_BL05.fasta	470.7354.con.0061	753	1613	+	blaTEM-12	1-861/861	===============	0/0	100.00	99.88	ncbi	NG_050163.1	class A extended-spectrum beta-lactamase TEM-12	CEPHALOSPORIN
Acinetobacter_baumannii_strain_BL05.fasta	470.7354.con.0062	100	732	-	catB8	1-633/633	===============	0/0	100.00	100.00	ncbi	NG_047616.1	type B-3 chloramphenicol O-acetyltransferase CatB8	CHLORAMPHENICOL
Acinetobacter_baumannii_strain_BL05.fasta	470.7354.con.0062	825	1379	-	aac(6')-Ib'	1-555/555	===============	0/0	100.00	100.00	ncbi	NG_051695.1	aminoglycoside N-acetyltransferase AAC(6')-Ib'	GENTAMICIN
Acinetobacter_baumannii_strain_BL05.fasta	470.7354.con.0063	25	864	-	sul1	1-840/840	===============	0/0	100.00	100.00	ncbi	NG_048082.1	sulfonamide-resistant dihydropteroate synthase Sul1	SULFONAMIDE
Acinetobacter_baumannii_strain_BL05.fasta	470.7354.con.0069	1	722	-	aadA1	1-722/792	==============.	0/0	91.16	100.00	ncbi	NG_052279.1	ANT(3'')-Ia family aminoglycoside nucleotidyltransferase AadA1	STREPTOMYCIN
Acinetobacter_baumannii_strain_BL06.fasta	470.7355.con.0003	218745	219569	+	blaOXA-66	1-825/825	===============	0/0	100.00	100.00	ncbi	NG_049806.1	OXA-51 family carbapenem-hydrolyzing class D beta-lactamase OXA-66	CARBAPENEM
Acinetobacter_baumannii_strain_BL06.fasta	470.7355.con.0023	24150	24938	+	ant(3'')-IIa	1-789/789	===============	0/0	100.00	98.99	ncbi	NG_054648.1	aminoglycoside nucleotidyltransferase ANT(3'')-IIa	SPECTINOMYCIN;STREPTOMYCIN
Acinetobacter_baumannii_strain_BL06.fasta	470.7355.con.0048	4207	5091	-	mph(E)	1-885/885	===============	0/0	100.00	100.00	ncbi	NG_064660.1	Mph(E) family macrolide 2'-phosphotransferase	MACROLIDE
Acinetobacter_baumannii_strain_BL06.fasta	470.7355.con.0048	5147	6622	-	msr(E)	1-1476/1476	===============	0/0	100.00	100.00	ncbi	NG_048007.1	ABC-F type ribosomal protection protein Msr(E)	MACROLIDE
Acinetobacter_baumannii_strain_BL06.fasta	470.7355.con.0048	8921	9694	-	armA	1-774/774	===============	0/0	100.00	100.00	ncbi	NG_047476.1	ArmA family 16S rRNA (guanine(1405)-N(7))-methyltransferase	GENTAMICIN
Acinetobacter_baumannii_strain_BL06.fasta	470.7355.con.0054	90	911	+	blaOXA-23	1-822/822	===============	0/0	100.00	100.00	ncbi	NG_049525.1	carbapenem-hydrolyzing class D beta-lactamase OXA-23	CARBAPENEM
Acinetobacter_baumannii_strain_BL06.fasta	470.7355.con.0055	4670	5818	-	blaADC-223	1-1149/1149	===============	0/0	100.00	100.00	ncbi	NG_067194.1	class C beta-lactamase ADC-223	CEPHALOSPORIN
Acinetobacter_baumannii_strain_BL06.fasta	470.7355.con.0057	1624	2088	-	aac(3)-Ia	1-465/465	===============	0/0	100.00	100.00	ncbi	NG_047234.1	aminoglycoside N-acetyltransferase AAC(3)-Ia	GENTAMICIN
Acinetobacter_baumannii_strain_BL06.fasta	470.7355.con.0065	753	1613	+	blaTEM-12	1-861/861	===============	0/0	100.00	99.88	ncbi	NG_050163.1	class A extended-spectrum beta-lactamase TEM-12	CEPHALOSPORIN
Acinetobacter_baumannii_strain_BL06.fasta	470.7355.con.0066	100	732	-	catB8	1-633/633	===============	0/0	100.00	100.00	ncbi	NG_047616.1	type B-3 chloramphenicol O-acetyltransferase CatB8	CHLORAMPHENICOL
Acinetobacter_baumannii_strain_BL06.fasta	470.7355.con.0066	825	1379	-	aac(6')-Ib'	1-555/555	===============	0/0	100.00	100.00	ncbi	NG_051695.1	aminoglycoside N-acetyltransferase AAC(6')-Ib'	GENTAMICIN
Acinetobacter_baumannii_strain_BL06.fasta	470.7355.con.0067	25	864	-	sul1	1-840/840	===============	0/0	100.00	100.00	ncbi	NG_048082.1	sulfonamide-resistant dihydropteroate synthase Sul1	SULFONAMIDE
Acinetobacter_baumannii_strain_BL06.fasta	470.7355.con.0073	1	722	-	aadA1	1-722/792	==============.	0/0	91.16	100.00	ncbi	NG_052279.1	ANT(3'')-Ia family aminoglycoside nucleotidyltransferase AadA1	STREPTOMYCIN
Acinetobacter_baumannii_strain_BL07.fasta	470.7356.con.0002	218745	219569	+	blaOXA-66	1-825/825	===============	0/0	100.00	100.00	ncbi	NG_049806.1	OXA-51 family carbapenem-hydrolyzing class D beta-lactamase OXA-66	CARBAPENEM
Acinetobacter_baumannii_strain_BL07.fasta	470.7356.con.0024	34638	35426	-	ant(3'')-IIa	1-789/789	===============	0/0	100.00	98.99	ncbi	NG_054648.1	aminoglycoside nucleotidyltransferase ANT(3'')-IIa	SPECTINOMYCIN;STREPTOMYCIN
Acinetobacter_baumannii_strain_BL07.fasta	470.7356.con.0048	4207	5091	-	mph(E)	1-885/885	===============	0/0	100.00	100.00	ncbi	NG_064660.1	Mph(E) family macrolide 2'-phosphotransferase	MACROLIDE
Acinetobacter_baumannii_strain_BL07.fasta	470.7356.con.0048	5147	6622	-	msr(E)	1-1476/1476	===============	0/0	100.00	100.00	ncbi	NG_048007.1	ABC-F type ribosomal protection protein Msr(E)	MACROLIDE
Acinetobacter_baumannii_strain_BL07.fasta	470.7356.con.0048	8921	9694	-	armA	1-774/774	===============	0/0	100.00	100.00	ncbi	NG_047476.1	ArmA family 16S rRNA (guanine(1405)-N(7))-methyltransferase	GENTAMICIN
Acinetobacter_baumannii_strain_BL07.fasta	470.7356.con.0053	90	911	+	blaOXA-23	1-822/822	===============	0/0	100.00	100.00	ncbi	NG_049525.1	carbapenem-hydrolyzing class D beta-lactamase OXA-23	CARBAPENEM
Acinetobacter_baumannii_strain_BL07.fasta	470.7356.con.0054	4670	5818	-	blaADC-223	1-1149/1149	===============	0/0	100.00	100.00	ncbi	NG_067194.1	class C beta-lactamase ADC-223	CEPHALOSPORIN
Acinetobacter_baumannii_strain_BL07.fasta	470.7356.con.0056	2410	2874	+	aac(3)-Ia	1-465/465	===============	0/0	100.00	100.00	ncbi	NG_047234.1	aminoglycoside N-acetyltransferase AAC(3)-Ia	GENTAMICIN
Acinetobacter_baumannii_strain_BL07.fasta	470.7356.con.0063	753	1613	+	blaTEM-12	1-861/861	===============	0/0	100.00	99.88	ncbi	NG_050163.1	class A extended-spectrum beta-lactamase TEM-12	CEPHALOSPORIN
Acinetobacter_baumannii_strain_BL07.fasta	470.7356.con.0064	75	629	+	aac(6')-Ib'	1-555/555	===============	0/0	100.00	100.00	ncbi	NG_051695.1	aminoglycoside N-acetyltransferase AAC(6')-Ib'	GENTAMICIN
Acinetobacter_baumannii_strain_BL07.fasta	470.7356.con.0064	722	1354	+	catB8	1-633/633	===============	0/0	100.00	100.00	ncbi	NG_047616.1	type B-3 chloramphenicol O-acetyltransferase CatB8	CHLORAMPHENICOL
Acinetobacter_baumannii_strain_BL07.fasta	470.7356.con.0065	25	864	-	sul1	1-840/840	===============	0/0	100.00	100.00	ncbi	NG_048082.1	sulfonamide-resistant dihydropteroate synthase Sul1	SULFONAMIDE
Acinetobacter_baumannii_strain_BL07.fasta	470.7356.con.0070	14	735	+	aadA1	1-722/792	==============.	0/0	91.16	100.00	ncbi	NG_052279.1	ANT(3'')-Ia family aminoglycoside nucleotidyltransferase AadA1	STREPTOMYCIN
Acinetobacter_baumannii_strain_BL08.fasta	470.7357.con.0003	218745	219569	+	blaOXA-66	1-825/825	===============	0/0	100.00	100.00	ncbi	NG_049806.1	OXA-51 family carbapenem-hydrolyzing class D beta-lactamase OXA-66	CARBAPENEM
Acinetobacter_baumannii_strain_BL08.fasta	470.7357.con.0029	34638	35426	-	ant(3'')-IIa	1-789/789	===============	0/0	100.00	98.99	ncbi	NG_054648.1	aminoglycoside nucleotidyltransferase ANT(3'')-IIa	SPECTINOMYCIN;STREPTOMYCIN
Acinetobacter_baumannii_strain_BL08.fasta	470.7357.con.0048	3376	4149	+	armA	1-774/774	===============	0/0	100.00	100.00	ncbi	NG_047476.1	ArmA family 16S rRNA (guanine(1405)-N(7))-methyltransferase	GENTAMICIN
Acinetobacter_baumannii_strain_BL08.fasta	470.7357.con.0048	6448	7923	+	msr(E)	1-1476/1476	===============	0/0	100.00	100.00	ncbi	NG_048007.1	ABC-F type ribosomal protection protein Msr(E)	MACROLIDE
Acinetobacter_baumannii_strain_BL08.fasta	470.7357.con.0048	7979	8863	+	mph(E)	1-885/885	===============	0/0	100.00	100.00	ncbi	NG_064660.1	Mph(E) family macrolide 2'-phosphotransferase	MACROLIDE
Acinetobacter_baumannii_strain_BL08.fasta	470.7357.con.0052	90	911	+	blaOXA-23	1-822/822	===============	0/0	100.00	100.00	ncbi	NG_049525.1	carbapenem-hydrolyzing class D beta-lactamase OXA-23	CARBAPENEM
Acinetobacter_baumannii_strain_BL08.fasta	470.7357.con.0053	64	1212	+	blaADC-223	1-1149/1149	===============	0/0	100.00	100.00	ncbi	NG_067194.1	class C beta-lactamase ADC-223	CEPHALOSPORIN
Acinetobacter_baumannii_strain_BL08.fasta	470.7357.con.0054	1624	2088	-	aac(3)-Ia	1-465/465	===============	0/0	100.00	100.00	ncbi	NG_047234.1	aminoglycoside N-acetyltransferase AAC(3)-Ia	GENTAMICIN
Acinetobacter_baumannii_strain_BL08.fasta	470.7357.con.0066	753	1613	+	blaTEM-12	1-861/861	===============	0/0	100.00	99.88	ncbi	NG_050163.1	class A extended-spectrum beta-lactamase TEM-12	CEPHALOSPORIN
Acinetobacter_baumannii_strain_BL08.fasta	470.7357.con.0069	100	732	-	catB8	1-633/633	===============	0/0	100.00	100.00	ncbi	NG_047616.1	type B-3 chloramphenicol O-acetyltransferase CatB8	CHLORAMPHENICOL
Acinetobacter_baumannii_strain_BL08.fasta	470.7357.con.0069	825	1379	-	aac(6')-Ib'	1-555/555	===============	0/0	100.00	100.00	ncbi	NG_051695.1	aminoglycoside N-acetyltransferase AAC(6')-Ib'	GENTAMICIN
Acinetobacter_baumannii_strain_BL08.fasta	470.7357.con.0070	547	1386	+	sul1	1-840/840	===============	0/0	100.00	100.00	ncbi	NG_048082.1	sulfonamide-resistant dihydropteroate synthase Sul1	SULFONAMIDE
Acinetobacter_baumannii_strain_BL08.fasta	470.7357.con.0109	1	722	-	aadA1	1-722/792	==============.	0/0	91.16	100.00	ncbi	NG_052279.1	ANT(3'')-Ia family aminoglycoside nucleotidyltransferase AadA1	STREPTOMYCIN
Acinetobacter_baumannii_strain_BL09.fasta	470.7358.con.0004	7369	8193	-	blaOXA-66	1-825/825	===============	0/0	100.00	100.00	ncbi	NG_049806.1	OXA-51 family carbapenem-hydrolyzing class D beta-lactamase OXA-66	CARBAPENEM
Acinetobacter_baumannii_strain_BL09.fasta	470.7358.con.0026	25771	26559	-	ant(3'')-IIa	1-789/789	===============	0/0	100.00	98.99	ncbi	NG_054648.1	aminoglycoside nucleotidyltransferase ANT(3'')-IIa	SPECTINOMYCIN;STREPTOMYCIN
Acinetobacter_baumannii_strain_BL09.fasta	470.7358.con.0047	3376	4149	+	armA	1-774/774	===============	0/0	100.00	100.00	ncbi	NG_047476.1	ArmA family 16S rRNA (guanine(1405)-N(7))-methyltransferase	GENTAMICIN
Acinetobacter_baumannii_strain_BL09.fasta	470.7358.con.0047	6448	7923	+	msr(E)	1-1476/1476	===============	0/0	100.00	100.00	ncbi	NG_048007.1	ABC-F type ribosomal protection protein Msr(E)	MACROLIDE
Acinetobacter_baumannii_strain_BL09.fasta	470.7358.con.0047	7979	8863	+	mph(E)	1-885/885	===============	0/0	100.00	100.00	ncbi	NG_064660.1	Mph(E) family macrolide 2'-phosphotransferase	MACROLIDE
Acinetobacter_baumannii_strain_BL09.fasta	470.7358.con.0052	5263	6084	-	blaOXA-23	1-822/822	===============	0/0	100.00	100.00	ncbi	NG_049525.1	carbapenem-hydrolyzing class D beta-lactamase OXA-23	CARBAPENEM
Acinetobacter_baumannii_strain_BL09.fasta	470.7358.con.0053	64	1212	+	blaADC-223	1-1149/1149	===============	0/0	100.00	100.00	ncbi	NG_067194.1	class C beta-lactamase ADC-223	CEPHALOSPORIN
Acinetobacter_baumannii_strain_BL09.fasta	470.7358.con.0055	2410	2874	+	aac(3)-Ia	1-465/465	===============	0/0	100.00	100.00	ncbi	NG_047234.1	aminoglycoside N-acetyltransferase AAC(3)-Ia	GENTAMICIN
Acinetobacter_baumannii_strain_BL09.fasta	470.7358.con.0064	753	1613	+	blaTEM-12	1-861/861	===============	0/0	100.00	99.88	ncbi	NG_050163.1	class A extended-spectrum beta-lactamase TEM-12	CEPHALOSPORIN
Acinetobacter_baumannii_strain_BL09.fasta	470.7358.con.0071	100	732	-	catB8	1-633/633	===============	0/0	100.00	100.00	ncbi	NG_047616.1	type B-3 chloramphenicol O-acetyltransferase CatB8	CHLORAMPHENICOL
Acinetobacter_baumannii_strain_BL09.fasta	470.7358.con.0071	825	1379	-	aac(6')-Ib'	1-555/555	===============	0/0	100.00	100.00	ncbi	NG_051695.1	aminoglycoside N-acetyltransferase AAC(6')-Ib'	GENTAMICIN
Acinetobacter_baumannii_strain_BL09.fasta	470.7358.con.0072	547	1386	+	sul1	1-840/840	===============	0/0	100.00	100.00	ncbi	NG_048082.1	sulfonamide-resistant dihydropteroate synthase Sul1	SULFONAMIDE
Acinetobacter_baumannii_strain_BL09.fasta	470.7358.con.0094	1	722	-	aadA1	1-722/792	==============.	0/0	91.16	100.00	ncbi	NG_052279.1	ANT(3'')-Ia family aminoglycoside nucleotidyltransferase AadA1	STREPTOMYCIN
Acinetobacter_baumannii_strain_BL10.fasta	470.7359.con.0003	8217	9041	-	blaOXA-66	1-825/825	===============	0/0	100.00	100.00	ncbi	NG_049806.1	OXA-51 family carbapenem-hydrolyzing class D beta-lactamase OXA-66	CARBAPENEM
Acinetobacter_baumannii_strain_BL10.fasta	470.7359.con.0023	34638	35426	-	ant(3'')-IIa	1-789/789	===============	0/0	100.00	98.99	ncbi	NG_054648.1	aminoglycoside nucleotidyltransferase ANT(3'')-IIa	SPECTINOMYCIN;STREPTOMYCIN
Acinetobacter_baumannii_strain_BL10.fasta	470.7359.con.0048	4206	5090	-	mph(E)	1-885/885	===============	0/0	100.00	100.00	ncbi	NG_064660.1	Mph(E) family macrolide 2'-phosphotransferase	MACROLIDE
Acinetobacter_baumannii_strain_BL10.fasta	470.7359.con.0048	5146	6621	-	msr(E)	1-1476/1476	===============	0/0	100.00	100.00	ncbi	NG_048007.1	ABC-F type ribosomal protection protein Msr(E)	MACROLIDE
Acinetobacter_baumannii_strain_BL10.fasta	470.7359.con.0048	8920	9693	-	armA	1-774/774	===============	0/0	100.00	100.00	ncbi	NG_047476.1	ArmA family 16S rRNA (guanine(1405)-N(7))-methyltransferase	GENTAMICIN
Acinetobacter_baumannii_strain_BL10.fasta	470.7359.con.0052	90	911	+	blaOXA-23	1-822/822	===============	0/0	100.00	100.00	ncbi	NG_049525.1	carbapenem-hydrolyzing class D beta-lactamase OXA-23	CARBAPENEM
Acinetobacter_baumannii_strain_BL10.fasta	470.7359.con.0053	4670	5818	-	blaADC-223	1-1149/1149	===============	0/0	100.00	100.00	ncbi	NG_067194.1	class C beta-lactamase ADC-223	CEPHALOSPORIN
Acinetobacter_baumannii_strain_BL10.fasta	470.7359.con.0055	2618	3082	+	aac(3)-Ia	1-465/465	===============	0/0	100.00	100.00	ncbi	NG_047234.1	aminoglycoside N-acetyltransferase AAC(3)-Ia	GENTAMICIN
Acinetobacter_baumannii_strain_BL10.fasta	470.7359.con.0066	71	931	-	blaTEM-12	1-861/861	===============	0/0	100.00	99.88	ncbi	NG_050163.1	class A extended-spectrum beta-lactamase TEM-12	CEPHALOSPORIN
Acinetobacter_baumannii_strain_BL10.fasta	470.7359.con.0070	100	732	-	catB8	1-633/633	===============	0/0	100.00	100.00	ncbi	NG_047616.1	type B-3 chloramphenicol O-acetyltransferase CatB8	CHLORAMPHENICOL
Acinetobacter_baumannii_strain_BL10.fasta	470.7359.con.0070	825	1379	-	aac(6')-Ib'	1-555/555	===============	0/0	100.00	100.00	ncbi	NG_051695.1	aminoglycoside N-acetyltransferase AAC(6')-Ib'	GENTAMICIN
Acinetobacter_baumannii_strain_BL10.fasta	470.7359.con.0071	25	864	-	sul1	1-840/840	===============	0/0	100.00	100.00	ncbi	NG_048082.1	sulfonamide-resistant dihydropteroate synthase Sul1	SULFONAMIDE
Acinetobacter_baumannii_strain_BL10.fasta	470.7359.con.0091	1	722	-	aadA1	1-722/792	==============.	0/0	91.16	100.00	ncbi	NG_052279.1	ANT(3'')-Ia family aminoglycoside nucleotidyltransferase AadA1	STREPTOMYCIN
Acinetobacter_baumannii_strain_BL11.fasta	470.7360.con.0003	218745	219569	+	blaOXA-66	1-825/825	===============	0/0	100.00	100.00	ncbi	NG_049806.1	OXA-51 family carbapenem-hydrolyzing class D beta-lactamase OXA-66	CARBAPENEM
Acinetobacter_baumannii_strain_BL11.fasta	470.7360.con.0023	24150	24938	+	ant(3'')-IIa	1-789/789	===============	0/0	100.00	98.99	ncbi	NG_054648.1	aminoglycoside nucleotidyltransferase ANT(3'')-IIa	SPECTINOMYCIN;STREPTOMYCIN
Acinetobacter_baumannii_strain_BL11.fasta	470.7360.con.0047	3376	4149	+	armA	1-774/774	===============	0/0	100.00	100.00	ncbi	NG_047476.1	ArmA family 16S rRNA (guanine(1405)-N(7))-methyltransferase	GENTAMICIN
Acinetobacter_baumannii_strain_BL11.fasta	470.7360.con.0047	6448	7923	+	msr(E)	1-1476/1476	===============	0/0	100.00	100.00	ncbi	NG_048007.1	ABC-F type ribosomal protection protein Msr(E)	MACROLIDE
Acinetobacter_baumannii_strain_BL11.fasta	470.7360.con.0047	7979	8863	+	mph(E)	1-885/885	===============	0/0	100.00	100.00	ncbi	NG_064660.1	Mph(E) family macrolide 2'-phosphotransferase	MACROLIDE
Acinetobacter_baumannii_strain_BL11.fasta	470.7360.con.0052	5263	6084	-	blaOXA-23	1-822/822	===============	0/0	100.00	100.00	ncbi	NG_049525.1	carbapenem-hydrolyzing class D beta-lactamase OXA-23	CARBAPENEM
Acinetobacter_baumannii_strain_BL11.fasta	470.7360.con.0053	64	1212	+	blaADC-223	1-1149/1149	===============	0/0	100.00	100.00	ncbi	NG_067194.1	class C beta-lactamase ADC-223	CEPHALOSPORIN
Acinetobacter_baumannii_strain_BL11.fasta	470.7360.con.0055	2410	2874	+	aac(3)-Ia	1-465/465	===============	0/0	100.00	100.00	ncbi	NG_047234.1	aminoglycoside N-acetyltransferase AAC(3)-Ia	GENTAMICIN
Acinetobacter_baumannii_strain_BL11.fasta	470.7360.con.0062	71	931	-	blaTEM-12	1-861/861	===============	0/0	100.00	99.88	ncbi	NG_050163.1	class A extended-spectrum beta-lactamase TEM-12	CEPHALOSPORIN
Acinetobacter_baumannii_strain_BL11.fasta	470.7360.con.0063	100	732	-	catB8	1-633/633	===============	0/0	100.00	100.00	ncbi	NG_047616.1	type B-3 chloramphenicol O-acetyltransferase CatB8	CHLORAMPHENICOL
Acinetobacter_baumannii_strain_BL11.fasta	470.7360.con.0063	825	1379	-	aac(6')-Ib'	1-555/555	===============	0/0	100.00	100.00	ncbi	NG_051695.1	aminoglycoside N-acetyltransferase AAC(6')-Ib'	GENTAMICIN
Acinetobacter_baumannii_strain_BL11.fasta	470.7360.con.0064	547	1386	+	sul1	1-840/840	===============	0/0	100.00	100.00	ncbi	NG_048082.1	sulfonamide-resistant dihydropteroate synthase Sul1	SULFONAMIDE
Acinetobacter_baumannii_strain_BL11.fasta	470.7360.con.0070	1	722	-	aadA1	1-722/792	==============.	0/0	91.16	100.00	ncbi	NG_052279.1	ANT(3'')-Ia family aminoglycoside nucleotidyltransferase AadA1	STREPTOMYCIN
Acinetobacter_baumannii_strain_BL12.fasta	470.7361.con.0003	218745	219569	+	blaOXA-66	1-825/825	===============	0/0	100.00	100.00	ncbi	NG_049806.1	OXA-51 family carbapenem-hydrolyzing class D beta-lactamase OXA-66	CARBAPENEM
Acinetobacter_baumannii_strain_BL12.fasta	470.7361.con.0023	34638	35426	-	ant(3'')-IIa	1-789/789	===============	0/0	100.00	98.99	ncbi	NG_054648.1	aminoglycoside nucleotidyltransferase ANT(3'')-IIa	SPECTINOMYCIN;STREPTOMYCIN
Acinetobacter_baumannii_strain_BL12.fasta	470.7361.con.0048	3376	4149	+	armA	1-774/774	===============	0/0	100.00	100.00	ncbi	NG_047476.1	ArmA family 16S rRNA (guanine(1405)-N(7))-methyltransferase	GENTAMICIN
Acinetobacter_baumannii_strain_BL12.fasta	470.7361.con.0048	6448	7923	+	msr(E)	1-1476/1476	===============	0/0	100.00	100.00	ncbi	NG_048007.1	ABC-F type ribosomal protection protein Msr(E)	MACROLIDE
Acinetobacter_baumannii_strain_BL12.fasta	470.7361.con.0048	7979	8863	+	mph(E)	1-885/885	===============	0/0	100.00	100.00	ncbi	NG_064660.1	Mph(E) family macrolide 2'-phosphotransferase	MACROLIDE
Acinetobacter_baumannii_strain_BL12.fasta	470.7361.con.0053	90	911	+	blaOXA-23	1-822/822	===============	0/0	100.00	100.00	ncbi	NG_049525.1	carbapenem-hydrolyzing class D beta-lactamase OXA-23	CARBAPENEM
Acinetobacter_baumannii_strain_BL12.fasta	470.7361.con.0054	4670	5818	-	blaADC-223	1-1149/1149	===============	0/0	100.00	100.00	ncbi	NG_067194.1	class C beta-lactamase ADC-223	CEPHALOSPORIN
Acinetobacter_baumannii_strain_BL12.fasta	470.7361.con.0055	2410	2874	+	aac(3)-Ia	1-465/465	===============	0/0	100.00	100.00	ncbi	NG_047234.1	aminoglycoside N-acetyltransferase AAC(3)-Ia	GENTAMICIN
Acinetobacter_baumannii_strain_BL12.fasta	470.7361.con.0062	71	931	-	blaTEM-12	1-861/861	===============	0/0	100.00	99.88	ncbi	NG_050163.1	class A extended-spectrum beta-lactamase TEM-12	CEPHALOSPORIN
Acinetobacter_baumannii_strain_BL12.fasta	470.7361.con.0063	100	732	-	catB8	1-633/633	===============	0/0	100.00	100.00	ncbi	NG_047616.1	type B-3 chloramphenicol O-acetyltransferase CatB8	CHLORAMPHENICOL
Acinetobacter_baumannii_strain_BL12.fasta	470.7361.con.0063	825	1379	-	aac(6')-Ib'	1-555/555	===============	0/0	100.00	100.00	ncbi	NG_051695.1	aminoglycoside N-acetyltransferase AAC(6')-Ib'	GENTAMICIN
Acinetobacter_baumannii_strain_BL12.fasta	470.7361.con.0064	547	1386	+	sul1	1-840/840	===============	0/0	100.00	100.00	ncbi	NG_048082.1	sulfonamide-resistant dihydropteroate synthase Sul1	SULFONAMIDE
Acinetobacter_baumannii_strain_BL12.fasta	470.7361.con.0070	1	722	-	aadA1	1-722/792	==============.	0/0	91.16	100.00	ncbi	NG_052279.1	ANT(3'')-Ia family aminoglycoside nucleotidyltransferase AadA1	STREPTOMYCIN
Acinetobacter_baumannii_strain_BL13.fasta	470.7362.con.0003	8217	9041	-	blaOXA-66	1-825/825	===============	0/0	100.00	100.00	ncbi	NG_049806.1	OXA-51 family carbapenem-hydrolyzing class D beta-lactamase OXA-66	CARBAPENEM
Acinetobacter_baumannii_strain_BL13.fasta	470.7362.con.0023	34638	35426	-	ant(3'')-IIa	1-789/789	===============	0/0	100.00	98.99	ncbi	NG_054648.1	aminoglycoside nucleotidyltransferase ANT(3'')-IIa	SPECTINOMYCIN;STREPTOMYCIN
Acinetobacter_baumannii_strain_BL13.fasta	470.7362.con.0049	3376	4149	+	armA	1-774/774	===============	0/0	100.00	100.00	ncbi	NG_047476.1	ArmA family 16S rRNA (guanine(1405)-N(7))-methyltransferase	GENTAMICIN
Acinetobacter_baumannii_strain_BL13.fasta	470.7362.con.0049	6448	7923	+	msr(E)	1-1476/1476	===============	0/0	100.00	100.00	ncbi	NG_048007.1	ABC-F type ribosomal protection protein Msr(E)	MACROLIDE
Acinetobacter_baumannii_strain_BL13.fasta	470.7362.con.0049	7979	8863	+	mph(E)	1-885/885	===============	0/0	100.00	100.00	ncbi	NG_064660.1	Mph(E) family macrolide 2'-phosphotransferase	MACROLIDE
Acinetobacter_baumannii_strain_BL13.fasta	470.7362.con.0055	90	911	+	blaOXA-23	1-822/822	===============	0/0	100.00	100.00	ncbi	NG_049525.1	carbapenem-hydrolyzing class D beta-lactamase OXA-23	CARBAPENEM
Acinetobacter_baumannii_strain_BL13.fasta	470.7362.con.0056	64	1212	+	blaADC-223	1-1149/1149	===============	0/0	100.00	100.00	ncbi	NG_067194.1	class C beta-lactamase ADC-223	CEPHALOSPORIN
Acinetobacter_baumannii_strain_BL13.fasta	470.7362.con.0058	2410	2874	+	aac(3)-Ia	1-465/465	===============	0/0	100.00	100.00	ncbi	NG_047234.1	aminoglycoside N-acetyltransferase AAC(3)-Ia	GENTAMICIN
Acinetobacter_baumannii_strain_BL13.fasta	470.7362.con.0064	753	1613	+	blaTEM-12	1-861/861	===============	0/0	100.00	99.88	ncbi	NG_050163.1	class A extended-spectrum beta-lactamase TEM-12	CEPHALOSPORIN
Acinetobacter_baumannii_strain_BL13.fasta	470.7362.con.0065	75	629	+	aac(6')-Ib'	1-555/555	===============	0/0	100.00	100.00	ncbi	NG_051695.1	aminoglycoside N-acetyltransferase AAC(6')-Ib'	GENTAMICIN
Acinetobacter_baumannii_strain_BL13.fasta	470.7362.con.0065	722	1354	+	catB8	1-633/633	===============	0/0	100.00	100.00	ncbi	NG_047616.1	type B-3 chloramphenicol O-acetyltransferase CatB8	CHLORAMPHENICOL
Acinetobacter_baumannii_strain_BL13.fasta	470.7362.con.0066	547	1386	+	sul1	1-840/840	===============	0/0	100.00	100.00	ncbi	NG_048082.1	sulfonamide-resistant dihydropteroate synthase Sul1	SULFONAMIDE
Acinetobacter_baumannii_strain_BL13.fasta	470.7362.con.0071	14	735	+	aadA1	1-722/792	==============.	0/0	91.16	100.00	ncbi	NG_052279.1	ANT(3'')-Ia family aminoglycoside nucleotidyltransferase AadA1	STREPTOMYCIN
Acinetobacter_baumannii_strain_BL14.fasta	470.7363.con.0003	218745	219569	+	blaOXA-66	1-825/825	===============	0/0	100.00	100.00	ncbi	NG_049806.1	OXA-51 family carbapenem-hydrolyzing class D beta-lactamase OXA-66	CARBAPENEM
Acinetobacter_baumannii_strain_BL14.fasta	470.7363.con.0022	34638	35426	-	ant(3'')-IIa	1-789/789	===============	0/0	100.00	98.99	ncbi	NG_054648.1	aminoglycoside nucleotidyltransferase ANT(3'')-IIa	SPECTINOMYCIN;STREPTOMYCIN
Acinetobacter_baumannii_strain_BL14.fasta	470.7363.con.0049	4206	5090	-	mph(E)	1-885/885	===============	0/0	100.00	100.00	ncbi	NG_064660.1	Mph(E) family macrolide 2'-phosphotransferase	MACROLIDE
Acinetobacter_baumannii_strain_BL14.fasta	470.7363.con.0049	5146	6621	-	msr(E)	1-1476/1476	===============	0/0	100.00	100.00	ncbi	NG_048007.1	ABC-F type ribosomal protection protein Msr(E)	MACROLIDE
Acinetobacter_baumannii_strain_BL14.fasta	470.7363.con.0049	8920	9693	-	armA	1-774/774	===============	0/0	100.00	100.00	ncbi	NG_047476.1	ArmA family 16S rRNA (guanine(1405)-N(7))-methyltransferase	GENTAMICIN
Acinetobacter_baumannii_strain_BL14.fasta	470.7363.con.0054	90	911	+	blaOXA-23	1-822/822	===============	0/0	100.00	100.00	ncbi	NG_049525.1	carbapenem-hydrolyzing class D beta-lactamase OXA-23	CARBAPENEM
Acinetobacter_baumannii_strain_BL14.fasta	470.7363.con.0055	4670	5818	-	blaADC-223	1-1149/1149	===============	0/0	100.00	100.00	ncbi	NG_067194.1	class C beta-lactamase ADC-223	CEPHALOSPORIN
Acinetobacter_baumannii_strain_BL14.fasta	470.7363.con.0057	1624	2088	-	aac(3)-Ia	1-465/465	===============	0/0	100.00	100.00	ncbi	NG_047234.1	aminoglycoside N-acetyltransferase AAC(3)-Ia	GENTAMICIN
Acinetobacter_baumannii_strain_BL14.fasta	470.7363.con.0063	71	931	-	blaTEM-12	1-861/861	===============	0/0	100.00	99.88	ncbi	NG_050163.1	class A extended-spectrum beta-lactamase TEM-12	CEPHALOSPORIN
Acinetobacter_baumannii_strain_BL14.fasta	470.7363.con.0064	75	629	+	aac(6')-Ib'	1-555/555	===============	0/0	100.00	100.00	ncbi	NG_051695.1	aminoglycoside N-acetyltransferase AAC(6')-Ib'	GENTAMICIN
Acinetobacter_baumannii_strain_BL14.fasta	470.7363.con.0064	722	1354	+	catB8	1-633/633	===============	0/0	100.00	100.00	ncbi	NG_047616.1	type B-3 chloramphenicol O-acetyltransferase CatB8	CHLORAMPHENICOL
Acinetobacter_baumannii_strain_BL14.fasta	470.7363.con.0065	25	864	-	sul1	1-840/840	===============	0/0	100.00	100.00	ncbi	NG_048082.1	sulfonamide-resistant dihydropteroate synthase Sul1	SULFONAMIDE
Acinetobacter_baumannii_strain_BL14.fasta	470.7363.con.0070	1	722	-	aadA1	1-722/792	==============.	0/0	91.16	100.00	ncbi	NG_052279.1	ANT(3'')-Ia family aminoglycoside nucleotidyltransferase AadA1	STREPTOMYCIN
Acinetobacter_baumannii_strain_BL15.fasta	470.7364.con.0003	218745	219569	+	blaOXA-66	1-825/825	===============	0/0	100.00	100.00	ncbi	NG_049806.1	OXA-51 family carbapenem-hydrolyzing class D beta-lactamase OXA-66	CARBAPENEM
Acinetobacter_baumannii_strain_BL15.fasta	470.7364.con.0022	24150	24938	+	ant(3'')-IIa	1-789/789	===============	0/0	100.00	98.99	ncbi	NG_054648.1	aminoglycoside nucleotidyltransferase ANT(3'')-IIa	SPECTINOMYCIN;STREPTOMYCIN
Acinetobacter_baumannii_strain_BL15.fasta	470.7364.con.0050	3376	4149	+	armA	1-774/774	===============	0/0	100.00	100.00	ncbi	NG_047476.1	ArmA family 16S rRNA (guanine(1405)-N(7))-methyltransferase	GENTAMICIN
Acinetobacter_baumannii_strain_BL15.fasta	470.7364.con.0050	6448	7923	+	msr(E)	1-1476/1476	===============	0/0	100.00	100.00	ncbi	NG_048007.1	ABC-F type ribosomal protection protein Msr(E)	MACROLIDE
Acinetobacter_baumannii_strain_BL15.fasta	470.7364.con.0050	7979	8863	+	mph(E)	1-885/885	===============	0/0	100.00	100.00	ncbi	NG_064660.1	Mph(E) family macrolide 2'-phosphotransferase	MACROLIDE
Acinetobacter_baumannii_strain_BL15.fasta	470.7364.con.0054	90	911	+	blaOXA-23	1-822/822	===============	0/0	100.00	100.00	ncbi	NG_049525.1	carbapenem-hydrolyzing class D beta-lactamase OXA-23	CARBAPENEM
Acinetobacter_baumannii_strain_BL15.fasta	470.7364.con.0055	64	1212	+	blaADC-223	1-1149/1149	===============	0/0	100.00	100.00	ncbi	NG_067194.1	class C beta-lactamase ADC-223	CEPHALOSPORIN
Acinetobacter_baumannii_strain_BL15.fasta	470.7364.con.0057	2410	2874	+	aac(3)-Ia	1-465/465	===============	0/0	100.00	100.00	ncbi	NG_047234.1	aminoglycoside N-acetyltransferase AAC(3)-Ia	GENTAMICIN
Acinetobacter_baumannii_strain_BL15.fasta	470.7364.con.0064	753	1613	+	blaTEM-12	1-861/861	===============	0/0	100.00	99.88	ncbi	NG_050163.1	class A extended-spectrum beta-lactamase TEM-12	CEPHALOSPORIN
Acinetobacter_baumannii_strain_BL15.fasta	470.7364.con.0065	75	629	+	aac(6')-Ib'	1-555/555	===============	0/0	100.00	100.00	ncbi	NG_051695.1	aminoglycoside N-acetyltransferase AAC(6')-Ib'	GENTAMICIN
Acinetobacter_baumannii_strain_BL15.fasta	470.7364.con.0065	722	1354	+	catB8	1-633/633	===============	0/0	100.00	100.00	ncbi	NG_047616.1	type B-3 chloramphenicol O-acetyltransferase CatB8	CHLORAMPHENICOL
Acinetobacter_baumannii_strain_BL15.fasta	470.7364.con.0066	547	1386	+	sul1	1-840/840	===============	0/0	100.00	100.00	ncbi	NG_048082.1	sulfonamide-resistant dihydropteroate synthase Sul1	SULFONAMIDE
Acinetobacter_baumannii_strain_BL15.fasta	470.7364.con.0072	14	735	+	aadA1	1-722/792	==============.	0/0	91.16	100.00	ncbi	NG_052279.1	ANT(3'')-Ia family aminoglycoside nucleotidyltransferase AadA1	STREPTOMYCIN
Acinetobacter_baumannii_strain_BL16.fasta	470.7365.con.0003	218745	219569	+	blaOXA-66	1-825/825	===============	0/0	100.00	100.00	ncbi	NG_049806.1	OXA-51 family carbapenem-hydrolyzing class D beta-lactamase OXA-66	CARBAPENEM
Acinetobacter_baumannii_strain_BL16.fasta	470.7365.con.0031	34624	35412	-	ant(3'')-IIa	1-789/789	===============	0/0	100.00	98.99	ncbi	NG_054648.1	aminoglycoside nucleotidyltransferase ANT(3'')-IIa	SPECTINOMYCIN;STREPTOMYCIN
Acinetobacter_baumannii_strain_BL16.fasta	470.7365.con.0049	4207	5091	-	mph(E)	1-885/885	===============	0/0	100.00	100.00	ncbi	NG_064660.1	Mph(E) family macrolide 2'-phosphotransferase	MACROLIDE
Acinetobacter_baumannii_strain_BL16.fasta	470.7365.con.0049	5147	6622	-	msr(E)	1-1476/1476	===============	0/0	100.00	100.00	ncbi	NG_048007.1	ABC-F type ribosomal protection protein Msr(E)	MACROLIDE
Acinetobacter_baumannii_strain_BL16.fasta	470.7365.con.0049	8921	9694	-	armA	1-774/774	===============	0/0	100.00	100.00	ncbi	NG_047476.1	ArmA family 16S rRNA (guanine(1405)-N(7))-methyltransferase	GENTAMICIN
Acinetobacter_baumannii_strain_BL16.fasta	470.7365.con.0054	90	911	+	blaOXA-23	1-822/822	===============	0/0	100.00	100.00	ncbi	NG_049525.1	carbapenem-hydrolyzing class D beta-lactamase OXA-23	CARBAPENEM
Acinetobacter_baumannii_strain_BL16.fasta	470.7365.con.0055	64	1212	+	blaADC-223	1-1149/1149	===============	0/0	100.00	100.00	ncbi	NG_067194.1	class C beta-lactamase ADC-223	CEPHALOSPORIN
Acinetobacter_baumannii_strain_BL16.fasta	470.7365.con.0058	2410	2874	+	aac(3)-Ia	1-465/465	===============	0/0	100.00	100.00	ncbi	NG_047234.1	aminoglycoside N-acetyltransferase AAC(3)-Ia	GENTAMICIN
Acinetobacter_baumannii_strain_BL16.fasta	470.7365.con.0065	71	931	-	blaTEM-12	1-861/861	===============	0/0	100.00	99.88	ncbi	NG_050163.1	class A extended-spectrum beta-lactamase TEM-12	CEPHALOSPORIN
Acinetobacter_baumannii_strain_BL16.fasta	470.7365.con.0067	75	629	+	aac(6')-Ib'	1-555/555	===============	0/0	100.00	100.00	ncbi	NG_051695.1	aminoglycoside N-acetyltransferase AAC(6')-Ib'	GENTAMICIN
Acinetobacter_baumannii_strain_BL16.fasta	470.7365.con.0067	722	1354	+	catB8	1-633/633	===============	0/0	100.00	100.00	ncbi	NG_047616.1	type B-3 chloramphenicol O-acetyltransferase CatB8	CHLORAMPHENICOL
Acinetobacter_baumannii_strain_BL16.fasta	470.7365.con.0069	547	1386	+	sul1	1-840/840	===============	0/0	100.00	100.00	ncbi	NG_048082.1	sulfonamide-resistant dihydropteroate synthase Sul1	SULFONAMIDE
Acinetobacter_baumannii_strain_BL16.fasta	470.7365.con.0077	14	735	+	aadA1	1-722/792	==============.	0/0	91.16	100.00	ncbi	NG_052279.1	ANT(3'')-Ia family aminoglycoside nucleotidyltransferase AadA1	STREPTOMYCIN
Acinetobacter_baumannii_strain_BL17.fasta	470.7366.con.0003	8217	9041	-	blaOXA-66	1-825/825	===============	0/0	100.00	100.00	ncbi	NG_049806.1	OXA-51 family carbapenem-hydrolyzing class D beta-lactamase OXA-66	CARBAPENEM
Acinetobacter_baumannii_strain_BL17.fasta	470.7366.con.0023	34638	35426	-	ant(3'')-IIa	1-789/789	===============	0/0	100.00	98.99	ncbi	NG_054648.1	aminoglycoside nucleotidyltransferase ANT(3'')-IIa	SPECTINOMYCIN;STREPTOMYCIN
Acinetobacter_baumannii_strain_BL17.fasta	470.7366.con.0054	90	911	+	blaOXA-23	1-822/822	===============	0/0	100.00	100.00	ncbi	NG_049525.1	carbapenem-hydrolyzing class D beta-lactamase OXA-23	CARBAPENEM
Acinetobacter_baumannii_strain_BL17.fasta	470.7366.con.0055	64	1212	+	blaADC-223	1-1149/1149	===============	0/0	100.00	100.00	ncbi	NG_067194.1	class C beta-lactamase ADC-223	CEPHALOSPORIN
Acinetobacter_baumannii_strain_BL17.fasta	470.7366.con.0056	1624	2088	-	aac(3)-Ia	1-465/465	===============	0/0	100.00	100.00	ncbi	NG_047234.1	aminoglycoside N-acetyltransferase AAC(3)-Ia	GENTAMICIN
Acinetobacter_baumannii_strain_BL17.fasta	470.7366.con.0063	392	1231	-	sul1	1-840/840	===============	0/0	100.00	100.00	ncbi	NG_048082.1	sulfonamide-resistant dihydropteroate synthase Sul1	SULFONAMIDE
Acinetobacter_baumannii_strain_BL17.fasta	470.7366.con.0064	753	1613	+	blaTEM-12	1-861/861	===============	0/0	100.00	99.88	ncbi	NG_050163.1	class A extended-spectrum beta-lactamase TEM-12	CEPHALOSPORIN
Acinetobacter_baumannii_strain_BL17.fasta	470.7366.con.0066	75	629	+	aac(6')-Ib'	1-555/555	===============	0/0	100.00	100.00	ncbi	NG_051695.1	aminoglycoside N-acetyltransferase AAC(6')-Ib'	GENTAMICIN
Acinetobacter_baumannii_strain_BL17.fasta	470.7366.con.0066	722	1354	+	catB8	1-633/633	===============	0/0	100.00	100.00	ncbi	NG_047616.1	type B-3 chloramphenicol O-acetyltransferase CatB8	CHLORAMPHENICOL
Acinetobacter_baumannii_strain_BL17.fasta	470.7366.con.0074	1	722	-	aadA1	1-722/792	==============.	0/0	91.16	100.00	ncbi	NG_052279.1	ANT(3'')-Ia family aminoglycoside nucleotidyltransferase AadA1	STREPTOMYCIN
Acinetobacter_baumannii_strain_BL18.fasta	470.7367.con.0003	218745	219569	+	blaOXA-66	1-825/825	===============	0/0	100.00	100.00	ncbi	NG_049806.1	OXA-51 family carbapenem-hydrolyzing class D beta-lactamase OXA-66	CARBAPENEM
Acinetobacter_baumannii_strain_BL18.fasta	470.7367.con.0023	24150	24938	+	ant(3'')-IIa	1-789/789	===============	0/0	100.00	98.99	ncbi	NG_054648.1	aminoglycoside nucleotidyltransferase ANT(3'')-IIa	SPECTINOMYCIN;STREPTOMYCIN
Acinetobacter_baumannii_strain_BL18.fasta	470.7367.con.0054	90	911	+	blaOXA-23	1-822/822	===============	0/0	100.00	100.00	ncbi	NG_049525.1	carbapenem-hydrolyzing class D beta-lactamase OXA-23	CARBAPENEM
Acinetobacter_baumannii_strain_BL18.fasta	470.7367.con.0055	64	1212	+	blaADC-223	1-1149/1149	===============	0/0	100.00	100.00	ncbi	NG_067194.1	class C beta-lactamase ADC-223	CEPHALOSPORIN
Acinetobacter_baumannii_strain_BL18.fasta	470.7367.con.0057	2410	2874	+	aac(3)-Ia	1-465/465	===============	0/0	100.00	100.00	ncbi	NG_047234.1	aminoglycoside N-acetyltransferase AAC(3)-Ia	GENTAMICIN
Acinetobacter_baumannii_strain_BL18.fasta	470.7367.con.0064	392	1231	-	sul1	1-840/840	===============	0/0	100.00	100.00	ncbi	NG_048082.1	sulfonamide-resistant dihydropteroate synthase Sul1	SULFONAMIDE
Acinetobacter_baumannii_strain_BL18.fasta	470.7367.con.0066	753	1613	+	blaTEM-12	1-861/861	===============	0/0	100.00	99.88	ncbi	NG_050163.1	class A extended-spectrum beta-lactamase TEM-12	CEPHALOSPORIN
Acinetobacter_baumannii_strain_BL18.fasta	470.7367.con.0069	100	732	-	catB8	1-633/633	===============	0/0	100.00	100.00	ncbi	NG_047616.1	type B-3 chloramphenicol O-acetyltransferase CatB8	CHLORAMPHENICOL
Acinetobacter_baumannii_strain_BL18.fasta	470.7367.con.0069	825	1379	-	aac(6')-Ib'	1-555/555	===============	0/0	100.00	100.00	ncbi	NG_051695.1	aminoglycoside N-acetyltransferase AAC(6')-Ib'	GENTAMICIN
Acinetobacter_baumannii_strain_BL18.fasta	470.7367.con.0091	1	722	-	aadA1	1-722/792	==============.	0/0	91.16	100.00	ncbi	NG_052279.1	ANT(3'')-Ia family aminoglycoside nucleotidyltransferase AadA1	STREPTOMYCIN
Acinetobacter_baumannii_strain_BL19.fasta	470.7368.con.0003	8217	9041	-	blaOXA-66	1-825/825	===============	0/0	100.00	100.00	ncbi	NG_049806.1	OXA-51 family carbapenem-hydrolyzing class D beta-lactamase OXA-66	CARBAPENEM
Acinetobacter_baumannii_strain_BL19.fasta	470.7368.con.0024	34638	35426	-	ant(3'')-IIa	1-789/789	===============	0/0	100.00	98.99	ncbi	NG_054648.1	aminoglycoside nucleotidyltransferase ANT(3'')-IIa	SPECTINOMYCIN;STREPTOMYCIN
Acinetobacter_baumannii_strain_BL19.fasta	470.7368.con.0048	3376	4149	+	armA	1-774/774	===============	0/0	100.00	100.00	ncbi	NG_047476.1	ArmA family 16S rRNA (guanine(1405)-N(7))-methyltransferase	GENTAMICIN
Acinetobacter_baumannii_strain_BL19.fasta	470.7368.con.0048	6448	7923	+	msr(E)	1-1476/1476	===============	0/0	100.00	100.00	ncbi	NG_048007.1	ABC-F type ribosomal protection protein Msr(E)	MACROLIDE
Acinetobacter_baumannii_strain_BL19.fasta	470.7368.con.0048	7979	8863	+	mph(E)	1-885/885	===============	0/0	100.00	100.00	ncbi	NG_064660.1	Mph(E) family macrolide 2'-phosphotransferase	MACROLIDE
Acinetobacter_baumannii_strain_BL19.fasta	470.7368.con.0053	90	911	+	blaOXA-23	1-822/822	===============	0/0	100.00	100.00	ncbi	NG_049525.1	carbapenem-hydrolyzing class D beta-lactamase OXA-23	CARBAPENEM
Acinetobacter_baumannii_strain_BL19.fasta	470.7368.con.0054	4670	5818	-	blaADC-223	1-1149/1149	===============	0/0	100.00	100.00	ncbi	NG_067194.1	class C beta-lactamase ADC-223	CEPHALOSPORIN
Acinetobacter_baumannii_strain_BL19.fasta	470.7368.con.0057	1624	2088	-	aac(3)-Ia	1-465/465	===============	0/0	100.00	100.00	ncbi	NG_047234.1	aminoglycoside N-acetyltransferase AAC(3)-Ia	GENTAMICIN
Acinetobacter_baumannii_strain_BL19.fasta	470.7368.con.0063	71	931	-	blaTEM-12	1-861/861	===============	0/0	100.00	99.88	ncbi	NG_050163.1	class A extended-spectrum beta-lactamase TEM-12	CEPHALOSPORIN
Acinetobacter_baumannii_strain_BL19.fasta	470.7368.con.0064	75	629	+	aac(6')-Ib'	1-555/555	===============	0/0	100.00	100.00	ncbi	NG_051695.1	aminoglycoside N-acetyltransferase AAC(6')-Ib'	GENTAMICIN
Acinetobacter_baumannii_strain_BL19.fasta	470.7368.con.0064	722	1354	+	catB8	1-633/633	===============	0/0	100.00	100.00	ncbi	NG_047616.1	type B-3 chloramphenicol O-acetyltransferase CatB8	CHLORAMPHENICOL
Acinetobacter_baumannii_strain_BL19.fasta	470.7368.con.0065	547	1386	+	sul1	1-840/840	===============	0/0	100.00	100.00	ncbi	NG_048082.1	sulfonamide-resistant dihydropteroate synthase Sul1	SULFONAMIDE
Acinetobacter_baumannii_strain_BL19.fasta	470.7368.con.0070	1	722	-	aadA1	1-722/792	==============.	0/0	91.16	100.00	ncbi	NG_052279.1	ANT(3'')-Ia family aminoglycoside nucleotidyltransferase AadA1	STREPTOMYCIN
Acinetobacter_baumannii_strain_BL20.fasta	470.7369.con.0003	8217	9041	-	blaOXA-66	1-825/825	===============	0/0	100.00	100.00	ncbi	NG_049806.1	OXA-51 family carbapenem-hydrolyzing class D beta-lactamase OXA-66	CARBAPENEM
Acinetobacter_baumannii_strain_BL20.fasta	470.7369.con.0023	24150	24938	+	ant(3'')-IIa	1-789/789	===============	0/0	100.00	98.99	ncbi	NG_054648.1	aminoglycoside nucleotidyltransferase ANT(3'')-IIa	SPECTINOMYCIN;STREPTOMYCIN
Acinetobacter_baumannii_strain_BL20.fasta	470.7369.con.0054	5263	6084	-	blaOXA-23	1-822/822	===============	0/0	100.00	100.00	ncbi	NG_049525.1	carbapenem-hydrolyzing class D beta-lactamase OXA-23	CARBAPENEM
Acinetobacter_baumannii_strain_BL20.fasta	470.7369.con.0055	64	1212	+	blaADC-223	1-1149/1149	===============	0/0	100.00	100.00	ncbi	NG_067194.1	class C beta-lactamase ADC-223	CEPHALOSPORIN
Acinetobacter_baumannii_strain_BL20.fasta	470.7369.con.0057	2410	2874	+	aac(3)-Ia	1-465/465	===============	0/0	100.00	100.00	ncbi	NG_047234.1	aminoglycoside N-acetyltransferase AAC(3)-Ia	GENTAMICIN
Acinetobacter_baumannii_strain_BL20.fasta	470.7369.con.0063	392	1231	-	sul1	1-840/840	===============	0/0	100.00	100.00	ncbi	NG_048082.1	sulfonamide-resistant dihydropteroate synthase Sul1	SULFONAMIDE
Acinetobacter_baumannii_strain_BL20.fasta	470.7369.con.0065	753	1613	+	blaTEM-12	1-861/861	===============	0/0	100.00	99.88	ncbi	NG_050163.1	class A extended-spectrum beta-lactamase TEM-12	CEPHALOSPORIN
Acinetobacter_baumannii_strain_BL20.fasta	470.7369.con.0066	100	732	-	catB8	1-633/633	===============	0/0	100.00	100.00	ncbi	NG_047616.1	type B-3 chloramphenicol O-acetyltransferase CatB8	CHLORAMPHENICOL
Acinetobacter_baumannii_strain_BL20.fasta	470.7369.con.0066	825	1379	-	aac(6')-Ib'	1-555/555	===============	0/0	100.00	100.00	ncbi	NG_051695.1	aminoglycoside N-acetyltransferase AAC(6')-Ib'	GENTAMICIN
Acinetobacter_baumannii_strain_BL20.fasta	470.7369.con.0072	1	722	-	aadA1	1-722/792	==============.	0/0	91.16	100.00	ncbi	NG_052279.1	ANT(3'')-Ia family aminoglycoside nucleotidyltransferase AadA1	STREPTOMYCIN
Acinetobacter_baumannii_strain_BL21.fasta	470.7370.con.0003	218745	219569	+	blaOXA-66	1-825/825	===============	0/0	100.00	100.00	ncbi	NG_049806.1	OXA-51 family carbapenem-hydrolyzing class D beta-lactamase OXA-66	CARBAPENEM
Acinetobacter_baumannii_strain_BL21.fasta	470.7370.con.0023	34638	35426	-	ant(3'')-IIa	1-789/789	===============	0/0	100.00	98.99	ncbi	NG_054648.1	aminoglycoside nucleotidyltransferase ANT(3'')-IIa	SPECTINOMYCIN;STREPTOMYCIN
Acinetobacter_baumannii_strain_BL21.fasta	470.7370.con.0054	90	911	+	blaOXA-23	1-822/822	===============	0/0	100.00	100.00	ncbi	NG_049525.1	carbapenem-hydrolyzing class D beta-lactamase OXA-23	CARBAPENEM
Acinetobacter_baumannii_strain_BL21.fasta	470.7370.con.0055	4670	5818	-	blaADC-223	1-1149/1149	===============	0/0	100.00	100.00	ncbi	NG_067194.1	class C beta-lactamase ADC-223	CEPHALOSPORIN
Acinetobacter_baumannii_strain_BL21.fasta	470.7370.con.0057	2410	2874	+	aac(3)-Ia	1-465/465	===============	0/0	100.00	100.00	ncbi	NG_047234.1	aminoglycoside N-acetyltransferase AAC(3)-Ia	GENTAMICIN
Acinetobacter_baumannii_strain_BL21.fasta	470.7370.con.0064	630	1469	+	sul1	1-840/840	===============	0/0	100.00	100.00	ncbi	NG_048082.1	sulfonamide-resistant dihydropteroate synthase Sul1	SULFONAMIDE
Acinetobacter_baumannii_strain_BL21.fasta	470.7370.con.0066	753	1613	+	blaTEM-12	1-861/861	===============	0/0	100.00	99.88	ncbi	NG_050163.1	class A extended-spectrum beta-lactamase TEM-12	CEPHALOSPORIN
Acinetobacter_baumannii_strain_BL21.fasta	470.7370.con.0067	100	732	-	catB8	1-633/633	===============	0/0	100.00	100.00	ncbi	NG_047616.1	type B-3 chloramphenicol O-acetyltransferase CatB8	CHLORAMPHENICOL
Acinetobacter_baumannii_strain_BL21.fasta	470.7370.con.0067	825	1379	-	aac(6')-Ib'	1-555/555	===============	0/0	100.00	100.00	ncbi	NG_051695.1	aminoglycoside N-acetyltransferase AAC(6')-Ib'	GENTAMICIN
Acinetobacter_baumannii_strain_BL21.fasta	470.7370.con.0073	1	722	-	aadA1	1-722/792	==============.	0/0	91.16	100.00	ncbi	NG_052279.1	ANT(3'')-Ia family aminoglycoside nucleotidyltransferase AadA1	STREPTOMYCIN
Acinetobacter_baumannii_strain_BL22.fasta	470.7371.con.0003	8217	9041	-	blaOXA-66	1-825/825	===============	0/0	100.00	100.00	ncbi	NG_049806.1	OXA-51 family carbapenem-hydrolyzing class D beta-lactamase OXA-66	CARBAPENEM
Acinetobacter_baumannii_strain_BL22.fasta	470.7371.con.0023	24150	24938	+	ant(3'')-IIa	1-789/789	===============	0/0	100.00	98.99	ncbi	NG_054648.1	aminoglycoside nucleotidyltransferase ANT(3'')-IIa	SPECTINOMYCIN;STREPTOMYCIN
Acinetobacter_baumannii_strain_BL22.fasta	470.7371.con.0054	5263	6084	-	blaOXA-23	1-822/822	===============	0/0	100.00	100.00	ncbi	NG_049525.1	carbapenem-hydrolyzing class D beta-lactamase OXA-23	CARBAPENEM
Acinetobacter_baumannii_strain_BL22.fasta	470.7371.con.0055	64	1212	+	blaADC-223	1-1149/1149	===============	0/0	100.00	100.00	ncbi	NG_067194.1	class C beta-lactamase ADC-223	CEPHALOSPORIN
Acinetobacter_baumannii_strain_BL22.fasta	470.7371.con.0056	1624	2088	-	aac(3)-Ia	1-465/465	===============	0/0	100.00	100.00	ncbi	NG_047234.1	aminoglycoside N-acetyltransferase AAC(3)-Ia	GENTAMICIN
Acinetobacter_baumannii_strain_BL22.fasta	470.7371.con.0063	630	1469	+	sul1	1-840/840	===============	0/0	100.00	100.00	ncbi	NG_048082.1	sulfonamide-resistant dihydropteroate synthase Sul1	SULFONAMIDE
Acinetobacter_baumannii_strain_BL22.fasta	470.7371.con.0064	71	931	-	blaTEM-12	1-861/861	===============	0/0	100.00	99.88	ncbi	NG_050163.1	class A extended-spectrum beta-lactamase TEM-12	CEPHALOSPORIN
Acinetobacter_baumannii_strain_BL22.fasta	470.7371.con.0065	75	629	+	aac(6')-Ib'	1-555/555	===============	0/0	100.00	100.00	ncbi	NG_051695.1	aminoglycoside N-acetyltransferase AAC(6')-Ib'	GENTAMICIN
Acinetobacter_baumannii_strain_BL22.fasta	470.7371.con.0065	722	1354	+	catB8	1-633/633	===============	0/0	100.00	100.00	ncbi	NG_047616.1	type B-3 chloramphenicol O-acetyltransferase CatB8	CHLORAMPHENICOL
Acinetobacter_baumannii_strain_BL22.fasta	470.7371.con.0071	1	722	-	aadA1	1-722/792	==============.	0/0	91.16	100.00	ncbi	NG_052279.1	ANT(3'')-Ia family aminoglycoside nucleotidyltransferase AadA1	STREPTOMYCIN
Acinetobacter_baumannii_strain_BL23.fasta	470.7372.con.0003	8217	9041	-	blaOXA-66	1-825/825	===============	0/0	100.00	100.00	ncbi	NG_049806.1	OXA-51 family carbapenem-hydrolyzing class D beta-lactamase OXA-66	CARBAPENEM
Acinetobacter_baumannii_strain_BL23.fasta	470.7372.con.0022	34638	35426	-	ant(3'')-IIa	1-789/789	===============	0/0	100.00	98.99	ncbi	NG_054648.1	aminoglycoside nucleotidyltransferase ANT(3'')-IIa	SPECTINOMYCIN;STREPTOMYCIN
Acinetobacter_baumannii_strain_BL23.fasta	470.7372.con.0054	5263	6084	-	blaOXA-23	1-822/822	===============	0/0	100.00	100.00	ncbi	NG_049525.1	carbapenem-hydrolyzing class D beta-lactamase OXA-23	CARBAPENEM
Acinetobacter_baumannii_strain_BL23.fasta	470.7372.con.0055	4670	5818	-	blaADC-223	1-1149/1149	===============	0/0	100.00	100.00	ncbi	NG_067194.1	class C beta-lactamase ADC-223	CEPHALOSPORIN
Acinetobacter_baumannii_strain_BL23.fasta	470.7372.con.0056	2410	2874	+	aac(3)-Ia	1-465/465	===============	0/0	100.00	100.00	ncbi	NG_047234.1	aminoglycoside N-acetyltransferase AAC(3)-Ia	GENTAMICIN
Acinetobacter_baumannii_strain_BL23.fasta	470.7372.con.0063	630	1469	+	sul1	1-840/840	===============	0/0	100.00	100.00	ncbi	NG_048082.1	sulfonamide-resistant dihydropteroate synthase Sul1	SULFONAMIDE
Acinetobacter_baumannii_strain_BL23.fasta	470.7372.con.0065	753	1613	+	blaTEM-12	1-861/861	===============	0/0	100.00	99.88	ncbi	NG_050163.1	class A extended-spectrum beta-lactamase TEM-12	CEPHALOSPORIN
Acinetobacter_baumannii_strain_BL23.fasta	470.7372.con.0066	100	732	-	catB8	1-633/633	===============	0/0	100.00	100.00	ncbi	NG_047616.1	type B-3 chloramphenicol O-acetyltransferase CatB8	CHLORAMPHENICOL
Acinetobacter_baumannii_strain_BL23.fasta	470.7372.con.0066	825	1379	-	aac(6')-Ib'	1-555/555	===============	0/0	100.00	100.00	ncbi	NG_051695.1	aminoglycoside N-acetyltransferase AAC(6')-Ib'	GENTAMICIN
Acinetobacter_baumannii_strain_BL23.fasta	470.7372.con.0072	1	722	-	aadA1	1-722/792	==============.	0/0	91.16	100.00	ncbi	NG_052279.1	ANT(3'')-Ia family aminoglycoside nucleotidyltransferase AadA1	STREPTOMYCIN
Acinetobacter_baumannii_strain_BL24.fasta	470.7373.con.0003	218745	219569	+	blaOXA-66	1-825/825	===============	0/0	100.00	100.00	ncbi	NG_049806.1	OXA-51 family carbapenem-hydrolyzing class D beta-lactamase OXA-66	CARBAPENEM
Acinetobacter_baumannii_strain_BL24.fasta	470.7373.con.0023	24150	24938	+	ant(3'')-IIa	1-789/789	===============	0/0	100.00	98.99	ncbi	NG_054648.1	aminoglycoside nucleotidyltransferase ANT(3'')-IIa	SPECTINOMYCIN;STREPTOMYCIN
Acinetobacter_baumannii_strain_BL24.fasta	470.7373.con.0049	3376	4149	+	armA	1-774/774	===============	0/0	100.00	100.00	ncbi	NG_047476.1	ArmA family 16S rRNA (guanine(1405)-N(7))-methyltransferase	GENTAMICIN
Acinetobacter_baumannii_strain_BL24.fasta	470.7373.con.0049	6448	7923	+	msr(E)	1-1476/1476	===============	0/0	100.00	100.00	ncbi	NG_048007.1	ABC-F type ribosomal protection protein Msr(E)	MACROLIDE
Acinetobacter_baumannii_strain_BL24.fasta	470.7373.con.0049	7979	8863	+	mph(E)	1-885/885	===============	0/0	100.00	100.00	ncbi	NG_064660.1	Mph(E) family macrolide 2'-phosphotransferase	MACROLIDE
Acinetobacter_baumannii_strain_BL24.fasta	470.7373.con.0054	90	911	+	blaOXA-23	1-822/822	===============	0/0	100.00	100.00	ncbi	NG_049525.1	carbapenem-hydrolyzing class D beta-lactamase OXA-23	CARBAPENEM
Acinetobacter_baumannii_strain_BL24.fasta	470.7373.con.0055	4670	5818	-	blaADC-223	1-1149/1149	===============	0/0	100.00	100.00	ncbi	NG_067194.1	class C beta-lactamase ADC-223	CEPHALOSPORIN
Acinetobacter_baumannii_strain_BL24.fasta	470.7373.con.0058	1624	2088	-	aac(3)-Ia	1-465/465	===============	0/0	100.00	100.00	ncbi	NG_047234.1	aminoglycoside N-acetyltransferase AAC(3)-Ia	GENTAMICIN
Acinetobacter_baumannii_strain_BL24.fasta	470.7373.con.0065	753	1613	+	blaTEM-12	1-861/861	===============	0/0	100.00	99.88	ncbi	NG_050163.1	class A extended-spectrum beta-lactamase TEM-12	CEPHALOSPORIN
Acinetobacter_baumannii_strain_BL24.fasta	470.7373.con.0066	100	732	-	catB8	1-633/633	===============	0/0	100.00	100.00	ncbi	NG_047616.1	type B-3 chloramphenicol O-acetyltransferase CatB8	CHLORAMPHENICOL
Acinetobacter_baumannii_strain_BL24.fasta	470.7373.con.0066	825	1379	-	aac(6')-Ib'	1-555/555	===============	0/0	100.00	100.00	ncbi	NG_051695.1	aminoglycoside N-acetyltransferase AAC(6')-Ib'	GENTAMICIN
Acinetobacter_baumannii_strain_BL24.fasta	470.7373.con.0067	547	1386	+	sul1	1-840/840	===============	0/0	100.00	100.00	ncbi	NG_048082.1	sulfonamide-resistant dihydropteroate synthase Sul1	SULFONAMIDE
Acinetobacter_baumannii_strain_BL24.fasta	470.7373.con.0072	1	722	-	aadA1	1-722/792	==============.	0/0	91.16	100.00	ncbi	NG_052279.1	ANT(3'')-Ia family aminoglycoside nucleotidyltransferase AadA1	STREPTOMYCIN
Acinetobacter_baumannii_strain_CCF10.fasta	470.2266.con.0013	171	950	+	aph(3')-VIa	1-780/780	===============	0/0	100.00	99.87	ncbi	NG_047448.1	aminoglycoside O-phosphotransferase APH(3')-VIa	AMIKACIN;KANAMYCIN
Acinetobacter_baumannii_strain_CCF10.fasta	470.2266.con.0033	1774	2307	+	ant(2'')-Ia	1-534/534	===============	0/0	100.00	100.00	ncbi	NG_047387.1	aminoglycoside nucleotidyltransferase ANT(2'')-Ia	GENTAMICIN;KANAMYCIN;TOBRAMYCIN
Acinetobacter_baumannii_strain_CCF10.fasta	470.2266.con.0033	2365	3156	+	aadA2	1-792/792	===============	0/0	100.00	100.00	ncbi	NG_047343.1	ANT(3'')-Ia family aminoglycoside nucleotidyltransferase AadA2	STREPTOMYCIN
Acinetobacter_baumannii_strain_CCF10.fasta	470.2266.con.0033	3661	4500	+	sul1	1-840/840	===============	0/0	100.00	100.00	ncbi	NG_048082.1	sulfonamide-resistant dihydropteroate synthase Sul1	SULFONAMIDE
Acinetobacter_baumannii_strain_CCF10.fasta	470.2266.con.0070	20830	21984	-	blaADC-33	1-1155/1155	===============	0/0	100.00	100.00	ncbi	NG_056059.1	cefepime-hydrolyzing class C extended-spectrum beta-lactamase ADC-33	CEPHALOSPORIN
Acinetobacter_baumannii_strain_CCF10.fasta	470.2266.con.0082	197	1021	+	blaOXA-115	1-825/825	===============	0/0	100.00	99.88	ncbi	NG_049414.1	OXA-51 family carbapenem-hydrolyzing class D beta-lactamase OXA-115	CARBAPENEM
Acinetobacter_baumannii_strain_CCF10.fasta	470.2266.con.0092	11783	12604	-	blaOXA-23	1-822/822	===============	0/0	100.00	100.00	ncbi	NG_049525.1	carbapenem-hydrolyzing class D beta-lactamase OXA-23	CARBAPENEM
Acinetobacter_baumannii_strain_CCF11.fasta	470.2267.con.0001	122936	123775	-	sul1	1-840/840	===============	0/0	100.00	100.00	ncbi	NG_048082.1	sulfonamide-resistant dihydropteroate synthase Sul1	SULFONAMIDE
Acinetobacter_baumannii_strain_CCF11.fasta	470.2267.con.0001	124273	124806	-	ant(2'')-Ia	1-534/534	===============	0/0	100.00	100.00	ncbi	NG_047387.1	aminoglycoside nucleotidyltransferase ANT(2'')-Ia	GENTAMICIN;KANAMYCIN;TOBRAMYCIN
Acinetobacter_baumannii_strain_CCF11.fasta	470.2267.con.0026	229254	230408	-	blaADC-212	1-1155/1155	===============	0/0	100.00	100.00	ncbi	NG_066492.1	class C beta-lactamase ADC-212	CEPHALOSPORIN
Acinetobacter_baumannii_strain_CCF11.fasta	470.2267.con.0030	65084	65908	-	blaOXA-71	1-825/825	===============	0/0	100.00	100.00	ncbi	NG_049812.1	OXA-51 family carbapenem-hydrolyzing class D beta-lactamase OXA-71	CARBAPENEM
Acinetobacter_baumannii_strain_CCF11.fasta	470.2267.con.0033	6495	7322	-	blaOXA-24	1-828/828	===============	0/0	100.00	100.00	ncbi	NG_049534.1	carbapenem-hydrolyzing class D beta-lactamase OXA-24	CARBAPENEM
Acinetobacter_baumannii_strain_CCF11.fasta	470.2267.con.0051	34873	35661	-	ant(3'')-IIa	1-789/789	===============	0/0	100.00	100.00	ncbi	NG_054646.1	aminoglycoside nucleotidyltransferase ANT(3'')-IIa	SPECTINOMYCIN;STREPTOMYCIN
Acinetobacter_baumannii_strain_CCF12.fasta	470.2251.con.0022	34869	35657	-	ant(3'')-IIa	1-789/789	===============	0/0	100.00	99.37	ncbi	NG_054648.1	aminoglycoside nucleotidyltransferase ANT(3'')-IIa	SPECTINOMYCIN;STREPTOMYCIN
Acinetobacter_baumannii_strain_CCF12.fasta	470.2251.con.0038	3876	4727	-	sul1	1-852/852	===============	0/0	100.00	100.00	ncbi	NG_048083.1	sulfonamide-resistant dihydropteroate synthase Sul1	SULFONAMIDE
Acinetobacter_baumannii_strain_CCF12.fasta	470.2251.con.0041	225073	225897	+	blaOXA-407	1-825/825	===============	0/0	100.00	100.00	ncbi	NG_049696.1	OXA-51 family carbapenem-hydrolyzing class D beta-lactamase OXA-407	CARBAPENEM
Acinetobacter_baumannii_strain_CCF12.fasta	470.2251.con.0043	98	982	-	mph(E)	1-885/885	===============	0/0	100.00	100.00	ncbi	NG_064660.1	Mph(E) family macrolide 2'-phosphotransferase	MACROLIDE
Acinetobacter_baumannii_strain_CCF12.fasta	470.2251.con.0043	1038	2513	-	msr(E)	1-1476/1476	===============	0/0	100.00	100.00	ncbi	NG_048007.1	ABC-F type ribosomal protection protein Msr(E)	MACROLIDE
Acinetobacter_baumannii_strain_CCF12.fasta	470.2251.con.0043	2939	3472	-	ant(2'')-Ia	1-534/534	===============	0/0	100.00	100.00	ncbi	NG_047387.1	aminoglycoside nucleotidyltransferase ANT(2'')-Ia	GENTAMICIN;KANAMYCIN;TOBRAMYCIN
Acinetobacter_baumannii_strain_CCF12.fasta	470.2251.con.0054	1680	2501	-	blaOXA-23	1-822/822	===============	0/0	100.00	100.00	ncbi	NG_049525.1	carbapenem-hydrolyzing class D beta-lactamase OXA-23	CARBAPENEM
Acinetobacter_baumannii_strain_CCF12.fasta	470.2251.con.0059	8769	9920	+	blaADC-216	1-1152/1152	===============	0/0	100.00	100.00	ncbi	NG_066496.1	class C beta-lactamase ADC-216	CEPHALOSPORIN
Acinetobacter_baumannii_strain_CCF12.fasta	470.2251.con.0060	364	918	-	aac(6')-Ib-AKT	1-555/555	===============	0/0	100.00	100.00	ncbi	NG_056043.1	AAC(6')-Ib family aminoglycoside 6'-N-acetyltransferase	AMIKACIN;KANAMYCIN;TOBRAMYCIN
Acinetobacter_baumannii_strain_CCF13.fasta	470.2252.con.0013	87	1241	+	blaADC-33	1-1155/1155	===============	0/0	100.00	100.00	ncbi	NG_056059.1	cefepime-hydrolyzing class C extended-spectrum beta-lactamase ADC-33	CEPHALOSPORIN
Acinetobacter_baumannii_strain_CCF13.fasta	470.2252.con.0059	1774	2307	+	ant(2'')-Ia	1-534/534	===============	0/0	100.00	100.00	ncbi	NG_047387.1	aminoglycoside nucleotidyltransferase ANT(2'')-Ia	GENTAMICIN;KANAMYCIN;TOBRAMYCIN
Acinetobacter_baumannii_strain_CCF13.fasta	470.2252.con.0059	2365	3156	+	aadA2	1-792/792	===============	0/0	100.00	100.00	ncbi	NG_047343.1	ANT(3'')-Ia family aminoglycoside nucleotidyltransferase AadA2	STREPTOMYCIN
Acinetobacter_baumannii_strain_CCF13.fasta	470.2252.con.0059	3661	4500	+	sul1	1-840/840	===============	0/0	100.00	100.00	ncbi	NG_048082.1	sulfonamide-resistant dihydropteroate synthase Sul1	SULFONAMIDE
Acinetobacter_baumannii_strain_CCF13.fasta	470.2252.con.0060	103	882	-	aph(3')-VIa	1-780/780	===============	0/0	100.00	99.87	ncbi	NG_047448.1	aminoglycoside O-phosphotransferase APH(3')-VIa	AMIKACIN;KANAMYCIN
Acinetobacter_baumannii_strain_CCF13.fasta	470.2252.con.0072	197	1021	+	blaOXA-115	1-825/825	===============	0/0	100.00	99.88	ncbi	NG_049414.1	OXA-51 family carbapenem-hydrolyzing class D beta-lactamase OXA-115	CARBAPENEM
Acinetobacter_baumannii_strain_CCF13.fasta	470.2252.con.0086	11783	12604	-	blaOXA-23	1-822/822	===============	0/0	100.00	100.00	ncbi	NG_049525.1	carbapenem-hydrolyzing class D beta-lactamase OXA-23	CARBAPENEM
Acinetobacter_baumannii_strain_CCF14.fasta	470.2268.con.0010	1774	2307	+	ant(2'')-Ia	1-534/534	===============	0/0	100.00	100.00	ncbi	NG_047387.1	aminoglycoside nucleotidyltransferase ANT(2'')-Ia	GENTAMICIN;KANAMYCIN;TOBRAMYCIN
Acinetobacter_baumannii_strain_CCF14.fasta	470.2268.con.0010	2365	3156	+	aadA2	1-792/792	===============	0/0	100.00	100.00	ncbi	NG_047343.1	ANT(3'')-Ia family aminoglycoside nucleotidyltransferase AadA2	STREPTOMYCIN
Acinetobacter_baumannii_strain_CCF14.fasta	470.2268.con.0010	3661	4500	+	sul1	1-840/840	===============	0/0	100.00	100.00	ncbi	NG_048082.1	sulfonamide-resistant dihydropteroate synthase Sul1	SULFONAMIDE
Acinetobacter_baumannii_strain_CCF14.fasta	470.2268.con.0031	11783	12604	-	blaOXA-23	1-822/822	===============	0/0	100.00	100.00	ncbi	NG_049525.1	carbapenem-hydrolyzing class D beta-lactamase OXA-23	CARBAPENEM
Acinetobacter_baumannii_strain_CCF14.fasta	470.2268.con.0036	20830	21984	-	blaADC-33	1-1155/1155	===============	0/0	100.00	100.00	ncbi	NG_056059.1	cefepime-hydrolyzing class C extended-spectrum beta-lactamase ADC-33	CEPHALOSPORIN
Acinetobacter_baumannii_strain_CCF14.fasta	470.2268.con.0094	103	882	-	aph(3')-VIa	1-780/780	===============	0/0	100.00	99.87	ncbi	NG_047448.1	aminoglycoside O-phosphotransferase APH(3')-VIa	AMIKACIN;KANAMYCIN
Acinetobacter_baumannii_strain_CCF14.fasta	470.2268.con.0102	197	1021	+	blaOXA-115	1-825/825	===============	0/0	100.00	99.88	ncbi	NG_049414.1	OXA-51 family carbapenem-hydrolyzing class D beta-lactamase OXA-115	CARBAPENEM
Acinetobacter_baumannii_strain_CCF15.fasta	470.2269.con.0073	59269	60082	+	aph(3'')-Ib	15-828/828	===============	0/0	98.31	99.88	ncbi	NG_056002.2	aminoglycoside O-phosphotransferase APH(3'')-Ib	STREPTOMYCIN
Acinetobacter_baumannii_strain_CCF15.fasta	470.2269.con.0073	60082	60918	+	aph(6)-Id	1-837/837	===============	0/0	100.00	100.00	ncbi	NG_047464.1	aminoglycoside O-phosphotransferase APH(6)-Id	STREPTOMYCIN
Acinetobacter_baumannii_strain_CCF15.fasta	470.2269.con.0073	64291	65490	+	tet(B)	1-1200/1206	===============	0/0	99.50	100.00	ncbi	NG_048161.1	tetracycline efflux MFS transporter Tet(B)	TETRACYCLINE
Acinetobacter_baumannii_strain_CCF15.fasta	470.2269.con.0076	87	1241	+	blaADC-212	1-1155/1155	===============	0/0	100.00	100.00	ncbi	NG_066492.1	class C beta-lactamase ADC-212	CEPHALOSPORIN
Acinetobacter_baumannii_strain_CCF15.fasta	470.2269.con.0085	8920	9708	-	ant(3'')-IIa	1-789/789	===============	0/0	100.00	98.61	ncbi	NG_054646.1	aminoglycoside nucleotidyltransferase ANT(3'')-IIa	SPECTINOMYCIN;STREPTOMYCIN
Acinetobacter_baumannii_strain_CCF15.fasta	470.2269.con.0095	11783	12604	-	blaOXA-23	1-822/822	===============	0/0	100.00	100.00	ncbi	NG_049525.1	carbapenem-hydrolyzing class D beta-lactamase OXA-23	CARBAPENEM
Acinetobacter_baumannii_strain_CCF15.fasta	470.2269.con.0111	7097	7921	-	blaOXA-66	1-825/825	===============	0/0	100.00	100.00	ncbi	NG_049806.1	OXA-51 family carbapenem-hydrolyzing class D beta-lactamase OXA-66	CARBAPENEM
Acinetobacter_baumannii_strain_CCF15.fasta	470.2269.con.0116	703	1518	-	sul2	1-816/816	===============	0/0	100.00	100.00	ncbi	NG_051852.1	sulfonamide-resistant dihydropteroate synthase Sul2	SULFONAMIDE
Acinetobacter_baumannii_strain_CCF15.fasta	470.2269.con.0149	326	1186	+	aac(3)-IIe	1-861/861	===============	0/0	100.00	100.00	ncbi	NG_047247.1	aminoglycoside N-acetyltransferase AAC(3)-IIe	GENTAMICIN
Acinetobacter_baumannii_strain_CCF16.fasta	470.2253.con.0008	197	1021	+	blaOXA-115	1-825/825	===============	0/0	100.00	99.88	ncbi	NG_049414.1	OXA-51 family carbapenem-hydrolyzing class D beta-lactamase OXA-115	CARBAPENEM
Acinetobacter_baumannii_strain_CCF16.fasta	470.2253.con.0035	1774	2307	+	ant(2'')-Ia	1-534/534	===============	0/0	100.00	100.00	ncbi	NG_047387.1	aminoglycoside nucleotidyltransferase ANT(2'')-Ia	GENTAMICIN;KANAMYCIN;TOBRAMYCIN
Acinetobacter_baumannii_strain_CCF16.fasta	470.2253.con.0035	2365	3156	+	aadA2	1-792/792	===============	0/0	100.00	100.00	ncbi	NG_047343.1	ANT(3'')-Ia family aminoglycoside nucleotidyltransferase AadA2	STREPTOMYCIN
Acinetobacter_baumannii_strain_CCF16.fasta	470.2253.con.0035	3661	4500	+	sul1	1-840/840	===============	0/0	100.00	100.00	ncbi	NG_048082.1	sulfonamide-resistant dihydropteroate synthase Sul1	SULFONAMIDE
Acinetobacter_baumannii_strain_CCF16.fasta	470.2253.con.0083	20944	22098	-	blaADC-33	1-1155/1155	===============	0/0	100.00	100.00	ncbi	NG_056059.1	cefepime-hydrolyzing class C extended-spectrum beta-lactamase ADC-33	CEPHALOSPORIN
Acinetobacter_baumannii_strain_CCF16.fasta	470.2253.con.0084	11783	12604	-	blaOXA-23	1-822/822	===============	0/0	100.00	100.00	ncbi	NG_049525.1	carbapenem-hydrolyzing class D beta-lactamase OXA-23	CARBAPENEM
Acinetobacter_baumannii_strain_CCF16.fasta	470.2253.con.0106	103	882	-	aph(3')-VIa	1-780/780	===============	0/0	100.00	99.87	ncbi	NG_047448.1	aminoglycoside O-phosphotransferase APH(3')-VIa	AMIKACIN;KANAMYCIN
Acinetobacter_baumannii_strain_CCF17.fasta	470.2254.con.0013	3837	4658	-	blaOXA-23	1-822/822	===============	0/0	100.00	100.00	ncbi	NG_049525.1	carbapenem-hydrolyzing class D beta-lactamase OXA-23	CARBAPENEM
Acinetobacter_baumannii_strain_CCF17.fasta	470.2254.con.0017	197	1021	+	blaOXA-115	1-825/825	===============	0/0	100.00	99.88	ncbi	NG_049414.1	OXA-51 family carbapenem-hydrolyzing class D beta-lactamase OXA-115	CARBAPENEM
Acinetobacter_baumannii_strain_CCF17.fasta	470.2254.con.0046	1774	2307	+	ant(2'')-Ia	1-534/534	===============	0/0	100.00	100.00	ncbi	NG_047387.1	aminoglycoside nucleotidyltransferase ANT(2'')-Ia	GENTAMICIN;KANAMYCIN;TOBRAMYCIN
Acinetobacter_baumannii_strain_CCF17.fasta	470.2254.con.0046	2365	3156	+	aadA2	1-792/792	===============	0/0	100.00	100.00	ncbi	NG_047343.1	ANT(3'')-Ia family aminoglycoside nucleotidyltransferase AadA2	STREPTOMYCIN
Acinetobacter_baumannii_strain_CCF17.fasta	470.2254.con.0046	3661	4500	+	sul1	1-840/840	===============	0/0	100.00	100.00	ncbi	NG_048082.1	sulfonamide-resistant dihydropteroate synthase Sul1	SULFONAMIDE
Acinetobacter_baumannii_strain_CCF17.fasta	470.2254.con.0064	87	1241	+	blaADC-233	1-1155/1155	===============	0/0	100.00	100.00	ncbi	NG_067204.1	class C beta-lactamase ADC-233	CEPHALOSPORIN
Acinetobacter_baumannii_strain_CCF18.fasta	470.2255.con.0004	35548	36336	-	ant(3'')-IIa	1-789/789	===============	0/0	100.00	98.61	ncbi	NG_054646.1	aminoglycoside nucleotidyltransferase ANT(3'')-IIa	SPECTINOMYCIN;STREPTOMYCIN
Acinetobacter_baumannii_strain_CCF18.fasta	470.2255.con.0016	289351	290502	-	blaADC-30	1-1152/1152	===============	0/0	100.00	100.00	ncbi	NG_048652.1	class C extended-spectrum beta-lactamase ADC-30	CEPHALOSPORIN
Acinetobacter_baumannii_strain_CCF18.fasta	470.2255.con.0033	11783	12604	-	blaOXA-23	1-822/822	===============	0/0	100.00	100.00	ncbi	NG_049525.1	carbapenem-hydrolyzing class D beta-lactamase OXA-23	CARBAPENEM
Acinetobacter_baumannii_strain_CCF18.fasta	470.2255.con.0045	59266	60079	+	aph(3'')-Ib	15-828/828	===============	0/0	98.31	99.88	ncbi	NG_056002.2	aminoglycoside O-phosphotransferase APH(3'')-Ib	STREPTOMYCIN
Acinetobacter_baumannii_strain_CCF18.fasta	470.2255.con.0045	60079	60915	+	aph(6)-Id	1-837/837	===============	0/0	100.00	100.00	ncbi	NG_047464.1	aminoglycoside O-phosphotransferase APH(6)-Id	STREPTOMYCIN
Acinetobacter_baumannii_strain_CCF18.fasta	470.2255.con.0045	64288	65487	+	tet(B)	1-1200/1206	===============	0/0	99.50	100.00	ncbi	NG_048161.1	tetracycline efflux MFS transporter Tet(B)	TETRACYCLINE
Acinetobacter_baumannii_strain_CCF18.fasta	470.2255.con.0083	65501	66325	-	blaOXA-66	1-825/825	===============	0/0	100.00	100.00	ncbi	NG_049806.1	OXA-51 family carbapenem-hydrolyzing class D beta-lactamase OXA-66	CARBAPENEM
Acinetobacter_baumannii_strain_CCF19.fasta	470.2270.con.0030	11783	12604	-	blaOXA-23	1-822/822	===============	0/0	100.00	100.00	ncbi	NG_049525.1	carbapenem-hydrolyzing class D beta-lactamase OXA-23	CARBAPENEM
Acinetobacter_baumannii_strain_CCF19.fasta	470.2270.con.0042	87	1241	+	blaADC-33	1-1155/1155	===============	0/0	100.00	99.91	ncbi	NG_056059.1	cefepime-hydrolyzing class C extended-spectrum beta-lactamase ADC-33	CEPHALOSPORIN
Acinetobacter_baumannii_strain_CCF19.fasta	470.2270.con.0045	197	1021	+	blaOXA-115	1-825/825	===============	0/0	100.00	99.88	ncbi	NG_049414.1	OXA-51 family carbapenem-hydrolyzing class D beta-lactamase OXA-115	CARBAPENEM
Acinetobacter_baumannii_strain_CCF19.fasta	470.2270.con.0072	103	882	-	aph(3')-VIa	1-780/780	===============	0/0	100.00	99.87	ncbi	NG_047448.1	aminoglycoside O-phosphotransferase APH(3')-VIa	AMIKACIN;KANAMYCIN
Acinetobacter_baumannii_strain_CCF19.fasta	470.2270.con.0089	1774	2307	+	ant(2'')-Ia	1-534/534	===============	0/0	100.00	100.00	ncbi	NG_047387.1	aminoglycoside nucleotidyltransferase ANT(2'')-Ia	GENTAMICIN;KANAMYCIN;TOBRAMYCIN
Acinetobacter_baumannii_strain_CCF19.fasta	470.2270.con.0089	2365	3156	+	aadA2	1-792/792	===============	0/0	100.00	100.00	ncbi	NG_047343.1	ANT(3'')-Ia family aminoglycoside nucleotidyltransferase AadA2	STREPTOMYCIN
Acinetobacter_baumannii_strain_CCF19.fasta	470.2270.con.0089	3661	4500	+	sul1	1-840/840	===============	0/0	100.00	100.00	ncbi	NG_048082.1	sulfonamide-resistant dihydropteroate synthase Sul1	SULFONAMIDE
Acinetobacter_baumannii_strain_CCF1.fasta	470.2241.con.0008	125	946	+	blaOXA-23	1-822/822	===============	0/0	100.00	100.00	ncbi	NG_049525.1	carbapenem-hydrolyzing class D beta-lactamase OXA-23	CARBAPENEM
Acinetobacter_baumannii_strain_CCF1.fasta	470.2241.con.0021	35653	36441	-	ant(3'')-IIa	1-789/789	===============	0/0	100.00	98.61	ncbi	NG_054646.1	aminoglycoside nucleotidyltransferase ANT(3'')-IIa	SPECTINOMYCIN;STREPTOMYCIN
Acinetobacter_baumannii_strain_CCF1.fasta	470.2241.con.0026	703	1518	-	sul2	1-816/816	===============	0/0	100.00	100.00	ncbi	NG_051852.1	sulfonamide-resistant dihydropteroate synthase Sul2	SULFONAMIDE
Acinetobacter_baumannii_strain_CCF1.fasta	470.2241.con.0030	87	1238	+	blaADC-73	1-1152/1152	===============	0/0	100.00	100.00	ncbi	NG_048678.1	class C extended-spectrum beta-lactamase ADC-73	CEPHALOSPORIN
Acinetobacter_baumannii_strain_CCF1.fasta	470.2241.con.0033	96	956	-	blaTEM-12	1-861/861	===============	0/0	100.00	99.88	ncbi	NG_050163.1	class A extended-spectrum beta-lactamase TEM-12	CEPHALOSPORIN
Acinetobacter_baumannii_strain_CCF1.fasta	470.2241.con.0034	24711	25535	+	blaOXA-66	1-825/825	===============	0/0	100.00	100.00	ncbi	NG_049806.1	OXA-51 family carbapenem-hydrolyzing class D beta-lactamase OXA-66	CARBAPENEM
Acinetobacter_baumannii_strain_CCF1.fasta	470.2241.con.0044	133149	133922	+	armA	1-774/774	===============	0/0	100.00	100.00	ncbi	NG_047476.1	ArmA family 16S rRNA (guanine(1405)-N(7))-methyltransferase	GENTAMICIN
Acinetobacter_baumannii_strain_CCF1.fasta	470.2241.con.0044	136221	137696	+	msr(E)	1-1476/1476	===============	0/0	100.00	100.00	ncbi	NG_048007.1	ABC-F type ribosomal protection protein Msr(E)	MACROLIDE
Acinetobacter_baumannii_strain_CCF1.fasta	470.2241.con.0044	137752	138636	+	mph(E)	1-885/885	===============	0/0	100.00	100.00	ncbi	NG_064660.1	Mph(E) family macrolide 2'-phosphotransferase	MACROLIDE
Acinetobacter_baumannii_strain_CCF1.fasta	470.2241.con.0060	59266	60079	+	aph(3'')-Ib	15-828/828	===============	0/0	98.31	99.88	ncbi	NG_056002.2	aminoglycoside O-phosphotransferase APH(3'')-Ib	STREPTOMYCIN
Acinetobacter_baumannii_strain_CCF1.fasta	470.2241.con.0060	60079	60915	+	aph(6)-Id	1-837/837	===============	0/0	100.00	100.00	ncbi	NG_047464.1	aminoglycoside O-phosphotransferase APH(6)-Id	STREPTOMYCIN
Acinetobacter_baumannii_strain_CCF1.fasta	470.2241.con.0060	64288	65487	+	tet(B)	1-1200/1206	===============	0/0	99.50	100.00	ncbi	NG_048161.1	tetracycline efflux MFS transporter Tet(B)	TETRACYCLINE
Acinetobacter_baumannii_strain_CCF1.fasta	470.2241.con.0075	450	1265	-	aph(3')-Ia	1-816/816	===============	0/0	100.00	100.00	ncbi	NG_047431.1	aminoglycoside O-phosphotransferase APH(3')-Ia	KANAMYCIN
Acinetobacter_baumannii_strain_CCF20.fasta	470.2256.con.0002	463	1302	+	sul1	1-840/840	===============	0/0	100.00	100.00	ncbi	NG_048082.1	sulfonamide-resistant dihydropteroate synthase Sul1	SULFONAMIDE
Acinetobacter_baumannii_strain_CCF20.fasta	470.2256.con.0044	20830	21984	-	blaADC-33	1-1155/1155	===============	0/0	100.00	100.00	ncbi	NG_056059.1	cefepime-hydrolyzing class C extended-spectrum beta-lactamase ADC-33	CEPHALOSPORIN
Acinetobacter_baumannii_strain_CCF20.fasta	470.2256.con.0053	85	909	+	blaOXA-115	1-825/825	===============	0/0	100.00	99.88	ncbi	NG_049414.1	OXA-51 family carbapenem-hydrolyzing class D beta-lactamase OXA-115	CARBAPENEM
Acinetobacter_baumannii_strain_CCF20.fasta	470.2256.con.0076	205	996	-	aadA1	1-792/792	===============	0/0	100.00	100.00	ncbi	NG_047324.1	ANT(3'')-Ia family aminoglycoside nucleotidyltransferase AadA1	STREPTOMYCIN
Acinetobacter_baumannii_strain_CCF20.fasta	470.2256.con.0076	2040	2504	-	aac(3)-Ia	1-465/465	===============	0/0	100.00	100.00	ncbi	NG_047234.1	aminoglycoside N-acetyltransferase AAC(3)-Ia	GENTAMICIN
Acinetobacter_baumannii_strain_CCF21.fasta	470.2257.con.0003	11783	12604	-	blaOXA-23	1-822/822	===============	0/0	100.00	100.00	ncbi	NG_049525.1	carbapenem-hydrolyzing class D beta-lactamase OXA-23	CARBAPENEM
Acinetobacter_baumannii_strain_CCF21.fasta	470.2257.con.0008	35548	36336	-	ant(3'')-IIa	1-789/789	===============	0/0	100.00	98.61	ncbi	NG_054646.1	aminoglycoside nucleotidyltransferase ANT(3'')-IIa	SPECTINOMYCIN;STREPTOMYCIN
Acinetobacter_baumannii_strain_CCF21.fasta	470.2257.con.0015	59266	60079	+	aph(3'')-Ib	15-828/828	===============	0/0	98.31	99.88	ncbi	NG_056002.2	aminoglycoside O-phosphotransferase APH(3'')-Ib	STREPTOMYCIN
Acinetobacter_baumannii_strain_CCF21.fasta	470.2257.con.0015	60079	60915	+	aph(6)-Id	1-837/837	===============	0/0	100.00	100.00	ncbi	NG_047464.1	aminoglycoside O-phosphotransferase APH(6)-Id	STREPTOMYCIN
Acinetobacter_baumannii_strain_CCF21.fasta	470.2257.con.0015	64288	65487	+	tet(B)	1-1200/1206	===============	0/0	99.50	100.00	ncbi	NG_048161.1	tetracycline efflux MFS transporter Tet(B)	TETRACYCLINE
Acinetobacter_baumannii_strain_CCF21.fasta	470.2257.con.0021	4292	5176	-	mph(E)	1-885/885	===============	0/0	100.00	100.00	ncbi	NG_064660.1	Mph(E) family macrolide 2'-phosphotransferase	MACROLIDE
Acinetobacter_baumannii_strain_CCF21.fasta	470.2257.con.0021	5232	6707	-	msr(E)	1-1476/1476	===============	0/0	100.00	100.00	ncbi	NG_048007.1	ABC-F type ribosomal protection protein Msr(E)	MACROLIDE
Acinetobacter_baumannii_strain_CCF21.fasta	470.2257.con.0035	3941	4780	-	sul1	1-840/840	===============	0/0	100.00	100.00	ncbi	NG_048082.1	sulfonamide-resistant dihydropteroate synthase Sul1	SULFONAMIDE
Acinetobacter_baumannii_strain_CCF21.fasta	470.2257.con.0035	5285	6076	-	aadA1	1-792/792	===============	0/0	100.00	99.87	ncbi	NG_052266.1	ANT(3'')-Ia family aminoglycoside nucleotidyltransferase AadA1	STREPTOMYCIN
Acinetobacter_baumannii_strain_CCF21.fasta	470.2257.con.0035	6134	6766	-	catB8	1-633/633	===============	0/0	100.00	100.00	ncbi	NG_047616.1	type B-3 chloramphenicol O-acetyltransferase CatB8	CHLORAMPHENICOL
Acinetobacter_baumannii_strain_CCF21.fasta	470.2257.con.0035	6859	7413	-	aac(6')-Ib'	1-555/555	===============	0/0	100.00	100.00	ncbi	NG_051695.1	aminoglycoside N-acetyltransferase AAC(6')-Ib'	GENTAMICIN
Acinetobacter_baumannii_strain_CCF21.fasta	470.2257.con.0051	279	1094	+	aph(3')-Ia	1-816/816	===============	0/0	100.00	99.88	ncbi	NG_047431.1	aminoglycoside O-phosphotransferase APH(3')-Ia	KANAMYCIN
Acinetobacter_baumannii_strain_CCF21.fasta	470.2257.con.0063	7741	8565	+	blaOXA-66	1-825/825	===============	0/0	100.00	100.00	ncbi	NG_049806.1	OXA-51 family carbapenem-hydrolyzing class D beta-lactamase OXA-66	CARBAPENEM
Acinetobacter_baumannii_strain_CCF21.fasta	470.2257.con.0079	352403	353554	-	blaADC-30	1-1152/1152	===============	0/0	100.00	100.00	ncbi	NG_048652.1	class C extended-spectrum beta-lactamase ADC-30	CEPHALOSPORIN
Acinetobacter_baumannii_strain_CCF22.fasta	470.2258.con.0019	1774	2307	+	ant(2'')-Ia	1-534/534	===============	0/0	100.00	100.00	ncbi	NG_047387.1	aminoglycoside nucleotidyltransferase ANT(2'')-Ia	GENTAMICIN;KANAMYCIN;TOBRAMYCIN
Acinetobacter_baumannii_strain_CCF22.fasta	470.2258.con.0019	2365	3156	+	aadA2	1-792/792	===============	0/0	100.00	100.00	ncbi	NG_047343.1	ANT(3'')-Ia family aminoglycoside nucleotidyltransferase AadA2	STREPTOMYCIN
Acinetobacter_baumannii_strain_CCF22.fasta	470.2258.con.0019	3661	4500	+	sul1	1-840/840	===============	0/0	100.00	100.00	ncbi	NG_048082.1	sulfonamide-resistant dihydropteroate synthase Sul1	SULFONAMIDE
Acinetobacter_baumannii_strain_CCF22.fasta	470.2258.con.0024	11783	12604	-	blaOXA-23	1-822/822	===============	0/0	100.00	100.00	ncbi	NG_049525.1	carbapenem-hydrolyzing class D beta-lactamase OXA-23	CARBAPENEM
Acinetobacter_baumannii_strain_CCF22.fasta	470.2258.con.0039	87	1241	+	blaADC-33	1-1155/1155	===============	0/0	100.00	100.00	ncbi	NG_056059.1	cefepime-hydrolyzing class C extended-spectrum beta-lactamase ADC-33	CEPHALOSPORIN
Acinetobacter_baumannii_strain_CCF22.fasta	470.2258.con.0048	129	953	+	blaOXA-115	1-825/825	===============	0/0	100.00	99.88	ncbi	NG_049414.1	OXA-51 family carbapenem-hydrolyzing class D beta-lactamase OXA-115	CARBAPENEM
Acinetobacter_baumannii_strain_CCF22.fasta	470.2258.con.0114	103	882	-	aph(3')-VIa	1-780/780	===============	0/0	100.00	99.87	ncbi	NG_047448.1	aminoglycoside O-phosphotransferase APH(3')-VIa	AMIKACIN;KANAMYCIN
Acinetobacter_baumannii_strain_CCF23.fasta	470.2259.con.0019	1774	2307	+	ant(2'')-Ia	1-534/534	===============	0/0	100.00	100.00	ncbi	NG_047387.1	aminoglycoside nucleotidyltransferase ANT(2'')-Ia	GENTAMICIN;KANAMYCIN;TOBRAMYCIN
Acinetobacter_baumannii_strain_CCF23.fasta	470.2259.con.0019	2365	3156	+	aadA2	1-792/792	===============	0/0	100.00	100.00	ncbi	NG_047343.1	ANT(3'')-Ia family aminoglycoside nucleotidyltransferase AadA2	STREPTOMYCIN
Acinetobacter_baumannii_strain_CCF23.fasta	470.2259.con.0019	3661	4500	+	sul1	1-840/840	===============	0/0	100.00	100.00	ncbi	NG_048082.1	sulfonamide-resistant dihydropteroate synthase Sul1	SULFONAMIDE
Acinetobacter_baumannii_strain_CCF23.fasta	470.2259.con.0042	103	882	-	aph(3')-VIa	1-780/780	===============	0/0	100.00	99.87	ncbi	NG_047448.1	aminoglycoside O-phosphotransferase APH(3')-VIa	AMIKACIN;KANAMYCIN
Acinetobacter_baumannii_strain_CCF23.fasta	470.2259.con.0061	11783	12604	-	blaOXA-23	1-822/822	===============	0/0	100.00	100.00	ncbi	NG_049525.1	carbapenem-hydrolyzing class D beta-lactamase OXA-23	CARBAPENEM
Acinetobacter_baumannii_strain_CCF23.fasta	470.2259.con.0062	87	1241	+	blaADC-33	1-1155/1155	===============	0/0	100.00	100.00	ncbi	NG_056059.1	cefepime-hydrolyzing class C extended-spectrum beta-lactamase ADC-33	CEPHALOSPORIN
Acinetobacter_baumannii_strain_CCF23.fasta	470.2259.con.0071	197	1021	+	blaOXA-115	1-825/825	===============	0/0	100.00	99.88	ncbi	NG_049414.1	OXA-51 family carbapenem-hydrolyzing class D beta-lactamase OXA-115	CARBAPENEM
Acinetobacter_baumannii_strain_CCF24.fasta	470.2271.con.0022	87	1241	+	blaADC-33	1-1155/1155	===============	0/0	100.00	100.00	ncbi	NG_056059.1	cefepime-hydrolyzing class C extended-spectrum beta-lactamase ADC-33	CEPHALOSPORIN
Acinetobacter_baumannii_strain_CCF24.fasta	470.2271.con.0039	197	1021	+	blaOXA-115	1-825/825	===============	0/0	100.00	99.88	ncbi	NG_049414.1	OXA-51 family carbapenem-hydrolyzing class D beta-lactamase OXA-115	CARBAPENEM
Acinetobacter_baumannii_strain_CCF24.fasta	470.2271.con.0053	171	950	+	aph(3')-VIa	1-780/780	===============	0/0	100.00	99.87	ncbi	NG_047448.1	aminoglycoside O-phosphotransferase APH(3')-VIa	AMIKACIN;KANAMYCIN
Acinetobacter_baumannii_strain_CCF24.fasta	470.2271.con.0095	11783	12604	-	blaOXA-23	1-822/822	===============	0/0	100.00	100.00	ncbi	NG_049525.1	carbapenem-hydrolyzing class D beta-lactamase OXA-23	CARBAPENEM
Acinetobacter_baumannii_strain_CCF24.fasta	470.2271.con.0100	1774	2307	+	ant(2'')-Ia	1-534/534	===============	0/0	100.00	100.00	ncbi	NG_047387.1	aminoglycoside nucleotidyltransferase ANT(2'')-Ia	GENTAMICIN;KANAMYCIN;TOBRAMYCIN
Acinetobacter_baumannii_strain_CCF24.fasta	470.2271.con.0100	2365	3156	+	aadA2	1-792/792	===============	0/0	100.00	100.00	ncbi	NG_047343.1	ANT(3'')-Ia family aminoglycoside nucleotidyltransferase AadA2	STREPTOMYCIN
Acinetobacter_baumannii_strain_CCF24.fasta	470.2271.con.0100	3661	4500	+	sul1	1-840/840	===============	0/0	100.00	100.00	ncbi	NG_048082.1	sulfonamide-resistant dihydropteroate synthase Sul1	SULFONAMIDE
Acinetobacter_baumannii_strain_CCF25.fasta	470.2260.con.0012	562	2037	+	msr(E)	1-1476/1476	===============	0/0	100.00	100.00	ncbi	NG_048007.1	ABC-F type ribosomal protection protein Msr(E)	MACROLIDE
Acinetobacter_baumannii_strain_CCF25.fasta	470.2260.con.0012	2093	2977	+	mph(E)	1-885/885	===============	0/0	100.00	100.00	ncbi	NG_064660.1	Mph(E) family macrolide 2'-phosphotransferase	MACROLIDE
Acinetobacter_baumannii_strain_CCF25.fasta	470.2260.con.0014	59266	60079	+	aph(3'')-Ib	15-828/828	===============	0/0	98.31	99.88	ncbi	NG_056002.2	aminoglycoside O-phosphotransferase APH(3'')-Ib	STREPTOMYCIN
Acinetobacter_baumannii_strain_CCF25.fasta	470.2260.con.0014	60079	60915	+	aph(6)-Id	1-837/837	===============	0/0	100.00	100.00	ncbi	NG_047464.1	aminoglycoside O-phosphotransferase APH(6)-Id	STREPTOMYCIN
Acinetobacter_baumannii_strain_CCF25.fasta	470.2260.con.0014	64288	65487	+	tet(B)	1-1200/1206	===============	0/0	99.50	100.00	ncbi	NG_048161.1	tetracycline efflux MFS transporter Tet(B)	TETRACYCLINE
Acinetobacter_baumannii_strain_CCF25.fasta	470.2260.con.0021	313749	314900	-	blaADC-30	1-1152/1152	===============	0/0	100.00	100.00	ncbi	NG_048652.1	class C extended-spectrum beta-lactamase ADC-30	CEPHALOSPORIN
Acinetobacter_baumannii_strain_CCF25.fasta	470.2260.con.0029	957	1772	-	sul2	1-816/816	===============	0/0	100.00	100.00	ncbi	NG_051852.1	sulfonamide-resistant dihydropteroate synthase Sul2	SULFONAMIDE
Acinetobacter_baumannii_strain_CCF25.fasta	470.2260.con.0040	7690	8514	+	blaOXA-66	1-825/825	===============	0/0	100.00	100.00	ncbi	NG_049806.1	OXA-51 family carbapenem-hydrolyzing class D beta-lactamase OXA-66	CARBAPENEM
Acinetobacter_baumannii_strain_CCF25.fasta	470.2260.con.0053	450	1265	-	aph(3')-Ia	1-816/816	===============	0/0	100.00	100.00	ncbi	NG_047431.1	aminoglycoside O-phosphotransferase APH(3')-Ia	KANAMYCIN
Acinetobacter_baumannii_strain_CCF25.fasta	470.2260.con.0054	777	1637	+	blaTEM-12	1-861/861	===============	0/0	100.00	99.88	ncbi	NG_050163.1	class A extended-spectrum beta-lactamase TEM-12	CEPHALOSPORIN
Acinetobacter_baumannii_strain_CCF25.fasta	470.2260.con.0067	35653	36441	-	ant(3'')-IIa	1-789/789	===============	0/0	100.00	98.61	ncbi	NG_054646.1	aminoglycoside nucleotidyltransferase ANT(3'')-IIa	SPECTINOMYCIN;STREPTOMYCIN
Acinetobacter_baumannii_strain_CCF26.fasta	470.2286.con.0030	1774	2307	+	ant(2'')-Ia	1-534/534	===============	0/0	100.00	100.00	ncbi	NG_047387.1	aminoglycoside nucleotidyltransferase ANT(2'')-Ia	GENTAMICIN;KANAMYCIN;TOBRAMYCIN
Acinetobacter_baumannii_strain_CCF26.fasta	470.2286.con.0030	2365	3156	+	aadA2	1-792/792	===============	0/0	100.00	100.00	ncbi	NG_047343.1	ANT(3'')-Ia family aminoglycoside nucleotidyltransferase AadA2	STREPTOMYCIN
Acinetobacter_baumannii_strain_CCF26.fasta	470.2286.con.0030	3661	4500	+	sul1	1-840/840	===============	0/0	100.00	100.00	ncbi	NG_048082.1	sulfonamide-resistant dihydropteroate synthase Sul1	SULFONAMIDE
Acinetobacter_baumannii_strain_CCF26.fasta	470.2286.con.0051	103	882	-	aph(3')-VIa	1-780/780	===============	0/0	100.00	99.87	ncbi	NG_047448.1	aminoglycoside O-phosphotransferase APH(3')-VIa	AMIKACIN;KANAMYCIN
Acinetobacter_baumannii_strain_CCF26.fasta	470.2286.con.0068	11783	12604	-	blaOXA-23	1-822/822	===============	0/0	100.00	100.00	ncbi	NG_049525.1	carbapenem-hydrolyzing class D beta-lactamase OXA-23	CARBAPENEM
Acinetobacter_baumannii_strain_CCF26.fasta	470.2286.con.0077	197	1021	+	blaOXA-115	1-825/825	===============	0/0	100.00	99.88	ncbi	NG_049414.1	OXA-51 family carbapenem-hydrolyzing class D beta-lactamase OXA-115	CARBAPENEM
Acinetobacter_baumannii_strain_CCF26.fasta	470.2286.con.0094	87	1241	+	blaADC-33	1-1155/1155	===============	0/0	100.00	100.00	ncbi	NG_056059.1	cefepime-hydrolyzing class C extended-spectrum beta-lactamase ADC-33	CEPHALOSPORIN
Acinetobacter_baumannii_strain_CCF28.fasta	470.2273.con.0032	11783	12604	-	blaOXA-23	1-822/822	===============	0/0	100.00	100.00	ncbi	NG_049525.1	carbapenem-hydrolyzing class D beta-lactamase OXA-23	CARBAPENEM
Acinetobacter_baumannii_strain_CCF28.fasta	470.2273.con.0046	20830	21984	-	blaADC-33	1-1155/1155	===============	0/0	100.00	100.00	ncbi	NG_056059.1	cefepime-hydrolyzing class C extended-spectrum beta-lactamase ADC-33	CEPHALOSPORIN
Acinetobacter_baumannii_strain_CCF28.fasta	470.2273.con.0049	1774	2307	+	ant(2'')-Ia	1-534/534	===============	0/0	100.00	100.00	ncbi	NG_047387.1	aminoglycoside nucleotidyltransferase ANT(2'')-Ia	GENTAMICIN;KANAMYCIN;TOBRAMYCIN
Acinetobacter_baumannii_strain_CCF28.fasta	470.2273.con.0049	2365	3156	+	aadA2	1-792/792	===============	0/0	100.00	100.00	ncbi	NG_047343.1	ANT(3'')-Ia family aminoglycoside nucleotidyltransferase AadA2	STREPTOMYCIN
Acinetobacter_baumannii_strain_CCF28.fasta	470.2273.con.0049	3661	4500	+	sul1	1-840/840	===============	0/0	100.00	100.00	ncbi	NG_048082.1	sulfonamide-resistant dihydropteroate synthase Sul1	SULFONAMIDE
Acinetobacter_baumannii_strain_CCF28.fasta	470.2273.con.0076	197	1021	+	blaOXA-115	1-825/825	===============	0/0	100.00	99.88	ncbi	NG_049414.1	OXA-51 family carbapenem-hydrolyzing class D beta-lactamase OXA-115	CARBAPENEM
Acinetobacter_baumannii_strain_CCF28.fasta	470.2273.con.0087	171	950	+	aph(3')-VIa	1-780/780	===============	0/0	100.00	99.87	ncbi	NG_047448.1	aminoglycoside O-phosphotransferase APH(3')-VIa	AMIKACIN;KANAMYCIN
Acinetobacter_baumannii_strain_CCF29.fasta	470.2274.con.0004	2169	3008	-	sul1	1-840/840	===============	0/0	100.00	100.00	ncbi	NG_048082.1	sulfonamide-resistant dihydropteroate synthase Sul1	SULFONAMIDE
Acinetobacter_baumannii_strain_CCF29.fasta	470.2274.con.0004	3513	4304	-	aadA2	1-792/792	===============	0/0	100.00	100.00	ncbi	NG_047343.1	ANT(3'')-Ia family aminoglycoside nucleotidyltransferase AadA2	STREPTOMYCIN
Acinetobacter_baumannii_strain_CCF29.fasta	470.2274.con.0004	4362	4895	-	ant(2'')-Ia	1-534/534	===============	0/0	100.00	100.00	ncbi	NG_047387.1	aminoglycoside nucleotidyltransferase ANT(2'')-Ia	GENTAMICIN;KANAMYCIN;TOBRAMYCIN
Acinetobacter_baumannii_strain_CCF29.fasta	470.2274.con.0046	197	1021	+	blaOXA-115	1-825/825	===============	0/0	100.00	99.88	ncbi	NG_049414.1	OXA-51 family carbapenem-hydrolyzing class D beta-lactamase OXA-115	CARBAPENEM
Acinetobacter_baumannii_strain_CCF29.fasta	470.2274.con.0067	103	882	-	aph(3')-VIa	1-780/780	===============	0/0	100.00	99.87	ncbi	NG_047448.1	aminoglycoside O-phosphotransferase APH(3')-VIa	AMIKACIN;KANAMYCIN
Acinetobacter_baumannii_strain_CCF29.fasta	470.2274.con.0070	11783	12604	-	blaOXA-23	1-822/822	===============	0/0	100.00	100.00	ncbi	NG_049525.1	carbapenem-hydrolyzing class D beta-lactamase OXA-23	CARBAPENEM
Acinetobacter_baumannii_strain_CCF29.fasta	470.2274.con.0077	87	1241	+	blaADC-33	1-1155/1155	===============	0/0	100.00	100.00	ncbi	NG_056059.1	cefepime-hydrolyzing class C extended-spectrum beta-lactamase ADC-33	CEPHALOSPORIN
Acinetobacter_baumannii_strain_CCF2.fasta	470.2265.con.0004	1646	2110	-	aac(3)-Ia	1-465/465	===============	0/0	100.00	100.00	ncbi	NG_047234.1	aminoglycoside N-acetyltransferase AAC(3)-Ia	GENTAMICIN
Acinetobacter_baumannii_strain_CCF2.fasta	470.2265.con.0009	59266	60079	+	aph(3'')-Ib	15-828/828	===============	0/0	98.31	99.88	ncbi	NG_056002.2	aminoglycoside O-phosphotransferase APH(3'')-Ib	STREPTOMYCIN
Acinetobacter_baumannii_strain_CCF2.fasta	470.2265.con.0009	60079	60915	+	aph(6)-Id	1-837/837	===============	0/0	100.00	100.00	ncbi	NG_047464.1	aminoglycoside O-phosphotransferase APH(6)-Id	STREPTOMYCIN
Acinetobacter_baumannii_strain_CCF2.fasta	470.2265.con.0009	64288	65487	+	tet(B)	1-1200/1206	===============	0/0	99.50	100.00	ncbi	NG_048161.1	tetracycline efflux MFS transporter Tet(B)	TETRACYCLINE
Acinetobacter_baumannii_strain_CCF2.fasta	470.2265.con.0021	5329	6150	-	blaOXA-23	1-822/822	===============	0/0	100.00	100.00	ncbi	NG_049525.1	carbapenem-hydrolyzing class D beta-lactamase OXA-23	CARBAPENEM
Acinetobacter_baumannii_strain_CCF2.fasta	470.2265.con.0027	97	651	+	aac(6')-Ib'	1-555/555	===============	0/0	100.00	100.00	ncbi	NG_051695.1	aminoglycoside N-acetyltransferase AAC(6')-Ib'	GENTAMICIN
Acinetobacter_baumannii_strain_CCF2.fasta	470.2265.con.0027	744	1376	+	catB8	1-633/633	===============	0/0	100.00	100.00	ncbi	NG_047616.1	type B-3 chloramphenicol O-acetyltransferase CatB8	CHLORAMPHENICOL
Acinetobacter_baumannii_strain_CCF2.fasta	470.2265.con.0030	777	1637	+	blaTEM-12	1-861/861	===============	0/0	100.00	99.88	ncbi	NG_050163.1	class A extended-spectrum beta-lactamase TEM-12	CEPHALOSPORIN
Acinetobacter_baumannii_strain_CCF2.fasta	470.2265.con.0045	450	1265	-	aph(3')-Ia	1-816/816	===============	0/0	100.00	99.88	ncbi	NG_047431.1	aminoglycoside O-phosphotransferase APH(3')-Ia	KANAMYCIN
Acinetobacter_baumannii_strain_CCF2.fasta	470.2265.con.0048	25	864	-	sul1	1-840/840	===============	0/0	100.00	100.00	ncbi	NG_048082.1	sulfonamide-resistant dihydropteroate synthase Sul1	SULFONAMIDE
Acinetobacter_baumannii_strain_CCF2.fasta	470.2265.con.0048	1369	2160	-	aadA1	1-792/792	===============	0/0	100.00	99.87	ncbi	NG_052266.1	ANT(3'')-Ia family aminoglycoside nucleotidyltransferase AadA1	STREPTOMYCIN
Acinetobacter_baumannii_strain_CCF2.fasta	470.2265.con.0050	3398	4171	+	armA	1-774/774	===============	0/0	100.00	100.00	ncbi	NG_047476.1	ArmA family 16S rRNA (guanine(1405)-N(7))-methyltransferase	GENTAMICIN
Acinetobacter_baumannii_strain_CCF2.fasta	470.2265.con.0050	6470	7945	+	msr(E)	1-1476/1476	===============	0/0	100.00	100.00	ncbi	NG_048007.1	ABC-F type ribosomal protection protein Msr(E)	MACROLIDE
Acinetobacter_baumannii_strain_CCF2.fasta	470.2265.con.0050	8001	8885	+	mph(E)	1-885/885	===============	0/0	100.00	100.00	ncbi	NG_064660.1	Mph(E) family macrolide 2'-phosphotransferase	MACROLIDE
Acinetobacter_baumannii_strain_CCF2.fasta	470.2265.con.0052	218821	219645	+	blaOXA-66	1-825/825	===============	0/0	100.00	100.00	ncbi	NG_049806.1	OXA-51 family carbapenem-hydrolyzing class D beta-lactamase OXA-66	CARBAPENEM
Acinetobacter_baumannii_strain_CCF2.fasta	470.2265.con.0062	100	1251	+	blaADC-30	1-1152/1152	===============	0/0	100.00	100.00	ncbi	NG_048652.1	class C extended-spectrum beta-lactamase ADC-30	CEPHALOSPORIN
Acinetobacter_baumannii_strain_CCF2.fasta	470.2265.con.0086	80023	80811	+	ant(3'')-IIa	1-789/789	===============	0/0	100.00	98.61	ncbi	NG_054646.1	aminoglycoside nucleotidyltransferase ANT(3'')-IIa	SPECTINOMYCIN;STREPTOMYCIN
Acinetobacter_baumannii_strain_CCF30.fasta	470.2275.con.0007	87	1241	+	blaADC-33	1-1155/1155	===============	0/0	100.00	100.00	ncbi	NG_056059.1	cefepime-hydrolyzing class C extended-spectrum beta-lactamase ADC-33	CEPHALOSPORIN
Acinetobacter_baumannii_strain_CCF30.fasta	470.2275.con.0070	11784	12605	-	blaOXA-23	1-822/822	===============	0/0	100.00	100.00	ncbi	NG_049525.1	carbapenem-hydrolyzing class D beta-lactamase OXA-23	CARBAPENEM
Acinetobacter_baumannii_strain_CCF30.fasta	470.2275.con.0076	197	1021	+	blaOXA-115	1-825/825	===============	0/0	100.00	99.88	ncbi	NG_049414.1	OXA-51 family carbapenem-hydrolyzing class D beta-lactamase OXA-115	CARBAPENEM
Acinetobacter_baumannii_strain_CCF30.fasta	470.2275.con.0082	103	882	-	aph(3')-VIa	1-780/780	===============	0/0	100.00	99.87	ncbi	NG_047448.1	aminoglycoside O-phosphotransferase APH(3')-VIa	AMIKACIN;KANAMYCIN
Acinetobacter_baumannii_strain_CCF30.fasta	470.2275.con.0100	1774	2307	+	ant(2'')-Ia	1-534/534	===============	0/0	100.00	100.00	ncbi	NG_047387.1	aminoglycoside nucleotidyltransferase ANT(2'')-Ia	GENTAMICIN;KANAMYCIN;TOBRAMYCIN
Acinetobacter_baumannii_strain_CCF30.fasta	470.2275.con.0100	2365	3156	+	aadA2	1-792/792	===============	0/0	100.00	100.00	ncbi	NG_047343.1	ANT(3'')-Ia family aminoglycoside nucleotidyltransferase AadA2	STREPTOMYCIN
Acinetobacter_baumannii_strain_CCF30.fasta	470.2275.con.0100	3661	4500	+	sul1	1-840/840	===============	0/0	100.00	100.00	ncbi	NG_048082.1	sulfonamide-resistant dihydropteroate synthase Sul1	SULFONAMIDE
Acinetobacter_baumannii_strain_CCF31.fasta	470.2276.con.0050	11783	12604	-	blaOXA-23	1-822/822	===============	0/0	100.00	100.00	ncbi	NG_049525.1	carbapenem-hydrolyzing class D beta-lactamase OXA-23	CARBAPENEM
Acinetobacter_baumannii_strain_CCF31.fasta	470.2276.con.0084	197	1021	+	blaOXA-115	1-825/825	===============	0/0	100.00	99.88	ncbi	NG_049414.1	OXA-51 family carbapenem-hydrolyzing class D beta-lactamase OXA-115	CARBAPENEM
Acinetobacter_baumannii_strain_CCF31.fasta	470.2276.con.0095	59266	60079	+	aph(3'')-Ib	15-828/828	===============	0/0	98.31	99.88	ncbi	NG_056002.2	aminoglycoside O-phosphotransferase APH(3'')-Ib	STREPTOMYCIN
Acinetobacter_baumannii_strain_CCF31.fasta	470.2276.con.0095	60079	60915	+	aph(6)-Id	1-837/837	===============	0/0	100.00	100.00	ncbi	NG_047464.1	aminoglycoside O-phosphotransferase APH(6)-Id	STREPTOMYCIN
Acinetobacter_baumannii_strain_CCF31.fasta	470.2276.con.0095	64288	65487	+	tet(B)	1-1200/1206	===============	0/0	99.50	100.00	ncbi	NG_048161.1	tetracycline efflux MFS transporter Tet(B)	TETRACYCLINE
Acinetobacter_baumannii_strain_CCF31.fasta	470.2276.con.0096	2169	3008	-	sul1	1-840/840	===============	0/0	100.00	100.00	ncbi	NG_048082.1	sulfonamide-resistant dihydropteroate synthase Sul1	SULFONAMIDE
Acinetobacter_baumannii_strain_CCF31.fasta	470.2276.con.0096	3513	4304	-	aadA2	1-792/792	===============	0/0	100.00	100.00	ncbi	NG_047343.1	ANT(3'')-Ia family aminoglycoside nucleotidyltransferase AadA2	STREPTOMYCIN
Acinetobacter_baumannii_strain_CCF31.fasta	470.2276.con.0096	4362	4895	-	ant(2'')-Ia	1-534/534	===============	0/0	100.00	100.00	ncbi	NG_047387.1	aminoglycoside nucleotidyltransferase ANT(2'')-Ia	GENTAMICIN;KANAMYCIN;TOBRAMYCIN
Acinetobacter_baumannii_strain_CCF31.fasta	470.2276.con.0108	87	1241	+	blaADC-33	1-1155/1155	===============	0/0	100.00	100.00	ncbi	NG_056059.1	cefepime-hydrolyzing class C extended-spectrum beta-lactamase ADC-33	CEPHALOSPORIN
Acinetobacter_baumannii_strain_CCF32.fasta	470.2287.con.0014	103	882	-	aph(3')-VIa	1-780/780	===============	0/0	100.00	99.74	ncbi	NG_047448.1	aminoglycoside O-phosphotransferase APH(3')-VIa	AMIKACIN;KANAMYCIN
Acinetobacter_baumannii_strain_CCF32.fasta	470.2287.con.0023	87	1241	+	blaADC-33	1-1155/1155	===============	0/0	100.00	100.00	ncbi	NG_056059.1	cefepime-hydrolyzing class C extended-spectrum beta-lactamase ADC-33	CEPHALOSPORIN
Acinetobacter_baumannii_strain_CCF32.fasta	470.2287.con.0053	11783	12604	-	blaOXA-23	1-822/822	===============	0/0	100.00	100.00	ncbi	NG_049525.1	carbapenem-hydrolyzing class D beta-lactamase OXA-23	CARBAPENEM
Acinetobacter_baumannii_strain_CCF32.fasta	470.2287.con.0070	1774	2307	+	ant(2'')-Ia	1-534/534	===============	0/0	100.00	100.00	ncbi	NG_047387.1	aminoglycoside nucleotidyltransferase ANT(2'')-Ia	GENTAMICIN;KANAMYCIN;TOBRAMYCIN
Acinetobacter_baumannii_strain_CCF32.fasta	470.2287.con.0070	2365	3156	+	aadA2	1-792/792	===============	0/0	100.00	100.00	ncbi	NG_047343.1	ANT(3'')-Ia family aminoglycoside nucleotidyltransferase AadA2	STREPTOMYCIN
Acinetobacter_baumannii_strain_CCF32.fasta	470.2287.con.0070	3661	4500	+	sul1	1-840/840	===============	0/0	100.00	100.00	ncbi	NG_048082.1	sulfonamide-resistant dihydropteroate synthase Sul1	SULFONAMIDE
Acinetobacter_baumannii_strain_CCF32.fasta	470.2287.con.0109	98	922	+	blaOXA-115	1-825/825	===============	0/0	100.00	99.88	ncbi	NG_049414.1	OXA-51 family carbapenem-hydrolyzing class D beta-lactamase OXA-115	CARBAPENEM
Acinetobacter_baumannii_strain_CCF33.fasta	470.2240.con.0021	11783	12604	-	blaOXA-23	1-822/822	===============	0/0	100.00	100.00	ncbi	NG_049525.1	carbapenem-hydrolyzing class D beta-lactamase OXA-23	CARBAPENEM
Acinetobacter_baumannii_strain_CCF33.fasta	470.2240.con.0040	20944	22098	-	blaADC-33	1-1155/1155	===============	0/0	100.00	100.00	ncbi	NG_056059.1	cefepime-hydrolyzing class C extended-spectrum beta-lactamase ADC-33	CEPHALOSPORIN
Acinetobacter_baumannii_strain_CCF33.fasta	470.2240.con.0066	827	1666	-	sul1	1-840/840	===============	0/0	100.00	100.00	ncbi	NG_048082.1	sulfonamide-resistant dihydropteroate synthase Sul1	SULFONAMIDE
Acinetobacter_baumannii_strain_CCF33.fasta	470.2240.con.0066	2171	2962	-	aadA2	1-792/792	===============	0/0	100.00	100.00	ncbi	NG_047343.1	ANT(3'')-Ia family aminoglycoside nucleotidyltransferase AadA2	STREPTOMYCIN
Acinetobacter_baumannii_strain_CCF33.fasta	470.2240.con.0066	3020	3553	-	ant(2'')-Ia	1-534/534	===============	0/0	100.00	100.00	ncbi	NG_047387.1	aminoglycoside nucleotidyltransferase ANT(2'')-Ia	GENTAMICIN;KANAMYCIN;TOBRAMYCIN
Acinetobacter_baumannii_strain_CCF33.fasta	470.2240.con.0106	129	953	+	blaOXA-115	1-825/825	===============	0/0	100.00	99.88	ncbi	NG_049414.1	OXA-51 family carbapenem-hydrolyzing class D beta-lactamase OXA-115	CARBAPENEM
Acinetobacter_baumannii_strain_CCF33.fasta	470.2240.con.0111	103	882	-	aph(3')-VIa	1-780/780	===============	0/0	100.00	99.87	ncbi	NG_047448.1	aminoglycoside O-phosphotransferase APH(3')-VIa	AMIKACIN;KANAMYCIN
Acinetobacter_baumannii_strain_CCF34.fasta	470.2238.con.0007	59266	60079	+	aph(3'')-Ib	15-828/828	===============	0/0	98.31	99.88	ncbi	NG_056002.2	aminoglycoside O-phosphotransferase APH(3'')-Ib	STREPTOMYCIN
Acinetobacter_baumannii_strain_CCF34.fasta	470.2238.con.0007	60079	60915	+	aph(6)-Id	1-837/837	===============	0/0	100.00	100.00	ncbi	NG_047464.1	aminoglycoside O-phosphotransferase APH(6)-Id	STREPTOMYCIN
Acinetobacter_baumannii_strain_CCF34.fasta	470.2238.con.0007	64288	65487	+	tet(B)	1-1200/1206	===============	0/0	99.50	100.00	ncbi	NG_048161.1	tetracycline efflux MFS transporter Tet(B)	TETRACYCLINE
Acinetobacter_baumannii_strain_CCF34.fasta	470.2238.con.0008	125	707	+	aac(6')-Ip	1-582/582	========/======	1/1	100.00	99.66	ncbi	NG_047307.2	aminoglycoside 6'-N-acetyltransferase AAC(6')-Ip	AMINOGLYCOSIDE
Acinetobacter_baumannii_strain_CCF34.fasta	470.2238.con.0036	87	914	+	blaOXA-72	1-828/828	===============	0/0	100.00	100.00	ncbi	NG_049813.1	OXA-24 family carbapenem-hydrolyzing class D beta-lactamase OXA-72	CARBAPENEM
Acinetobacter_baumannii_strain_CCF34.fasta	470.2238.con.0053	91	555	+	aac(3)-Ia	1-465/465	===============	0/0	100.00	100.00	ncbi	NG_047234.1	aminoglycoside N-acetyltransferase AAC(3)-Ia	GENTAMICIN
Acinetobacter_baumannii_strain_CCF34.fasta	470.2238.con.0073	50533	51321	+	ant(3'')-IIa	1-789/789	===============	0/0	100.00	98.61	ncbi	NG_054646.1	aminoglycoside nucleotidyltransferase ANT(3'')-IIa	SPECTINOMYCIN;STREPTOMYCIN
Acinetobacter_baumannii_strain_CCF34.fasta	470.2238.con.0076	475	1950	+	msr(E)	1-1476/1476	===============	0/0	100.00	100.00	ncbi	NG_048007.1	ABC-F type ribosomal protection protein Msr(E)	MACROLIDE
Acinetobacter_baumannii_strain_CCF34.fasta	470.2238.con.0076	2006	2890	+	mph(E)	1-885/885	===============	0/0	100.00	100.00	ncbi	NG_064660.1	Mph(E) family macrolide 2'-phosphotransferase	MACROLIDE
Acinetobacter_baumannii_strain_CCF34.fasta	470.2238.con.0079	21577	22401	-	blaOXA-66	1-825/825	===============	0/0	100.00	100.00	ncbi	NG_049806.1	OXA-51 family carbapenem-hydrolyzing class D beta-lactamase OXA-66	CARBAPENEM
Acinetobacter_baumannii_strain_CCF34.fasta	470.2238.con.0095	87	1238	+	blaADC-217	1-1152/1152	===============	0/0	100.00	100.00	ncbi	NG_066497.1	class C beta-lactamase ADC-217	CEPHALOSPORIN
Acinetobacter_baumannii_strain_CCF34.fasta	470.2238.con.0122	957	1772	-	sul2	1-816/816	===============	0/0	100.00	100.00	ncbi	NG_051852.1	sulfonamide-resistant dihydropteroate synthase Sul2	SULFONAMIDE
Acinetobacter_baumannii_strain_CCF35.fasta	470.2261.con.0001	1067	1639	+	aac(6')-Ian	1-573/573	===============	0/0	100.00	100.00	ncbi	NG_047282.1	aminoglycoside N-acetyltransferase AAC(6')-Ian	AMIKACIN;KANAMYCIN;TOBRAMYCIN
Acinetobacter_baumannii_strain_CCF35.fasta	470.2261.con.0001	6100	7365	-	cmlB1	1-1266/1266	===============	0/0	100.00	86.49	ncbi	NG_047658.1	chloramphenicol efflux MFS transporter CmlB1	CHLORAMPHENICOL
Acinetobacter_baumannii_strain_CCF35.fasta	470.2261.con.0009	17649	18848	-	tet(B)	1-1200/1206	===============	0/0	99.50	100.00	ncbi	NG_048161.1	tetracycline efflux MFS transporter Tet(B)	TETRACYCLINE
Acinetobacter_baumannii_strain_CCF35.fasta	470.2261.con.0015	35660	36448	-	ant(3'')-IIa	1-789/789	===============	0/0	100.00	99.49	ncbi	NG_054648.1	aminoglycoside nucleotidyltransferase ANT(3'')-IIa	SPECTINOMYCIN;STREPTOMYCIN
Acinetobacter_baumannii_strain_CCF35.fasta	470.2261.con.0026	36389	37540	-	blaADC-222	1-1152/1152	===============	0/0	100.00	100.00	ncbi	NG_067193.1	class C beta-lactamase ADC-222	CEPHALOSPORIN
Acinetobacter_baumannii_strain_CCF35.fasta	470.2261.con.0037	10292	11119	-	blaOXA-24	1-828/828	===============	0/0	100.00	100.00	ncbi	NG_049534.1	carbapenem-hydrolyzing class D beta-lactamase OXA-24	CARBAPENEM
Acinetobacter_baumannii_strain_CCF35.fasta	470.2261.con.0044	405	1220	-	sul2	1-816/816	===============	0/0	100.00	100.00	ncbi	NG_051852.1	sulfonamide-resistant dihydropteroate synthase Sul2	SULFONAMIDE
Acinetobacter_baumannii_strain_CCF35.fasta	470.2261.con.0049	1365	2189	+	blaOXA-95	1-825/825	===============	0/0	100.00	100.00	ncbi	NG_049836.1	OXA-51 family carbapenem-hydrolyzing class D beta-lactamase OXA-95	CARBAPENEM
Acinetobacter_baumannii_strain_CCF35.fasta	470.2261.con.0073	107	943	-	aph(6)-Id	1-837/837	===============	0/0	100.00	100.00	ncbi	NG_047464.1	aminoglycoside O-phosphotransferase APH(6)-Id	STREPTOMYCIN
Acinetobacter_baumannii_strain_CCF35.fasta	470.2261.con.0073	943	1756	-	aph(3'')-Ib	15-828/828	===============	0/0	98.31	99.88	ncbi	NG_056002.2	aminoglycoside O-phosphotransferase APH(3'')-Ib	STREPTOMYCIN
Acinetobacter_baumannii_strain_CCF36.fasta	470.2239.con.0024	11971	12795	-	blaOXA-115	1-825/825	===============	0/0	100.00	99.88	ncbi	NG_049414.1	OXA-51 family carbapenem-hydrolyzing class D beta-lactamase OXA-115	CARBAPENEM
Acinetobacter_baumannii_strain_CCF36.fasta	470.2239.con.0032	3800	4621	-	blaOXA-23	1-822/822	===============	0/0	100.00	100.00	ncbi	NG_049525.1	carbapenem-hydrolyzing class D beta-lactamase OXA-23	CARBAPENEM
Acinetobacter_baumannii_strain_CCF36.fasta	470.2239.con.0045	20830	21984	-	blaADC-233	1-1155/1155	===============	0/0	100.00	100.00	ncbi	NG_067204.1	class C beta-lactamase ADC-233	CEPHALOSPORIN
Acinetobacter_baumannii_strain_CCF36.fasta	470.2239.con.0086	1774	2307	+	ant(2'')-Ia	1-534/534	===============	0/0	100.00	100.00	ncbi	NG_047387.1	aminoglycoside nucleotidyltransferase ANT(2'')-Ia	GENTAMICIN;KANAMYCIN;TOBRAMYCIN
Acinetobacter_baumannii_strain_CCF36.fasta	470.2239.con.0086	2365	3156	+	aadA2	1-792/792	===============	0/0	100.00	100.00	ncbi	NG_047343.1	ANT(3'')-Ia family aminoglycoside nucleotidyltransferase AadA2	STREPTOMYCIN
Acinetobacter_baumannii_strain_CCF36.fasta	470.2239.con.0086	3661	4500	+	sul1	1-840/840	===============	0/0	100.00	100.00	ncbi	NG_048082.1	sulfonamide-resistant dihydropteroate synthase Sul1	SULFONAMIDE
Acinetobacter_baumannii_strain_CCF37.fasta	470.2262.con.0029	1774	2307	+	ant(2'')-Ia	1-534/534	===============	0/0	100.00	100.00	ncbi	NG_047387.1	aminoglycoside nucleotidyltransferase ANT(2'')-Ia	GENTAMICIN;KANAMYCIN;TOBRAMYCIN
Acinetobacter_baumannii_strain_CCF37.fasta	470.2262.con.0029	2365	3156	+	aadA2	1-792/792	===============	0/0	100.00	100.00	ncbi	NG_047343.1	ANT(3'')-Ia family aminoglycoside nucleotidyltransferase AadA2	STREPTOMYCIN
Acinetobacter_baumannii_strain_CCF37.fasta	470.2262.con.0029	3661	4500	+	sul1	1-840/840	===============	0/0	100.00	100.00	ncbi	NG_048082.1	sulfonamide-resistant dihydropteroate synthase Sul1	SULFONAMIDE
Acinetobacter_baumannii_strain_CCF37.fasta	470.2262.con.0031	87	1241	+	blaADC-33	1-1155/1155	===============	0/0	100.00	100.00	ncbi	NG_056059.1	cefepime-hydrolyzing class C extended-spectrum beta-lactamase ADC-33	CEPHALOSPORIN
Acinetobacter_baumannii_strain_CCF37.fasta	470.2262.con.0048	103	882	-	aph(3')-VIa	1-780/780	===============	0/0	100.00	99.87	ncbi	NG_047448.1	aminoglycoside O-phosphotransferase APH(3')-VIa	AMIKACIN;KANAMYCIN
Acinetobacter_baumannii_strain_CCF37.fasta	470.2262.con.0100	85	909	+	blaOXA-115	1-825/825	===============	0/0	100.00	99.88	ncbi	NG_049414.1	OXA-51 family carbapenem-hydrolyzing class D beta-lactamase OXA-115	CARBAPENEM
Acinetobacter_baumannii_strain_CCF38.fasta	470.2242.con.0004	279	1094	+	aph(3')-Ia	1-816/816	===============	0/0	100.00	99.88	ncbi	NG_047431.1	aminoglycoside O-phosphotransferase APH(3')-Ia	KANAMYCIN
Acinetobacter_baumannii_strain_CCF38.fasta	470.2242.con.0018	35653	36441	-	ant(3'')-IIa	1-789/789	===============	0/0	100.00	98.61	ncbi	NG_054646.1	aminoglycoside nucleotidyltransferase ANT(3'')-IIa	SPECTINOMYCIN;STREPTOMYCIN
Acinetobacter_baumannii_strain_CCF38.fasta	470.2242.con.0024	59266	60079	+	aph(3'')-Ib	15-828/828	===============	0/0	98.31	99.88	ncbi	NG_056002.2	aminoglycoside O-phosphotransferase APH(3'')-Ib	STREPTOMYCIN
Acinetobacter_baumannii_strain_CCF38.fasta	470.2242.con.0024	60079	60915	+	aph(6)-Id	1-837/837	===============	0/0	100.00	100.00	ncbi	NG_047464.1	aminoglycoside O-phosphotransferase APH(6)-Id	STREPTOMYCIN
Acinetobacter_baumannii_strain_CCF38.fasta	470.2242.con.0024	64288	65487	+	tet(B)	1-1200/1206	===============	0/0	99.50	100.00	ncbi	NG_048161.1	tetracycline efflux MFS transporter Tet(B)	TETRACYCLINE
Acinetobacter_baumannii_strain_CCF38.fasta	470.2242.con.0041	87	1238	+	blaADC-30	1-1152/1152	===============	0/0	100.00	100.00	ncbi	NG_048652.1	class C extended-spectrum beta-lactamase ADC-30	CEPHALOSPORIN
Acinetobacter_baumannii_strain_CCF38.fasta	470.2242.con.0048	36667	37446	-	aph(3')-VIa	1-780/780	===============	0/0	100.00	99.87	ncbi	NG_047448.1	aminoglycoside O-phosphotransferase APH(3')-VIa	AMIKACIN;KANAMYCIN
Acinetobacter_baumannii_strain_CCF38.fasta	470.2242.con.0052	11783	12604	-	blaOXA-23	1-822/822	===============	0/0	100.00	100.00	ncbi	NG_049525.1	carbapenem-hydrolyzing class D beta-lactamase OXA-23	CARBAPENEM
Acinetobacter_baumannii_strain_CCF38.fasta	470.2242.con.0072	678	1562	-	mph(E)	1-885/885	===============	0/0	100.00	100.00	ncbi	NG_064660.1	Mph(E) family macrolide 2'-phosphotransferase	MACROLIDE
Acinetobacter_baumannii_strain_CCF38.fasta	470.2242.con.0072	1618	3093	-	msr(E)	1-1476/1476	===============	0/0	100.00	100.00	ncbi	NG_048007.1	ABC-F type ribosomal protection protein Msr(E)	MACROLIDE
Acinetobacter_baumannii_strain_CCF38.fasta	470.2242.con.0072	5392	6165	-	armA	1-774/774	===============	0/0	100.00	100.00	ncbi	NG_047476.1	ArmA family 16S rRNA (guanine(1405)-N(7))-methyltransferase	GENTAMICIN
Acinetobacter_baumannii_strain_CCF38.fasta	470.2242.con.0072	9510	10349	-	sul1	1-840/840	===============	0/0	100.00	100.00	ncbi	NG_048082.1	sulfonamide-resistant dihydropteroate synthase Sul1	SULFONAMIDE
Acinetobacter_baumannii_strain_CCF38.fasta	470.2242.con.0072	10854	11645	-	aadA1	1-792/792	===============	0/0	100.00	99.87	ncbi	NG_052266.1	ANT(3'')-Ia family aminoglycoside nucleotidyltransferase AadA1	STREPTOMYCIN
Acinetobacter_baumannii_strain_CCF38.fasta	470.2242.con.0072	11703	12335	-	catB8	1-633/633	===============	0/0	100.00	100.00	ncbi	NG_047616.1	type B-3 chloramphenicol O-acetyltransferase CatB8	CHLORAMPHENICOL
Acinetobacter_baumannii_strain_CCF38.fasta	470.2242.con.0072	12428	12982	-	aac(6')-Ib'	1-555/555	===============	0/0	100.00	100.00	ncbi	NG_051695.1	aminoglycoside N-acetyltransferase AAC(6')-Ib'	GENTAMICIN
Acinetobacter_baumannii_strain_CCF38.fasta	470.2242.con.0074	83	907	+	blaOXA-115	1-825/825	===============	0/0	100.00	99.88	ncbi	NG_049414.1	OXA-51 family carbapenem-hydrolyzing class D beta-lactamase OXA-115	CARBAPENEM
Acinetobacter_baumannii_strain_CCF39.fasta	470.2263.con.0026	1774	2307	+	ant(2'')-Ia	1-534/534	===============	0/0	100.00	100.00	ncbi	NG_047387.1	aminoglycoside nucleotidyltransferase ANT(2'')-Ia	GENTAMICIN;KANAMYCIN;TOBRAMYCIN
Acinetobacter_baumannii_strain_CCF39.fasta	470.2263.con.0026	2365	3156	+	aadA2	1-792/792	===============	0/0	100.00	100.00	ncbi	NG_047343.1	ANT(3'')-Ia family aminoglycoside nucleotidyltransferase AadA2	STREPTOMYCIN
Acinetobacter_baumannii_strain_CCF39.fasta	470.2263.con.0026	3661	4500	+	sul1	1-840/840	===============	0/0	100.00	100.00	ncbi	NG_048082.1	sulfonamide-resistant dihydropteroate synthase Sul1	SULFONAMIDE
Acinetobacter_baumannii_strain_CCF39.fasta	470.2263.con.0041	103	882	-	aph(3')-VIa	1-780/780	===============	0/0	100.00	99.87	ncbi	NG_047448.1	aminoglycoside O-phosphotransferase APH(3')-VIa	AMIKACIN;KANAMYCIN
Acinetobacter_baumannii_strain_CCF39.fasta	470.2263.con.0052	20830	21984	-	blaADC-33	1-1155/1155	===============	0/0	100.00	100.00	ncbi	NG_056059.1	cefepime-hydrolyzing class C extended-spectrum beta-lactamase ADC-33	CEPHALOSPORIN
Acinetobacter_baumannii_strain_CCF39.fasta	470.2263.con.0061	85	909	+	blaOXA-115	1-825/825	===============	0/0	100.00	99.88	ncbi	NG_049414.1	OXA-51 family carbapenem-hydrolyzing class D beta-lactamase OXA-115	CARBAPENEM
Acinetobacter_baumannii_strain_CCF3.fasta	470.2245.con.0003	19098	19922	-	blaOXA-172	1-825/825	===============	0/0	100.00	100.00	ncbi	NG_049472.1	OXA-51 family carbapenem-hydrolyzing class D beta-lactamase OXA-172	CARBAPENEM
Acinetobacter_baumannii_strain_CCF3.fasta	470.2245.con.0048	14882	15670	+	ant(3'')-IIa	1-789/789	===============	0/0	100.00	100.00	ncbi	NG_054646.1	aminoglycoside nucleotidyltransferase ANT(3'')-IIa	SPECTINOMYCIN;STREPTOMYCIN
Acinetobacter_baumannii_strain_CCF3.fasta	470.2245.con.0080	463	1302	+	sul1	1-840/840	===============	0/0	100.00	100.00	ncbi	NG_048082.1	sulfonamide-resistant dihydropteroate synthase Sul1	SULFONAMIDE
Acinetobacter_baumannii_strain_CCF3.fasta	470.2245.con.0086	92	625	+	ant(2'')-Ia	1-534/534	===============	0/0	100.00	100.00	ncbi	NG_047387.1	aminoglycoside nucleotidyltransferase ANT(2'')-Ia	GENTAMICIN;KANAMYCIN;TOBRAMYCIN
Acinetobacter_baumannii_strain_CCF3.fasta	470.2245.con.0086	683	1474	+	aadA2	1-792/792	===============	0/0	100.00	100.00	ncbi	NG_047343.1	ANT(3'')-Ia family aminoglycoside nucleotidyltransferase AadA2	STREPTOMYCIN
Acinetobacter_baumannii_strain_CCF3.fasta	470.2245.con.0096	100	1251	+	blaADC-215	1-1152/1152	===============	0/0	100.00	100.00	ncbi	NG_066495.1	class C beta-lactamase ADC-215	CEPHALOSPORIN
Acinetobacter_baumannii_strain_CCF3.fasta	470.2245.con.0097	413	1192	-	aph(3')-VIa	1-780/780	===============	0/0	100.00	98.08	ncbi	NG_047448.1	aminoglycoside O-phosphotransferase APH(3')-VIa	AMIKACIN;KANAMYCIN
Acinetobacter_baumannii_strain_CCF40.fasta	470.2272.con.0013	197	1021	+	blaOXA-115	1-825/825	===============	0/0	100.00	99.88	ncbi	NG_049414.1	OXA-51 family carbapenem-hydrolyzing class D beta-lactamase OXA-115	CARBAPENEM
Acinetobacter_baumannii_strain_CCF40.fasta	470.2272.con.0017	1774	2307	+	ant(2'')-Ia	1-534/534	===============	0/0	100.00	100.00	ncbi	NG_047387.1	aminoglycoside nucleotidyltransferase ANT(2'')-Ia	GENTAMICIN;KANAMYCIN;TOBRAMYCIN
Acinetobacter_baumannii_strain_CCF40.fasta	470.2272.con.0017	2365	3156	+	aadA2	1-792/792	===============	0/0	100.00	100.00	ncbi	NG_047343.1	ANT(3'')-Ia family aminoglycoside nucleotidyltransferase AadA2	STREPTOMYCIN
Acinetobacter_baumannii_strain_CCF40.fasta	470.2272.con.0017	3661	4500	+	sul1	1-840/840	===============	0/0	100.00	100.00	ncbi	NG_048082.1	sulfonamide-resistant dihydropteroate synthase Sul1	SULFONAMIDE
Acinetobacter_baumannii_strain_CCF40.fasta	470.2272.con.0026	103	882	-	aph(3')-VIa	1-780/780	===============	0/0	100.00	99.87	ncbi	NG_047448.1	aminoglycoside O-phosphotransferase APH(3')-VIa	AMIKACIN;KANAMYCIN
Acinetobacter_baumannii_strain_CCF40.fasta	470.2272.con.0049	11800	12621	-	blaOXA-23	1-822/822	===============	0/0	100.00	100.00	ncbi	NG_049525.1	carbapenem-hydrolyzing class D beta-lactamase OXA-23	CARBAPENEM
Acinetobacter_baumannii_strain_CCF40.fasta	470.2272.con.0104	87	1241	+	blaADC-232	1-1155/1155	===============	0/0	100.00	100.00	ncbi	NG_067203.1	class C beta-lactamase ADC-232	CEPHALOSPORIN
Acinetobacter_baumannii_strain_CCF41.fasta	470.2244.con.0010	197	1021	+	blaOXA-115	1-825/825	===============	0/0	100.00	99.88	ncbi	NG_049414.1	OXA-51 family carbapenem-hydrolyzing class D beta-lactamase OXA-115	CARBAPENEM
Acinetobacter_baumannii_strain_CCF41.fasta	470.2244.con.0079	103	882	-	aph(3')-VIa	1-780/780	===============	0/0	100.00	99.87	ncbi	NG_047448.1	aminoglycoside O-phosphotransferase APH(3')-VIa	AMIKACIN;KANAMYCIN
Acinetobacter_baumannii_strain_CCF41.fasta	470.2244.con.0108	20830	21984	-	blaADC-33	1-1155/1155	===============	0/0	100.00	100.00	ncbi	NG_056059.1	cefepime-hydrolyzing class C extended-spectrum beta-lactamase ADC-33	CEPHALOSPORIN
Acinetobacter_baumannii_strain_CCF41.fasta	470.2244.con.0110	11783	12604	-	blaOXA-23	1-822/822	===============	0/0	100.00	100.00	ncbi	NG_049525.1	carbapenem-hydrolyzing class D beta-lactamase OXA-23	CARBAPENEM
Acinetobacter_baumannii_strain_CCF41.fasta	470.2244.con.0111	1774	2307	+	ant(2'')-Ia	1-534/534	===============	0/0	100.00	100.00	ncbi	NG_047387.1	aminoglycoside nucleotidyltransferase ANT(2'')-Ia	GENTAMICIN;KANAMYCIN;TOBRAMYCIN
Acinetobacter_baumannii_strain_CCF41.fasta	470.2244.con.0111	2365	3156	+	aadA2	1-792/792	===============	0/0	100.00	100.00	ncbi	NG_047343.1	ANT(3'')-Ia family aminoglycoside nucleotidyltransferase AadA2	STREPTOMYCIN
Acinetobacter_baumannii_strain_CCF41.fasta	470.2244.con.0111	3661	4500	+	sul1	1-840/840	===============	0/0	100.00	100.00	ncbi	NG_048082.1	sulfonamide-resistant dihydropteroate synthase Sul1	SULFONAMIDE
Acinetobacter_baumannii_strain_CCF42.fasta	470.2264.con.0014	2703	4178	+	msr(E)	1-1476/1476	===============	0/0	100.00	100.00	ncbi	NG_048007.1	ABC-F type ribosomal protection protein Msr(E)	MACROLIDE
Acinetobacter_baumannii_strain_CCF42.fasta	470.2264.con.0014	4234	5118	+	mph(E)	1-885/885	===============	0/0	100.00	100.00	ncbi	NG_064660.1	Mph(E) family macrolide 2'-phosphotransferase	MACROLIDE
Acinetobacter_baumannii_strain_CCF42.fasta	470.2264.con.0041	352445	353596	-	blaADC-30	1-1152/1152	===============	0/0	100.00	100.00	ncbi	NG_048652.1	class C extended-spectrum beta-lactamase ADC-30	CEPHALOSPORIN
Acinetobacter_baumannii_strain_CCF42.fasta	470.2264.con.0048	11783	12604	-	blaOXA-23	1-822/822	===============	0/0	100.00	100.00	ncbi	NG_049525.1	carbapenem-hydrolyzing class D beta-lactamase OXA-23	CARBAPENEM
Acinetobacter_baumannii_strain_CCF42.fasta	470.2264.con.0050	65198	66022	-	blaOXA-66	1-825/825	===============	0/0	100.00	100.00	ncbi	NG_049806.1	OXA-51 family carbapenem-hydrolyzing class D beta-lactamase OXA-66	CARBAPENEM
Acinetobacter_baumannii_strain_CCF42.fasta	470.2264.con.0053	35548	36336	-	ant(3'')-IIa	1-789/789	===============	0/0	100.00	98.61	ncbi	NG_054646.1	aminoglycoside nucleotidyltransferase ANT(3'')-IIa	SPECTINOMYCIN;STREPTOMYCIN
Acinetobacter_baumannii_strain_CCF42.fasta	470.2264.con.0060	279	1094	+	aph(3')-Ia	1-816/816	===============	0/0	100.00	99.88	ncbi	NG_047431.1	aminoglycoside O-phosphotransferase APH(3')-Ia	KANAMYCIN
Acinetobacter_baumannii_strain_CCF42.fasta	470.2264.con.0069	59266	60079	+	aph(3'')-Ib	15-828/828	===============	0/0	98.31	99.88	ncbi	NG_056002.2	aminoglycoside O-phosphotransferase APH(3'')-Ib	STREPTOMYCIN
Acinetobacter_baumannii_strain_CCF42.fasta	470.2264.con.0069	60079	60915	+	aph(6)-Id	1-837/837	===============	0/0	100.00	100.00	ncbi	NG_047464.1	aminoglycoside O-phosphotransferase APH(6)-Id	STREPTOMYCIN
Acinetobacter_baumannii_strain_CCF42.fasta	470.2264.con.0069	64288	65487	+	tet(B)	1-1200/1206	===============	0/0	99.50	100.00	ncbi	NG_048161.1	tetracycline efflux MFS transporter Tet(B)	TETRACYCLINE
Acinetobacter_baumannii_strain_CCF42.fasta	470.2264.con.0071	3941	4780	-	sul1	1-840/840	===============	0/0	100.00	100.00	ncbi	NG_048082.1	sulfonamide-resistant dihydropteroate synthase Sul1	SULFONAMIDE
Acinetobacter_baumannii_strain_CCF42.fasta	470.2264.con.0071	5285	6076	-	aadA1	1-792/792	===============	0/0	100.00	99.87	ncbi	NG_052266.1	ANT(3'')-Ia family aminoglycoside nucleotidyltransferase AadA1	STREPTOMYCIN
Acinetobacter_baumannii_strain_CCF42.fasta	470.2264.con.0071	6134	6766	-	catB8	1-633/633	===============	0/0	100.00	100.00	ncbi	NG_047616.1	type B-3 chloramphenicol O-acetyltransferase CatB8	CHLORAMPHENICOL
Acinetobacter_baumannii_strain_CCF42.fasta	470.2264.con.0071	6859	7413	-	aac(6')-Ib'	1-555/555	===============	0/0	100.00	100.00	ncbi	NG_051695.1	aminoglycoside N-acetyltransferase AAC(6')-Ib'	GENTAMICIN
Acinetobacter_baumannii_strain_CCF43.fasta	470.2277.con.0026	197	1021	+	blaOXA-115	1-825/825	===============	0/0	100.00	99.88	ncbi	NG_049414.1	OXA-51 family carbapenem-hydrolyzing class D beta-lactamase OXA-115	CARBAPENEM
Acinetobacter_baumannii_strain_CCF43.fasta	470.2277.con.0041	87	1241	+	blaADC-33	1-1155/1155	===============	0/0	100.00	100.00	ncbi	NG_056059.1	cefepime-hydrolyzing class C extended-spectrum beta-lactamase ADC-33	CEPHALOSPORIN
Acinetobacter_baumannii_strain_CCF43.fasta	470.2277.con.0070	11783	12604	-	blaOXA-23	1-822/822	===============	0/0	100.00	100.00	ncbi	NG_049525.1	carbapenem-hydrolyzing class D beta-lactamase OXA-23	CARBAPENEM
Acinetobacter_baumannii_strain_CCF43.fasta	470.2277.con.0090	1774	2307	+	ant(2'')-Ia	1-534/534	===============	0/0	100.00	100.00	ncbi	NG_047387.1	aminoglycoside nucleotidyltransferase ANT(2'')-Ia	GENTAMICIN;KANAMYCIN;TOBRAMYCIN
Acinetobacter_baumannii_strain_CCF43.fasta	470.2277.con.0090	2365	3156	+	aadA2	1-792/792	===============	0/0	100.00	100.00	ncbi	NG_047343.1	ANT(3'')-Ia family aminoglycoside nucleotidyltransferase AadA2	STREPTOMYCIN
Acinetobacter_baumannii_strain_CCF43.fasta	470.2277.con.0090	3661	4500	+	sul1	1-840/840	===============	0/0	100.00	100.00	ncbi	NG_048082.1	sulfonamide-resistant dihydropteroate synthase Sul1	SULFONAMIDE
Acinetobacter_baumannii_strain_CCF43.fasta	470.2277.con.0091	103	882	-	aph(3')-VIa	1-780/780	===============	0/0	100.00	99.87	ncbi	NG_047448.1	aminoglycoside O-phosphotransferase APH(3')-VIa	AMIKACIN;KANAMYCIN
Acinetobacter_baumannii_strain_CCF44.fasta	470.2278.con.0031	87	1241	+	blaADC-33	1-1155/1155	===============	0/0	100.00	100.00	ncbi	NG_056059.1	cefepime-hydrolyzing class C extended-spectrum beta-lactamase ADC-33	CEPHALOSPORIN
Acinetobacter_baumannii_strain_CCF44.fasta	470.2278.con.0032	11783	12604	-	blaOXA-23	1-822/822	===============	0/0	100.00	100.00	ncbi	NG_049525.1	carbapenem-hydrolyzing class D beta-lactamase OXA-23	CARBAPENEM
Acinetobacter_baumannii_strain_CCF44.fasta	470.2278.con.0068	2169	3008	-	sul1	1-840/840	===============	0/0	100.00	100.00	ncbi	NG_048082.1	sulfonamide-resistant dihydropteroate synthase Sul1	SULFONAMIDE
Acinetobacter_baumannii_strain_CCF44.fasta	470.2278.con.0068	3513	4304	-	aadA2	1-792/792	===============	0/0	100.00	100.00	ncbi	NG_047343.1	ANT(3'')-Ia family aminoglycoside nucleotidyltransferase AadA2	STREPTOMYCIN
Acinetobacter_baumannii_strain_CCF44.fasta	470.2278.con.0068	4362	4895	-	ant(2'')-Ia	1-534/534	===============	0/0	100.00	100.00	ncbi	NG_047387.1	aminoglycoside nucleotidyltransferase ANT(2'')-Ia	GENTAMICIN;KANAMYCIN;TOBRAMYCIN
Acinetobacter_baumannii_strain_CCF44.fasta	470.2278.con.0071	197	1021	+	blaOXA-115	1-825/825	===============	0/0	100.00	99.88	ncbi	NG_049414.1	OXA-51 family carbapenem-hydrolyzing class D beta-lactamase OXA-115	CARBAPENEM
Acinetobacter_baumannii_strain_CCF44.fasta	470.2278.con.0078	103	882	-	aph(3')-VIa	1-780/780	===============	0/0	100.00	99.87	ncbi	NG_047448.1	aminoglycoside O-phosphotransferase APH(3')-VIa	AMIKACIN;KANAMYCIN
Acinetobacter_baumannii_strain_CCF45.fasta	470.2279.con.0054	85	909	+	blaOXA-115	1-825/825	===============	0/0	100.00	99.88	ncbi	NG_049414.1	OXA-51 family carbapenem-hydrolyzing class D beta-lactamase OXA-115	CARBAPENEM
Acinetobacter_baumannii_strain_CCF45.fasta	470.2279.con.0070	103	882	-	aph(3')-VIa	1-780/780	===============	0/0	100.00	99.87	ncbi	NG_047448.1	aminoglycoside O-phosphotransferase APH(3')-VIa	AMIKACIN;KANAMYCIN
Acinetobacter_baumannii_strain_CCF45.fasta	470.2279.con.0076	1774	2307	+	ant(2'')-Ia	1-534/534	===============	0/0	100.00	100.00	ncbi	NG_047387.1	aminoglycoside nucleotidyltransferase ANT(2'')-Ia	GENTAMICIN;KANAMYCIN;TOBRAMYCIN
Acinetobacter_baumannii_strain_CCF45.fasta	470.2279.con.0076	2365	3156	+	aadA2	1-792/792	===============	0/0	100.00	100.00	ncbi	NG_047343.1	ANT(3'')-Ia family aminoglycoside nucleotidyltransferase AadA2	STREPTOMYCIN
Acinetobacter_baumannii_strain_CCF45.fasta	470.2279.con.0076	3661	4500	+	sul1	1-840/840	===============	0/0	100.00	100.00	ncbi	NG_048082.1	sulfonamide-resistant dihydropteroate synthase Sul1	SULFONAMIDE
Acinetobacter_baumannii_strain_CCF45.fasta	470.2279.con.0078	20830	21984	-	blaADC-33	1-1155/1155	===============	0/0	100.00	100.00	ncbi	NG_056059.1	cefepime-hydrolyzing class C extended-spectrum beta-lactamase ADC-33	CEPHALOSPORIN
Acinetobacter_baumannii_strain_CCF47.fasta	470.2288.con.0004	375	1529	+	blaADC-212	1-1155/1155	===============	0/0	100.00	100.00	ncbi	NG_066492.1	class C beta-lactamase ADC-212	CEPHALOSPORIN
Acinetobacter_baumannii_strain_CCF47.fasta	470.2288.con.0026	36667	37446	-	aph(3')-VIa	1-780/780	===============	0/0	100.00	99.87	ncbi	NG_047448.1	aminoglycoside O-phosphotransferase APH(3')-VIa	AMIKACIN;KANAMYCIN
Acinetobacter_baumannii_strain_CCF47.fasta	470.2288.con.0038	59269	60082	+	aph(3'')-Ib	15-828/828	===============	0/0	98.31	99.88	ncbi	NG_056002.2	aminoglycoside O-phosphotransferase APH(3'')-Ib	STREPTOMYCIN
Acinetobacter_baumannii_strain_CCF47.fasta	470.2288.con.0038	60082	60918	+	aph(6)-Id	1-837/837	===============	0/0	100.00	100.00	ncbi	NG_047464.1	aminoglycoside O-phosphotransferase APH(6)-Id	STREPTOMYCIN
Acinetobacter_baumannii_strain_CCF47.fasta	470.2288.con.0038	64291	65490	+	tet(B)	1-1200/1206	===============	0/0	99.50	100.00	ncbi	NG_048161.1	tetracycline efflux MFS transporter Tet(B)	TETRACYCLINE
Acinetobacter_baumannii_strain_CCF47.fasta	470.2288.con.0065	18080	18904	+	blaOXA-66	1-825/825	===============	0/0	100.00	100.00	ncbi	NG_049806.1	OXA-51 family carbapenem-hydrolyzing class D beta-lactamase OXA-66	CARBAPENEM
Acinetobacter_baumannii_strain_CCF47.fasta	470.2288.con.0074	98	982	-	mph(E)	1-885/885	===============	0/0	100.00	100.00	ncbi	NG_064660.1	Mph(E) family macrolide 2'-phosphotransferase	MACROLIDE
Acinetobacter_baumannii_strain_CCF47.fasta	470.2288.con.0074	1038	2513	-	msr(E)	1-1476/1476	===============	0/0	100.00	100.00	ncbi	NG_048007.1	ABC-F type ribosomal protection protein Msr(E)	MACROLIDE
Acinetobacter_baumannii_strain_CCF47.fasta	470.2288.con.0089	23880	24668	+	ant(3'')-IIa	1-789/789	===============	0/0	100.00	98.61	ncbi	NG_054646.1	aminoglycoside nucleotidyltransferase ANT(3'')-IIa	SPECTINOMYCIN;STREPTOMYCIN
Acinetobacter_baumannii_strain_CCF47.fasta	470.2288.con.0121	460	1281	+	blaOXA-23	1-822/822	===============	0/0	100.00	100.00	ncbi	NG_049525.1	carbapenem-hydrolyzing class D beta-lactamase OXA-23	CARBAPENEM
Acinetobacter_baumannii_strain_CCF47.fasta	470.2288.con.0129	703	1518	-	sul2	1-816/816	===============	0/0	100.00	100.00	ncbi	NG_051852.1	sulfonamide-resistant dihydropteroate synthase Sul2	SULFONAMIDE
Acinetobacter_baumannii_strain_CCF47.fasta	470.2288.con.0146	601	1461	+	aac(3)-IIe	1-861/861	===============	0/0	100.00	100.00	ncbi	NG_047247.1	aminoglycoside N-acetyltransferase AAC(3)-IIe	GENTAMICIN
Acinetobacter_baumannii_strain_CCF48.fasta	470.2280.con.0015	386	1225	+	sul1	1-840/840	===============	0/0	100.00	100.00	ncbi	NG_048082.1	sulfonamide-resistant dihydropteroate synthase Sul1	SULFONAMIDE
Acinetobacter_baumannii_strain_CCF48.fasta	470.2280.con.0056	103	882	-	aph(3')-VIa	1-780/780	===============	0/0	100.00	99.87	ncbi	NG_047448.1	aminoglycoside O-phosphotransferase APH(3')-VIa	AMIKACIN;KANAMYCIN
Acinetobacter_baumannii_strain_CCF48.fasta	470.2280.con.0074	11783	12604	-	blaOXA-23	1-822/822	===============	0/0	100.00	100.00	ncbi	NG_049525.1	carbapenem-hydrolyzing class D beta-lactamase OXA-23	CARBAPENEM
Acinetobacter_baumannii_strain_CCF48.fasta	470.2280.con.0077	82	615	+	ant(2'')-Ia	1-534/534	===============	0/0	100.00	100.00	ncbi	NG_047387.1	aminoglycoside nucleotidyltransferase ANT(2'')-Ia	GENTAMICIN;KANAMYCIN;TOBRAMYCIN
Acinetobacter_baumannii_strain_CCF48.fasta	470.2280.con.0077	673	1464	+	aadA2	1-792/792	===============	0/0	100.00	100.00	ncbi	NG_047343.1	ANT(3'')-Ia family aminoglycoside nucleotidyltransferase AadA2	STREPTOMYCIN
Acinetobacter_baumannii_strain_CCF48.fasta	470.2280.con.0084	88	552	+	aac(3)-Ia	1-465/465	===============	0/0	100.00	100.00	ncbi	NG_047234.1	aminoglycoside N-acetyltransferase AAC(3)-Ia	GENTAMICIN
Acinetobacter_baumannii_strain_CCF48.fasta	470.2280.con.0084	1596	2387	+	aadA1	1-792/792	===============	0/0	100.00	100.00	ncbi	NG_047324.1	ANT(3'')-Ia family aminoglycoside nucleotidyltransferase AadA1	STREPTOMYCIN
Acinetobacter_baumannii_strain_CCF48.fasta	470.2280.con.0087	87	1241	+	blaADC-219	1-1155/1155	===============	0/0	100.00	100.00	ncbi	NG_066499.1	class C beta-lactamase ADC-219	CEPHALOSPORIN
Acinetobacter_baumannii_strain_CCF48.fasta	470.2280.con.0095	197	1021	+	blaOXA-115	1-825/825	===============	0/0	100.00	99.88	ncbi	NG_049414.1	OXA-51 family carbapenem-hydrolyzing class D beta-lactamase OXA-115	CARBAPENEM
Acinetobacter_baumannii_strain_CCF49.fasta	470.2281.con.0014	87	1238	+	blaADC-162	1-1152/1152	===============	0/0	100.00	100.00	ncbi	NG_056060.1	class C beta-lactamase ADC-162	CEPHALOSPORIN
Acinetobacter_baumannii_strain_CCF49.fasta	470.2281.con.0017	4229	5113	-	mph(E)	1-885/885	===============	0/0	100.00	100.00	ncbi	NG_064660.1	Mph(E) family macrolide 2'-phosphotransferase	MACROLIDE
Acinetobacter_baumannii_strain_CCF49.fasta	470.2281.con.0017	5169	6644	-	msr(E)	1-1476/1476	===============	0/0	100.00	100.00	ncbi	NG_048007.1	ABC-F type ribosomal protection protein Msr(E)	MACROLIDE
Acinetobacter_baumannii_strain_CCF49.fasta	470.2281.con.0017	8943	9716	-	armA	1-774/774	===============	0/0	100.00	100.00	ncbi	NG_047476.1	ArmA family 16S rRNA (guanine(1405)-N(7))-methyltransferase	GENTAMICIN
Acinetobacter_baumannii_strain_CCF49.fasta	470.2281.con.0017	13062	13901	-	sul1	1-840/840	===============	0/0	100.00	100.00	ncbi	NG_048082.1	sulfonamide-resistant dihydropteroate synthase Sul1	SULFONAMIDE
Acinetobacter_baumannii_strain_CCF49.fasta	470.2281.con.0017	14406	15197	-	aadA1	1-792/792	===============	0/0	100.00	99.87	ncbi	NG_052266.1	ANT(3'')-Ia family aminoglycoside nucleotidyltransferase AadA1	STREPTOMYCIN
Acinetobacter_baumannii_strain_CCF49.fasta	470.2281.con.0017	15255	15887	-	catB8	1-633/633	===============	0/0	100.00	100.00	ncbi	NG_047616.1	type B-3 chloramphenicol O-acetyltransferase CatB8	CHLORAMPHENICOL
Acinetobacter_baumannii_strain_CCF49.fasta	470.2281.con.0017	15980	16534	-	aac(6')-Ib'	1-555/555	===============	0/0	100.00	100.00	ncbi	NG_051695.1	aminoglycoside N-acetyltransferase AAC(6')-Ib'	GENTAMICIN
Acinetobacter_baumannii_strain_CCF49.fasta	470.2281.con.0024	59266	60079	+	aph(3'')-Ib	15-828/828	===============	0/0	98.31	99.88	ncbi	NG_056002.2	aminoglycoside O-phosphotransferase APH(3'')-Ib	STREPTOMYCIN
Acinetobacter_baumannii_strain_CCF49.fasta	470.2281.con.0024	60079	60915	+	aph(6)-Id	1-837/837	===============	0/0	100.00	100.00	ncbi	NG_047464.1	aminoglycoside O-phosphotransferase APH(6)-Id	STREPTOMYCIN
Acinetobacter_baumannii_strain_CCF49.fasta	470.2281.con.0024	64288	65487	+	tet(B)	1-1200/1206	===============	0/0	99.50	100.00	ncbi	NG_048161.1	tetracycline efflux MFS transporter Tet(B)	TETRACYCLINE
Acinetobacter_baumannii_strain_CCF49.fasta	470.2281.con.0042	35653	36441	-	ant(3'')-IIa	1-789/789	===============	0/0	100.00	98.61	ncbi	NG_054646.1	aminoglycoside nucleotidyltransferase ANT(3'')-IIa	SPECTINOMYCIN;STREPTOMYCIN
Acinetobacter_baumannii_strain_CCF49.fasta	470.2281.con.0043	103	882	-	aph(3')-VIa	1-780/780	===============	0/0	100.00	99.87	ncbi	NG_047448.1	aminoglycoside O-phosphotransferase APH(3')-VIa	AMIKACIN;KANAMYCIN
Acinetobacter_baumannii_strain_CCF49.fasta	470.2281.con.0077	279	1094	+	aph(3')-Ia	1-816/816	===============	0/0	100.00	99.88	ncbi	NG_047431.1	aminoglycoside O-phosphotransferase APH(3')-Ia	KANAMYCIN
Acinetobacter_baumannii_strain_CCF49.fasta	470.2281.con.0089	7688	8512	+	blaOXA-66	1-825/825	===============	0/0	100.00	100.00	ncbi	NG_049806.1	OXA-51 family carbapenem-hydrolyzing class D beta-lactamase OXA-66	CARBAPENEM
Acinetobacter_baumannii_strain_CCF49.fasta	470.2281.con.0094	11783	12604	-	blaOXA-23	1-822/822	===============	0/0	100.00	100.00	ncbi	NG_049525.1	carbapenem-hydrolyzing class D beta-lactamase OXA-23	CARBAPENEM
Acinetobacter_baumannii_strain_CCF4.fasta	470.2243.con.0012	59269	60082	+	aph(3'')-Ib	15-828/828	===============	0/0	98.31	99.88	ncbi	NG_056002.2	aminoglycoside O-phosphotransferase APH(3'')-Ib	STREPTOMYCIN
Acinetobacter_baumannii_strain_CCF4.fasta	470.2243.con.0012	60082	60918	+	aph(6)-Id	1-837/837	===============	0/0	100.00	100.00	ncbi	NG_047464.1	aminoglycoside O-phosphotransferase APH(6)-Id	STREPTOMYCIN
Acinetobacter_baumannii_strain_CCF4.fasta	470.2243.con.0012	64291	65490	+	tet(B)	1-1200/1206	===============	0/0	99.50	100.00	ncbi	NG_048161.1	tetracycline efflux MFS transporter Tet(B)	TETRACYCLINE
Acinetobacter_baumannii_strain_CCF4.fasta	470.2243.con.0015	25198	25986	+	ant(3'')-IIa	1-789/789	===============	0/0	100.00	98.61	ncbi	NG_054646.1	aminoglycoside nucleotidyltransferase ANT(3'')-IIa	SPECTINOMYCIN;STREPTOMYCIN
Acinetobacter_baumannii_strain_CCF4.fasta	470.2243.con.0020	326	1186	+	aac(3)-IIe	1-861/861	===============	0/0	100.00	100.00	ncbi	NG_047247.1	aminoglycoside N-acetyltransferase AAC(3)-IIe	GENTAMICIN
Acinetobacter_baumannii_strain_CCF4.fasta	470.2243.con.0049	98	982	-	mph(E)	1-885/885	===============	0/0	100.00	100.00	ncbi	NG_064660.1	Mph(E) family macrolide 2'-phosphotransferase	MACROLIDE
Acinetobacter_baumannii_strain_CCF4.fasta	470.2243.con.0049	1038	2513	-	msr(E)	1-1476/1476	===============	0/0	100.00	100.00	ncbi	NG_048007.1	ABC-F type ribosomal protection protein Msr(E)	MACROLIDE
Acinetobacter_baumannii_strain_CCF4.fasta	470.2243.con.0052	703	1518	-	sul2	1-816/816	===============	0/0	100.00	100.00	ncbi	NG_051852.1	sulfonamide-resistant dihydropteroate synthase Sul2	SULFONAMIDE
Acinetobacter_baumannii_strain_CCF4.fasta	470.2243.con.0069	87	1241	+	blaADC-212	1-1155/1155	===============	0/0	100.00	100.00	ncbi	NG_066492.1	class C beta-lactamase ADC-212	CEPHALOSPORIN
Acinetobacter_baumannii_strain_CCF4.fasta	470.2243.con.0075	11783	12604	-	blaOXA-23	1-822/822	===============	0/0	100.00	100.00	ncbi	NG_049525.1	carbapenem-hydrolyzing class D beta-lactamase OXA-23	CARBAPENEM
Acinetobacter_baumannii_strain_CCF4.fasta	470.2243.con.0114	103	882	-	aph(3')-VIa	1-780/780	===============	0/0	100.00	99.87	ncbi	NG_047448.1	aminoglycoside O-phosphotransferase APH(3')-VIa	AMIKACIN;KANAMYCIN
Acinetobacter_baumannii_strain_CCF4.fasta	470.2243.con.0126	17804	18628	+	blaOXA-66	1-825/825	===============	0/0	100.00	100.00	ncbi	NG_049806.1	OXA-51 family carbapenem-hydrolyzing class D beta-lactamase OXA-66	CARBAPENEM
Acinetobacter_baumannii_strain_CCF50.fasta	470.2282.con.0003	3876	4727	-	sul1	1-852/852	===============	0/0	100.00	100.00	ncbi	NG_048083.1	sulfonamide-resistant dihydropteroate synthase Sul1	SULFONAMIDE
Acinetobacter_baumannii_strain_CCF50.fasta	470.2282.con.0018	225074	225898	+	blaOXA-407	1-825/825	===============	0/0	100.00	100.00	ncbi	NG_049696.1	OXA-51 family carbapenem-hydrolyzing class D beta-lactamase OXA-407	CARBAPENEM
Acinetobacter_baumannii_strain_CCF50.fasta	470.2282.con.0023	24723	25874	+	blaADC-216	1-1152/1152	===============	0/0	100.00	100.00	ncbi	NG_066496.1	class C beta-lactamase ADC-216	CEPHALOSPORIN
Acinetobacter_baumannii_strain_CCF50.fasta	470.2282.con.0041	98	982	-	mph(E)	1-885/885	===============	0/0	100.00	100.00	ncbi	NG_064660.1	Mph(E) family macrolide 2'-phosphotransferase	MACROLIDE
Acinetobacter_baumannii_strain_CCF50.fasta	470.2282.con.0041	1038	2513	-	msr(E)	1-1476/1476	===============	0/0	100.00	100.00	ncbi	NG_048007.1	ABC-F type ribosomal protection protein Msr(E)	MACROLIDE
Acinetobacter_baumannii_strain_CCF50.fasta	470.2282.con.0041	2939	3472	-	ant(2'')-Ia	1-534/534	===============	0/0	100.00	100.00	ncbi	NG_047387.1	aminoglycoside nucleotidyltransferase ANT(2'')-Ia	GENTAMICIN;KANAMYCIN;TOBRAMYCIN
Acinetobacter_baumannii_strain_CCF50.fasta	470.2282.con.0043	34654	35442	-	ant(3'')-IIa	1-789/789	===============	0/0	100.00	99.37	ncbi	NG_054648.1	aminoglycoside nucleotidyltransferase ANT(3'')-IIa	SPECTINOMYCIN;STREPTOMYCIN
Acinetobacter_baumannii_strain_CCF50.fasta	470.2282.con.0048	165	719	+	aac(6')-Ib-AKT	1-555/555	===============	0/0	100.00	100.00	ncbi	NG_056043.1	AAC(6')-Ib family aminoglycoside 6'-N-acetyltransferase	AMIKACIN;KANAMYCIN;TOBRAMYCIN
Acinetobacter_baumannii_strain_CCF50.fasta	470.2282.con.0061	1665	2486	-	blaOXA-23	1-822/822	===============	0/0	100.00	100.00	ncbi	NG_049525.1	carbapenem-hydrolyzing class D beta-lactamase OXA-23	CARBAPENEM
Acinetobacter_baumannii_strain_CCF51.fasta	470.2283.con.0006	2169	3008	-	sul1	1-840/840	===============	0/0	100.00	100.00	ncbi	NG_048082.1	sulfonamide-resistant dihydropteroate synthase Sul1	SULFONAMIDE
Acinetobacter_baumannii_strain_CCF51.fasta	470.2283.con.0006	3513	4304	-	aadA2	1-792/792	===============	0/0	100.00	100.00	ncbi	NG_047343.1	ANT(3'')-Ia family aminoglycoside nucleotidyltransferase AadA2	STREPTOMYCIN
Acinetobacter_baumannii_strain_CCF51.fasta	470.2283.con.0006	4362	4895	-	ant(2'')-Ia	1-534/534	===============	0/0	100.00	100.00	ncbi	NG_047387.1	aminoglycoside nucleotidyltransferase ANT(2'')-Ia	GENTAMICIN;KANAMYCIN;TOBRAMYCIN
Acinetobacter_baumannii_strain_CCF51.fasta	470.2283.con.0065	197	1021	+	blaOXA-115	1-825/825	===============	0/0	100.00	99.88	ncbi	NG_049414.1	OXA-51 family carbapenem-hydrolyzing class D beta-lactamase OXA-115	CARBAPENEM
Acinetobacter_baumannii_strain_CCF51.fasta	470.2283.con.0076	103	882	-	aph(3')-VIa	1-780/780	===============	0/0	100.00	99.87	ncbi	NG_047448.1	aminoglycoside O-phosphotransferase APH(3')-VIa	AMIKACIN;KANAMYCIN
Acinetobacter_baumannii_strain_CCF51.fasta	470.2283.con.0081	87	1241	+	blaADC-33	1-1155/1155	===============	0/0	100.00	100.00	ncbi	NG_056059.1	cefepime-hydrolyzing class C extended-spectrum beta-lactamase ADC-33	CEPHALOSPORIN
Acinetobacter_baumannii_strain_CCF51.fasta	470.2283.con.0110	11783	12604	-	blaOXA-23	1-822/822	===============	0/0	100.00	100.00	ncbi	NG_049525.1	carbapenem-hydrolyzing class D beta-lactamase OXA-23	CARBAPENEM
Acinetobacter_baumannii_strain_CCF52.fasta	470.2289.con.0009	14882	15670	+	ant(3'')-IIa	1-789/789	===============	0/0	100.00	100.00	ncbi	NG_054646.1	aminoglycoside nucleotidyltransferase ANT(3'')-IIa	SPECTINOMYCIN;STREPTOMYCIN
Acinetobacter_baumannii_strain_CCF52.fasta	470.2289.con.0037	92	625	+	ant(2'')-Ia	1-534/534	===============	0/0	100.00	100.00	ncbi	NG_047387.1	aminoglycoside nucleotidyltransferase ANT(2'')-Ia	GENTAMICIN;KANAMYCIN;TOBRAMYCIN
Acinetobacter_baumannii_strain_CCF52.fasta	470.2289.con.0037	683	1474	+	aadA2	1-792/792	===============	0/0	100.00	100.00	ncbi	NG_047343.1	ANT(3'')-Ia family aminoglycoside nucleotidyltransferase AadA2	STREPTOMYCIN
Acinetobacter_baumannii_strain_CCF52.fasta	470.2289.con.0044	413	1192	-	aph(3')-VIa	1-780/780	===============	0/0	100.00	98.08	ncbi	NG_047448.1	aminoglycoside O-phosphotransferase APH(3')-VIa	AMIKACIN;KANAMYCIN
Acinetobacter_baumannii_strain_CCF52.fasta	470.2289.con.0088	100	1251	+	blaADC-215	1-1152/1152	===============	0/0	100.00	100.00	ncbi	NG_066495.1	class C beta-lactamase ADC-215	CEPHALOSPORIN
Acinetobacter_baumannii_strain_CCF52.fasta	470.2289.con.0089	98	922	+	blaOXA-172	1-825/825	===============	0/0	100.00	100.00	ncbi	NG_049472.1	OXA-51 family carbapenem-hydrolyzing class D beta-lactamase OXA-172	CARBAPENEM
Acinetobacter_baumannii_strain_CCF52.fasta	470.2289.con.0100	463	1302	+	sul1	1-840/840	===============	0/0	100.00	100.00	ncbi	NG_048082.1	sulfonamide-resistant dihydropteroate synthase Sul1	SULFONAMIDE
Acinetobacter_baumannii_strain_CCF53.fasta	470.2290.con.0011	103	882	-	aph(3')-VIa	1-780/780	===============	0/0	100.00	99.87	ncbi	NG_047448.1	aminoglycoside O-phosphotransferase APH(3')-VIa	AMIKACIN;KANAMYCIN
Acinetobacter_baumannii_strain_CCF53.fasta	470.2290.con.0012	475	1950	+	msr(E)	1-1476/1476	===============	0/0	100.00	100.00	ncbi	NG_048007.1	ABC-F type ribosomal protection protein Msr(E)	MACROLIDE
Acinetobacter_baumannii_strain_CCF53.fasta	470.2290.con.0012	2006	2890	+	mph(E)	1-885/885	===============	0/0	100.00	100.00	ncbi	NG_064660.1	Mph(E) family macrolide 2'-phosphotransferase	MACROLIDE
Acinetobacter_baumannii_strain_CCF53.fasta	470.2290.con.0038	149	970	+	blaOXA-23	1-822/822	===============	0/0	100.00	100.00	ncbi	NG_049525.1	carbapenem-hydrolyzing class D beta-lactamase OXA-23	CARBAPENEM
Acinetobacter_baumannii_strain_CCF53.fasta	470.2290.con.0060	2169	3008	-	sul1	1-840/840	===============	0/0	100.00	100.00	ncbi	NG_048082.1	sulfonamide-resistant dihydropteroate synthase Sul1	SULFONAMIDE
Acinetobacter_baumannii_strain_CCF53.fasta	470.2290.con.0060	3513	4304	-	aadA2	1-792/792	===============	0/0	100.00	100.00	ncbi	NG_047343.1	ANT(3'')-Ia family aminoglycoside nucleotidyltransferase AadA2	STREPTOMYCIN
Acinetobacter_baumannii_strain_CCF53.fasta	470.2290.con.0060	4362	4895	-	ant(2'')-Ia	1-534/534	===============	0/0	100.00	100.00	ncbi	NG_047387.1	aminoglycoside nucleotidyltransferase ANT(2'')-Ia	GENTAMICIN;KANAMYCIN;TOBRAMYCIN
Acinetobacter_baumannii_strain_CCF53.fasta	470.2290.con.0063	11971	12795	-	blaOXA-115	1-825/825	===============	0/0	100.00	99.88	ncbi	NG_049414.1	OXA-51 family carbapenem-hydrolyzing class D beta-lactamase OXA-115	CARBAPENEM
Acinetobacter_baumannii_strain_CCF53.fasta	470.2290.con.0126	5175	6329	-	blaADC-33	1-1155/1155	===============	0/0	100.00	100.00	ncbi	NG_056059.1	cefepime-hydrolyzing class C extended-spectrum beta-lactamase ADC-33	CEPHALOSPORIN
Acinetobacter_baumannii_strain_CCF54.fasta	470.2284.con.0030	20830	21984	-	blaADC-33	1-1155/1155	===============	0/0	100.00	100.00	ncbi	NG_056059.1	cefepime-hydrolyzing class C extended-spectrum beta-lactamase ADC-33	CEPHALOSPORIN
Acinetobacter_baumannii_strain_CCF54.fasta	470.2284.con.0031	11783	12604	-	blaOXA-23	1-822/822	===============	0/0	100.00	100.00	ncbi	NG_049525.1	carbapenem-hydrolyzing class D beta-lactamase OXA-23	CARBAPENEM
Acinetobacter_baumannii_strain_CCF54.fasta	470.2284.con.0054	1774	2307	+	ant(2'')-Ia	1-534/534	===============	0/0	100.00	100.00	ncbi	NG_047387.1	aminoglycoside nucleotidyltransferase ANT(2'')-Ia	GENTAMICIN;KANAMYCIN;TOBRAMYCIN
Acinetobacter_baumannii_strain_CCF54.fasta	470.2284.con.0054	2365	3156	+	aadA2	1-792/792	===============	0/0	100.00	100.00	ncbi	NG_047343.1	ANT(3'')-Ia family aminoglycoside nucleotidyltransferase AadA2	STREPTOMYCIN
Acinetobacter_baumannii_strain_CCF54.fasta	470.2284.con.0054	3661	4500	+	sul1	1-840/840	===============	0/0	100.00	100.00	ncbi	NG_048082.1	sulfonamide-resistant dihydropteroate synthase Sul1	SULFONAMIDE
Acinetobacter_baumannii_strain_CCF54.fasta	470.2284.con.0056	103	882	-	aph(3')-VIa	1-780/780	===============	0/0	100.00	99.87	ncbi	NG_047448.1	aminoglycoside O-phosphotransferase APH(3')-VIa	AMIKACIN;KANAMYCIN
Acinetobacter_baumannii_strain_CCF54.fasta	470.2284.con.0084	197	1021	+	blaOXA-115	1-825/825	===============	0/0	100.00	99.88	ncbi	NG_049414.1	OXA-51 family carbapenem-hydrolyzing class D beta-lactamase OXA-115	CARBAPENEM
Acinetobacter_baumannii_strain_CCF55.fasta	470.2285.con.0013	2169	3008	-	sul1	1-840/840	===============	0/0	100.00	100.00	ncbi	NG_048082.1	sulfonamide-resistant dihydropteroate synthase Sul1	SULFONAMIDE
Acinetobacter_baumannii_strain_CCF55.fasta	470.2285.con.0013	3513	4304	-	aadA2	1-792/792	===============	0/0	100.00	100.00	ncbi	NG_047343.1	ANT(3'')-Ia family aminoglycoside nucleotidyltransferase AadA2	STREPTOMYCIN
Acinetobacter_baumannii_strain_CCF55.fasta	470.2285.con.0013	4362	4895	-	ant(2'')-Ia	1-534/534	===============	0/0	100.00	100.00	ncbi	NG_047387.1	aminoglycoside nucleotidyltransferase ANT(2'')-Ia	GENTAMICIN;KANAMYCIN;TOBRAMYCIN
Acinetobacter_baumannii_strain_CCF55.fasta	470.2285.con.0018	197	1021	+	blaOXA-115	1-825/825	===============	0/0	100.00	99.88	ncbi	NG_049414.1	OXA-51 family carbapenem-hydrolyzing class D beta-lactamase OXA-115	CARBAPENEM
Acinetobacter_baumannii_strain_CCF55.fasta	470.2285.con.0051	11783	12604	-	blaOXA-23	1-822/822	===============	0/0	100.00	100.00	ncbi	NG_049525.1	carbapenem-hydrolyzing class D beta-lactamase OXA-23	CARBAPENEM
Acinetobacter_baumannii_strain_CCF55.fasta	470.2285.con.0062	87	1241	+	blaADC-33	1-1155/1155	===============	0/0	100.00	100.00	ncbi	NG_056059.1	cefepime-hydrolyzing class C extended-spectrum beta-lactamase ADC-33	CEPHALOSPORIN
Acinetobacter_baumannii_strain_CCF55.fasta	470.2285.con.0073	103	882	-	aph(3')-VIa	1-780/780	===============	0/0	100.00	99.87	ncbi	NG_047448.1	aminoglycoside O-phosphotransferase APH(3')-VIa	AMIKACIN;KANAMYCIN
Acinetobacter_baumannii_strain_CCF57.fasta	470.2291.con.0017	87	1241	+	blaADC-33	1-1155/1155	===============	0/0	100.00	100.00	ncbi	NG_056059.1	cefepime-hydrolyzing class C extended-spectrum beta-lactamase ADC-33	CEPHALOSPORIN
Acinetobacter_baumannii_strain_CCF57.fasta	470.2291.con.0037	1774	2307	+	ant(2'')-Ia	1-534/534	===============	0/0	100.00	100.00	ncbi	NG_047387.1	aminoglycoside nucleotidyltransferase ANT(2'')-Ia	GENTAMICIN;KANAMYCIN;TOBRAMYCIN
Acinetobacter_baumannii_strain_CCF57.fasta	470.2291.con.0037	2365	3156	+	aadA2	1-792/792	===============	0/0	100.00	100.00	ncbi	NG_047343.1	ANT(3'')-Ia family aminoglycoside nucleotidyltransferase AadA2	STREPTOMYCIN
Acinetobacter_baumannii_strain_CCF57.fasta	470.2291.con.0037	3661	4500	+	sul1	1-840/840	===============	0/0	100.00	100.00	ncbi	NG_048082.1	sulfonamide-resistant dihydropteroate synthase Sul1	SULFONAMIDE
Acinetobacter_baumannii_strain_CCF57.fasta	470.2291.con.0052	11783	12604	-	blaOXA-23	1-822/822	===============	0/0	100.00	100.00	ncbi	NG_049525.1	carbapenem-hydrolyzing class D beta-lactamase OXA-23	CARBAPENEM
Acinetobacter_baumannii_strain_CCF57.fasta	470.2291.con.0054	103	882	-	aph(3')-VIa	1-780/780	===============	0/0	100.00	99.87	ncbi	NG_047448.1	aminoglycoside O-phosphotransferase APH(3')-VIa	AMIKACIN;KANAMYCIN
Acinetobacter_baumannii_strain_CCF57.fasta	470.2291.con.0076	197	1021	+	blaOXA-115	1-825/825	===============	0/0	100.00	99.88	ncbi	NG_049414.1	OXA-51 family carbapenem-hydrolyzing class D beta-lactamase OXA-115	CARBAPENEM
Acinetobacter_baumannii_strain_CCF58.fasta	470.2292.con.0004	197	1021	+	blaOXA-115	1-825/825	===============	0/0	100.00	99.88	ncbi	NG_049414.1	OXA-51 family carbapenem-hydrolyzing class D beta-lactamase OXA-115	CARBAPENEM
Acinetobacter_baumannii_strain_CCF58.fasta	470.2292.con.0008	103	882	-	aph(3')-VIa	1-780/780	===============	0/0	100.00	99.87	ncbi	NG_047448.1	aminoglycoside O-phosphotransferase APH(3')-VIa	AMIKACIN;KANAMYCIN
Acinetobacter_baumannii_strain_CCF58.fasta	470.2292.con.0056	20830	21984	-	blaADC-33	1-1155/1155	===============	0/0	100.00	100.00	ncbi	NG_056059.1	cefepime-hydrolyzing class C extended-spectrum beta-lactamase ADC-33	CEPHALOSPORIN
Acinetobacter_baumannii_strain_CCF58.fasta	470.2292.con.0060	11783	12604	-	blaOXA-23	1-822/822	===============	0/0	100.00	100.00	ncbi	NG_049525.1	carbapenem-hydrolyzing class D beta-lactamase OXA-23	CARBAPENEM
Acinetobacter_baumannii_strain_CCF58.fasta	470.2292.con.0065	1774	2307	+	ant(2'')-Ia	1-534/534	===============	0/0	100.00	100.00	ncbi	NG_047387.1	aminoglycoside nucleotidyltransferase ANT(2'')-Ia	GENTAMICIN;KANAMYCIN;TOBRAMYCIN
Acinetobacter_baumannii_strain_CCF58.fasta	470.2292.con.0065	2365	3156	+	aadA2	1-792/792	===============	0/0	100.00	100.00	ncbi	NG_047343.1	ANT(3'')-Ia family aminoglycoside nucleotidyltransferase AadA2	STREPTOMYCIN
Acinetobacter_baumannii_strain_CCF58.fasta	470.2292.con.0065	3661	4500	+	sul1	1-840/840	===============	0/0	100.00	100.00	ncbi	NG_048082.1	sulfonamide-resistant dihydropteroate synthase Sul1	SULFONAMIDE
Acinetobacter_baumannii_strain_CCF59.fasta	470.2293.con.0055	11971	12795	-	blaOXA-115	1-825/825	===============	0/0	100.00	99.88	ncbi	NG_049414.1	OXA-51 family carbapenem-hydrolyzing class D beta-lactamase OXA-115	CARBAPENEM
Acinetobacter_baumannii_strain_CCF59.fasta	470.2293.con.0062	2169	3008	-	sul1	1-840/840	===============	0/0	100.00	100.00	ncbi	NG_048082.1	sulfonamide-resistant dihydropteroate synthase Sul1	SULFONAMIDE
Acinetobacter_baumannii_strain_CCF59.fasta	470.2293.con.0062	3513	4304	-	aadA2	1-792/792	===============	0/0	100.00	100.00	ncbi	NG_047343.1	ANT(3'')-Ia family aminoglycoside nucleotidyltransferase AadA2	STREPTOMYCIN
Acinetobacter_baumannii_strain_CCF59.fasta	470.2293.con.0062	4362	4895	-	ant(2'')-Ia	1-534/534	===============	0/0	100.00	100.00	ncbi	NG_047387.1	aminoglycoside nucleotidyltransferase ANT(2'')-Ia	GENTAMICIN;KANAMYCIN;TOBRAMYCIN
Acinetobacter_baumannii_strain_CCF59.fasta	470.2293.con.0088	87	1241	+	blaADC-33	1-1155/1155	===============	0/0	100.00	100.00	ncbi	NG_056059.1	cefepime-hydrolyzing class C extended-spectrum beta-lactamase ADC-33	CEPHALOSPORIN
Acinetobacter_baumannii_strain_CCF59.fasta	470.2293.con.0099	13096	13917	-	blaOXA-23	1-822/822	===============	0/0	100.00	100.00	ncbi	NG_049525.1	carbapenem-hydrolyzing class D beta-lactamase OXA-23	CARBAPENEM
Acinetobacter_baumannii_strain_CCF59.fasta	470.2293.con.0107	98	982	-	mph(E)	1-885/885	===============	0/0	100.00	100.00	ncbi	NG_064660.1	Mph(E) family macrolide 2'-phosphotransferase	MACROLIDE
Acinetobacter_baumannii_strain_CCF59.fasta	470.2293.con.0107	1038	2513	-	msr(E)	1-1476/1476	===============	0/0	100.00	100.00	ncbi	NG_048007.1	ABC-F type ribosomal protection protein Msr(E)	MACROLIDE
Acinetobacter_baumannii_strain_CCF59.fasta	470.2293.con.0109	103	882	-	aph(3')-VIa	1-780/780	===============	0/0	100.00	99.87	ncbi	NG_047448.1	aminoglycoside O-phosphotransferase APH(3')-VIa	AMIKACIN;KANAMYCIN
Acinetobacter_baumannii_strain_CCF5.fasta	470.2246.con.0006	197	1021	+	blaOXA-115	1-825/825	===============	0/0	100.00	99.88	ncbi	NG_049414.1	OXA-51 family carbapenem-hydrolyzing class D beta-lactamase OXA-115	CARBAPENEM
Acinetobacter_baumannii_strain_CCF5.fasta	470.2246.con.0060	3837	4658	-	blaOXA-23	1-822/822	===============	0/0	100.00	100.00	ncbi	NG_049525.1	carbapenem-hydrolyzing class D beta-lactamase OXA-23	CARBAPENEM
Acinetobacter_baumannii_strain_CCF5.fasta	470.2246.con.0102	1774	2307	+	ant(2'')-Ia	1-534/534	===============	0/0	100.00	100.00	ncbi	NG_047387.1	aminoglycoside nucleotidyltransferase ANT(2'')-Ia	GENTAMICIN;KANAMYCIN;TOBRAMYCIN
Acinetobacter_baumannii_strain_CCF5.fasta	470.2246.con.0102	2365	3156	+	aadA2	1-792/792	===============	0/0	100.00	100.00	ncbi	NG_047343.1	ANT(3'')-Ia family aminoglycoside nucleotidyltransferase AadA2	STREPTOMYCIN
Acinetobacter_baumannii_strain_CCF5.fasta	470.2246.con.0102	3661	4500	+	sul1	1-840/840	===============	0/0	100.00	100.00	ncbi	NG_048082.1	sulfonamide-resistant dihydropteroate synthase Sul1	SULFONAMIDE
Acinetobacter_baumannii_strain_CCF5.fasta	470.2246.con.0108	87	1241	+	blaADC-233	1-1155/1155	===============	0/0	100.00	100.00	ncbi	NG_067204.1	class C beta-lactamase ADC-233	CEPHALOSPORIN
Acinetobacter_baumannii_strain_CCF60.fasta	470.2294.con.0024	11783	12604	-	blaOXA-23	1-822/822	===============	0/0	100.00	100.00	ncbi	NG_049525.1	carbapenem-hydrolyzing class D beta-lactamase OXA-23	CARBAPENEM
Acinetobacter_baumannii_strain_CCF60.fasta	470.2294.con.0066	1774	2307	+	ant(2'')-Ia	1-534/534	===============	0/0	100.00	100.00	ncbi	NG_047387.1	aminoglycoside nucleotidyltransferase ANT(2'')-Ia	GENTAMICIN;KANAMYCIN;TOBRAMYCIN
Acinetobacter_baumannii_strain_CCF60.fasta	470.2294.con.0066	2365	3156	+	aadA2	1-792/792	===============	0/0	100.00	100.00	ncbi	NG_047343.1	ANT(3'')-Ia family aminoglycoside nucleotidyltransferase AadA2	STREPTOMYCIN
Acinetobacter_baumannii_strain_CCF60.fasta	470.2294.con.0066	3661	4500	+	sul1	1-840/840	===============	0/0	100.00	100.00	ncbi	NG_048082.1	sulfonamide-resistant dihydropteroate synthase Sul1	SULFONAMIDE
Acinetobacter_baumannii_strain_CCF60.fasta	470.2294.con.0067	197	1021	+	blaOXA-115	1-825/825	===============	0/0	100.00	99.88	ncbi	NG_049414.1	OXA-51 family carbapenem-hydrolyzing class D beta-lactamase OXA-115	CARBAPENEM
Acinetobacter_baumannii_strain_CCF60.fasta	470.2294.con.0070	171	950	+	aph(3')-VIa	1-780/780	===============	0/0	100.00	99.87	ncbi	NG_047448.1	aminoglycoside O-phosphotransferase APH(3')-VIa	AMIKACIN;KANAMYCIN
Acinetobacter_baumannii_strain_CCF60.fasta	470.2294.con.0113	87	1241	+	blaADC-33	1-1155/1155	===============	0/0	100.00	100.00	ncbi	NG_056059.1	cefepime-hydrolyzing class C extended-spectrum beta-lactamase ADC-33	CEPHALOSPORIN
Acinetobacter_baumannii_strain_CCF62.fasta	470.2295.con.0007	65501	66325	-	blaOXA-80	1-825/825	===============	0/0	100.00	100.00	ncbi	NG_049821.1	OXA-51 family carbapenem-hydrolyzing class D beta-lactamase OXA-80	CARBAPENEM
Acinetobacter_baumannii_strain_CCF62.fasta	470.2295.con.0011	67416	68243	+	blaOXA-24	1-828/828	===============	0/0	100.00	100.00	ncbi	NG_049534.1	carbapenem-hydrolyzing class D beta-lactamase OXA-24	CARBAPENEM
Acinetobacter_baumannii_strain_CCF62.fasta	470.2295.con.0020	777	1637	+	blaTEM-12	1-861/861	===============	0/0	100.00	99.88	ncbi	NG_050163.1	class A extended-spectrum beta-lactamase TEM-12	CEPHALOSPORIN
Acinetobacter_baumannii_strain_CCF62.fasta	470.2295.con.0027	87	1238	+	blaADC-30	1-1152/1152	===============	0/0	100.00	100.00	ncbi	NG_048652.1	class C extended-spectrum beta-lactamase ADC-30	CEPHALOSPORIN
Acinetobacter_baumannii_strain_CCF62.fasta	470.2295.con.0030	4229	5113	-	mph(E)	1-885/885	===============	0/0	100.00	100.00	ncbi	NG_064660.1	Mph(E) family macrolide 2'-phosphotransferase	MACROLIDE
Acinetobacter_baumannii_strain_CCF62.fasta	470.2295.con.0030	5169	6644	-	msr(E)	1-1476/1476	===============	0/0	100.00	100.00	ncbi	NG_048007.1	ABC-F type ribosomal protection protein Msr(E)	MACROLIDE
Acinetobacter_baumannii_strain_CCF62.fasta	470.2295.con.0030	8943	9716	-	armA	1-774/774	===============	0/0	100.00	100.00	ncbi	NG_047476.1	ArmA family 16S rRNA (guanine(1405)-N(7))-methyltransferase	GENTAMICIN
Acinetobacter_baumannii_strain_CCF62.fasta	470.2295.con.0030	13061	13900	-	sul1	1-840/840	===============	0/0	100.00	100.00	ncbi	NG_048082.1	sulfonamide-resistant dihydropteroate synthase Sul1	SULFONAMIDE
Acinetobacter_baumannii_strain_CCF62.fasta	470.2295.con.0030	14405	15196	-	aadA1	1-792/792	===============	0/0	100.00	99.87	ncbi	NG_052266.1	ANT(3'')-Ia family aminoglycoside nucleotidyltransferase AadA1	STREPTOMYCIN
Acinetobacter_baumannii_strain_CCF62.fasta	470.2295.con.0030	15254	15886	-	catB8	1-633/633	===============	0/0	100.00	100.00	ncbi	NG_047616.1	type B-3 chloramphenicol O-acetyltransferase CatB8	CHLORAMPHENICOL
Acinetobacter_baumannii_strain_CCF62.fasta	470.2295.con.0030	15979	16533	-	aac(6')-Ib'	1-555/555	===============	0/0	100.00	100.00	ncbi	NG_051695.1	aminoglycoside N-acetyltransferase AAC(6')-Ib'	GENTAMICIN
Acinetobacter_baumannii_strain_CCF62.fasta	470.2295.con.0035	957	1772	-	sul2	1-816/816	===============	0/0	100.00	100.00	ncbi	NG_051852.1	sulfonamide-resistant dihydropteroate synthase Sul2	SULFONAMIDE
Acinetobacter_baumannii_strain_CCF62.fasta	470.2295.con.0042	59266	60079	+	aph(3'')-Ib	15-828/828	===============	0/0	98.31	99.88	ncbi	NG_056002.2	aminoglycoside O-phosphotransferase APH(3'')-Ib	STREPTOMYCIN
Acinetobacter_baumannii_strain_CCF62.fasta	470.2295.con.0042	60079	60915	+	aph(6)-Id	1-837/837	===============	0/0	100.00	100.00	ncbi	NG_047464.1	aminoglycoside O-phosphotransferase APH(6)-Id	STREPTOMYCIN
Acinetobacter_baumannii_strain_CCF62.fasta	470.2295.con.0042	64288	65487	+	tet(B)	1-1200/1206	===============	0/0	99.50	100.00	ncbi	NG_048161.1	tetracycline efflux MFS transporter Tet(B)	TETRACYCLINE
Acinetobacter_baumannii_strain_CCF62.fasta	470.2295.con.0055	450	1265	-	aph(3')-Ia	1-816/816	===============	0/0	100.00	100.00	ncbi	NG_047431.1	aminoglycoside O-phosphotransferase APH(3')-Ia	KANAMYCIN
Acinetobacter_baumannii_strain_CCF62.fasta	470.2295.con.0070	35653	36441	-	ant(3'')-IIa	1-789/789	===============	0/0	100.00	98.61	ncbi	NG_054646.1	aminoglycoside nucleotidyltransferase ANT(3'')-IIa	SPECTINOMYCIN;STREPTOMYCIN
Acinetobacter_baumannii_strain_CCF63.fasta	470.2296.con.0032	87	1241	+	blaADC-224	1-1155/1155	===============	0/0	100.00	100.00	ncbi	NG_067195.1	class C beta-lactamase ADC-224	CEPHALOSPORIN
Acinetobacter_baumannii_strain_CCF63.fasta	470.2296.con.0041	1774	2307	+	ant(2'')-Ia	1-534/534	===============	0/0	100.00	100.00	ncbi	NG_047387.1	aminoglycoside nucleotidyltransferase ANT(2'')-Ia	GENTAMICIN;KANAMYCIN;TOBRAMYCIN
Acinetobacter_baumannii_strain_CCF63.fasta	470.2296.con.0041	2365	3156	+	aadA2	1-792/792	===============	0/0	100.00	100.00	ncbi	NG_047343.1	ANT(3'')-Ia family aminoglycoside nucleotidyltransferase AadA2	STREPTOMYCIN
Acinetobacter_baumannii_strain_CCF63.fasta	470.2296.con.0041	3661	4500	+	sul1	1-840/840	===============	0/0	100.00	100.00	ncbi	NG_048082.1	sulfonamide-resistant dihydropteroate synthase Sul1	SULFONAMIDE
Acinetobacter_baumannii_strain_CCF63.fasta	470.2296.con.0067	103	882	-	aph(3')-VIa	1-780/780	===============	0/0	100.00	99.87	ncbi	NG_047448.1	aminoglycoside O-phosphotransferase APH(3')-VIa	AMIKACIN;KANAMYCIN
Acinetobacter_baumannii_strain_CCF63.fasta	470.2296.con.0081	197	1021	+	blaOXA-115	1-825/825	===============	0/0	100.00	99.88	ncbi	NG_049414.1	OXA-51 family carbapenem-hydrolyzing class D beta-lactamase OXA-115	CARBAPENEM
Acinetobacter_baumannii_strain_CCF63.fasta	470.2296.con.0093	11783	12604	-	blaOXA-23	1-822/822	===============	0/0	100.00	100.00	ncbi	NG_049525.1	carbapenem-hydrolyzing class D beta-lactamase OXA-23	CARBAPENEM
Acinetobacter_baumannii_strain_CCF64.fasta	470.2297.con.0015	20830	21984	-	blaADC-33	1-1155/1155	===============	0/0	100.00	100.00	ncbi	NG_056059.1	cefepime-hydrolyzing class C extended-spectrum beta-lactamase ADC-33	CEPHALOSPORIN
Acinetobacter_baumannii_strain_CCF64.fasta	470.2297.con.0110	2169	3008	-	sul1	1-840/840	===============	0/0	100.00	100.00	ncbi	NG_048082.1	sulfonamide-resistant dihydropteroate synthase Sul1	SULFONAMIDE
Acinetobacter_baumannii_strain_CCF64.fasta	470.2297.con.0110	3513	4304	-	aadA2	1-792/792	===============	0/0	100.00	100.00	ncbi	NG_047343.1	ANT(3'')-Ia family aminoglycoside nucleotidyltransferase AadA2	STREPTOMYCIN
Acinetobacter_baumannii_strain_CCF64.fasta	470.2297.con.0110	4362	4895	-	ant(2'')-Ia	1-534/534	===============	0/0	100.00	100.00	ncbi	NG_047387.1	aminoglycoside nucleotidyltransferase ANT(2'')-Ia	GENTAMICIN;KANAMYCIN;TOBRAMYCIN
Acinetobacter_baumannii_strain_CCF64.fasta	470.2297.con.0122	83	907	+	blaOXA-115	1-825/825	===============	0/0	100.00	99.88	ncbi	NG_049414.1	OXA-51 family carbapenem-hydrolyzing class D beta-lactamase OXA-115	CARBAPENEM
Acinetobacter_baumannii_strain_CCF64.fasta	470.2297.con.0130	11783	12604	-	blaOXA-23	1-822/822	===============	0/0	100.00	100.00	ncbi	NG_049525.1	carbapenem-hydrolyzing class D beta-lactamase OXA-23	CARBAPENEM
Acinetobacter_baumannii_strain_CCF65.fasta	470.2300.con.0008	103	882	-	aph(3')-VIa	1-780/780	===============	0/0	100.00	99.87	ncbi	NG_047448.1	aminoglycoside O-phosphotransferase APH(3')-VIa	AMIKACIN;KANAMYCIN
Acinetobacter_baumannii_strain_CCF65.fasta	470.2300.con.0022	1774	2307	+	ant(2'')-Ia	1-534/534	===============	0/0	100.00	100.00	ncbi	NG_047387.1	aminoglycoside nucleotidyltransferase ANT(2'')-Ia	GENTAMICIN;KANAMYCIN;TOBRAMYCIN
Acinetobacter_baumannii_strain_CCF65.fasta	470.2300.con.0022	2365	3156	+	aadA2	1-792/792	===============	0/0	100.00	100.00	ncbi	NG_047343.1	ANT(3'')-Ia family aminoglycoside nucleotidyltransferase AadA2	STREPTOMYCIN
Acinetobacter_baumannii_strain_CCF65.fasta	470.2300.con.0022	3661	4500	+	sul1	1-840/840	===============	0/0	100.00	100.00	ncbi	NG_048082.1	sulfonamide-resistant dihydropteroate synthase Sul1	SULFONAMIDE
Acinetobacter_baumannii_strain_CCF65.fasta	470.2300.con.0047	197	1021	+	blaOXA-115	1-825/825	===============	0/0	100.00	99.88	ncbi	NG_049414.1	OXA-51 family carbapenem-hydrolyzing class D beta-lactamase OXA-115	CARBAPENEM
Acinetobacter_baumannii_strain_CCF65.fasta	470.2300.con.0104	87	1241	+	blaADC-33	1-1155/1155	===============	0/0	100.00	100.00	ncbi	NG_056059.1	cefepime-hydrolyzing class C extended-spectrum beta-lactamase ADC-33	CEPHALOSPORIN
Acinetobacter_baumannii_strain_CCF65.fasta	470.2300.con.0114	11783	12604	-	blaOXA-23	1-822/822	===============	0/0	100.00	100.00	ncbi	NG_049525.1	carbapenem-hydrolyzing class D beta-lactamase OXA-23	CARBAPENEM
Acinetobacter_baumannii_strain_CCF66.fasta	470.2298.con.0039	20830	21984	-	blaADC-33	1-1155/1155	===============	0/0	100.00	100.00	ncbi	NG_056059.1	cefepime-hydrolyzing class C extended-spectrum beta-lactamase ADC-33	CEPHALOSPORIN
Acinetobacter_baumannii_strain_CCF66.fasta	470.2298.con.0052	11783	12604	-	blaOXA-23	1-822/822	===============	0/0	100.00	100.00	ncbi	NG_049525.1	carbapenem-hydrolyzing class D beta-lactamase OXA-23	CARBAPENEM
Acinetobacter_baumannii_strain_CCF66.fasta	470.2298.con.0061	2169	3008	-	sul1	1-840/840	===============	0/0	100.00	100.00	ncbi	NG_048082.1	sulfonamide-resistant dihydropteroate synthase Sul1	SULFONAMIDE
Acinetobacter_baumannii_strain_CCF66.fasta	470.2298.con.0061	3513	4304	-	aadA2	1-792/792	===============	0/0	100.00	100.00	ncbi	NG_047343.1	ANT(3'')-Ia family aminoglycoside nucleotidyltransferase AadA2	STREPTOMYCIN
Acinetobacter_baumannii_strain_CCF66.fasta	470.2298.con.0061	4362	4895	-	ant(2'')-Ia	1-534/534	===============	0/0	100.00	100.00	ncbi	NG_047387.1	aminoglycoside nucleotidyltransferase ANT(2'')-Ia	GENTAMICIN;KANAMYCIN;TOBRAMYCIN
Acinetobacter_baumannii_strain_CCF66.fasta	470.2298.con.0074	103	882	-	aph(3')-VIa	1-780/780	===============	0/0	100.00	99.87	ncbi	NG_047448.1	aminoglycoside O-phosphotransferase APH(3')-VIa	AMIKACIN;KANAMYCIN
Acinetobacter_baumannii_strain_CCF66.fasta	470.2298.con.0077	59266	60079	+	aph(3'')-Ib	15-828/828	===============	0/0	98.31	99.88	ncbi	NG_056002.2	aminoglycoside O-phosphotransferase APH(3'')-Ib	STREPTOMYCIN
Acinetobacter_baumannii_strain_CCF66.fasta	470.2298.con.0077	60079	60915	+	aph(6)-Id	1-837/837	===============	0/0	100.00	100.00	ncbi	NG_047464.1	aminoglycoside O-phosphotransferase APH(6)-Id	STREPTOMYCIN
Acinetobacter_baumannii_strain_CCF66.fasta	470.2298.con.0077	64288	65487	+	tet(B)	1-1200/1206	===============	0/0	99.50	100.00	ncbi	NG_048161.1	tetracycline efflux MFS transporter Tet(B)	TETRACYCLINE
Acinetobacter_baumannii_strain_CCF66.fasta	470.2298.con.0100	197	1021	+	blaOXA-115	1-825/825	===============	0/0	100.00	99.88	ncbi	NG_049414.1	OXA-51 family carbapenem-hydrolyzing class D beta-lactamase OXA-115	CARBAPENEM
Acinetobacter_baumannii_strain_CCF67.fasta	470.2301.con.0010	20830	21984	-	blaADC-33	1-1155/1155	===============	0/0	100.00	100.00	ncbi	NG_056059.1	cefepime-hydrolyzing class C extended-spectrum beta-lactamase ADC-33	CEPHALOSPORIN
Acinetobacter_baumannii_strain_CCF67.fasta	470.2301.con.0036	197	1021	+	blaOXA-115	1-825/825	===============	0/0	100.00	99.88	ncbi	NG_049414.1	OXA-51 family carbapenem-hydrolyzing class D beta-lactamase OXA-115	CARBAPENEM
Acinetobacter_baumannii_strain_CCF67.fasta	470.2301.con.0096	103	882	-	aph(3')-VIa	1-780/780	===============	0/0	100.00	99.87	ncbi	NG_047448.1	aminoglycoside O-phosphotransferase APH(3')-VIa	AMIKACIN;KANAMYCIN
Acinetobacter_baumannii_strain_CCF67.fasta	470.2301.con.0104	1774	2307	+	ant(2'')-Ia	1-534/534	===============	0/0	100.00	100.00	ncbi	NG_047387.1	aminoglycoside nucleotidyltransferase ANT(2'')-Ia	GENTAMICIN;KANAMYCIN;TOBRAMYCIN
Acinetobacter_baumannii_strain_CCF67.fasta	470.2301.con.0104	2365	3156	+	aadA2	1-792/792	===============	0/0	100.00	100.00	ncbi	NG_047343.1	ANT(3'')-Ia family aminoglycoside nucleotidyltransferase AadA2	STREPTOMYCIN
Acinetobacter_baumannii_strain_CCF67.fasta	470.2301.con.0104	3661	4500	+	sul1	1-840/840	===============	0/0	100.00	100.00	ncbi	NG_048082.1	sulfonamide-resistant dihydropteroate synthase Sul1	SULFONAMIDE
Acinetobacter_baumannii_strain_CCF67.fasta	470.2301.con.0107	11783	12604	-	blaOXA-23	1-822/822	===============	0/0	100.00	100.00	ncbi	NG_049525.1	carbapenem-hydrolyzing class D beta-lactamase OXA-23	CARBAPENEM
Acinetobacter_baumannii_strain_CCF68.fasta	470.2299.con.0001	11783	12604	-	blaOXA-23	1-822/822	===============	0/0	100.00	100.00	ncbi	NG_049525.1	carbapenem-hydrolyzing class D beta-lactamase OXA-23	CARBAPENEM
Acinetobacter_baumannii_strain_CCF68.fasta	470.2299.con.0005	197	1021	+	blaOXA-115	1-825/825	===============	0/0	100.00	99.88	ncbi	NG_049414.1	OXA-51 family carbapenem-hydrolyzing class D beta-lactamase OXA-115	CARBAPENEM
Acinetobacter_baumannii_strain_CCF68.fasta	470.2299.con.0092	87	1241	+	blaADC-33	1-1155/1155	===============	0/0	100.00	100.00	ncbi	NG_056059.1	cefepime-hydrolyzing class C extended-spectrum beta-lactamase ADC-33	CEPHALOSPORIN
Acinetobacter_baumannii_strain_CCF68.fasta	470.2299.con.0096	103	882	-	aph(3')-VIa	1-780/780	===============	0/0	100.00	99.87	ncbi	NG_047448.1	aminoglycoside O-phosphotransferase APH(3')-VIa	AMIKACIN;KANAMYCIN
Acinetobacter_baumannii_strain_CCF68.fasta	470.2299.con.0097	1774	2307	+	ant(2'')-Ia	1-534/534	===============	0/0	100.00	100.00	ncbi	NG_047387.1	aminoglycoside nucleotidyltransferase ANT(2'')-Ia	GENTAMICIN;KANAMYCIN;TOBRAMYCIN
Acinetobacter_baumannii_strain_CCF68.fasta	470.2299.con.0097	2365	3156	+	aadA2	1-792/792	===============	0/0	100.00	100.00	ncbi	NG_047343.1	ANT(3'')-Ia family aminoglycoside nucleotidyltransferase AadA2	STREPTOMYCIN
Acinetobacter_baumannii_strain_CCF68.fasta	470.2299.con.0097	3661	4500	+	sul1	1-840/840	===============	0/0	100.00	100.00	ncbi	NG_048082.1	sulfonamide-resistant dihydropteroate synthase Sul1	SULFONAMIDE
Acinetobacter_baumannii_strain_CCF69.fasta	470.2302.con.0025	1774	2307	+	ant(2'')-Ia	1-534/534	===============	0/0	100.00	100.00	ncbi	NG_047387.1	aminoglycoside nucleotidyltransferase ANT(2'')-Ia	GENTAMICIN;KANAMYCIN;TOBRAMYCIN
Acinetobacter_baumannii_strain_CCF69.fasta	470.2302.con.0025	2365	3156	+	aadA2	1-792/792	===============	0/0	100.00	100.00	ncbi	NG_047343.1	ANT(3'')-Ia family aminoglycoside nucleotidyltransferase AadA2	STREPTOMYCIN
Acinetobacter_baumannii_strain_CCF69.fasta	470.2302.con.0025	3661	4500	+	sul1	1-840/840	===============	0/0	100.00	100.00	ncbi	NG_048082.1	sulfonamide-resistant dihydropteroate synthase Sul1	SULFONAMIDE
Acinetobacter_baumannii_strain_CCF69.fasta	470.2302.con.0054	217	1038	+	blaOXA-23	1-822/822	===============	0/0	100.00	100.00	ncbi	NG_049525.1	carbapenem-hydrolyzing class D beta-lactamase OXA-23	CARBAPENEM
Acinetobacter_baumannii_strain_CCF69.fasta	470.2302.con.0059	6446	7270	-	blaOXA-115	1-825/825	===============	0/0	100.00	99.88	ncbi	NG_049414.1	OXA-51 family carbapenem-hydrolyzing class D beta-lactamase OXA-115	CARBAPENEM
Acinetobacter_baumannii_strain_CCF69.fasta	470.2302.con.0073	171	950	+	aph(3')-VIa	1-780/780	===============	0/0	100.00	99.87	ncbi	NG_047448.1	aminoglycoside O-phosphotransferase APH(3')-VIa	AMIKACIN;KANAMYCIN
Acinetobacter_baumannii_strain_CCF69.fasta	470.2302.con.0089	20830	21984	-	blaADC-33	1-1155/1155	===============	0/0	100.00	100.00	ncbi	NG_056059.1	cefepime-hydrolyzing class C extended-spectrum beta-lactamase ADC-33	CEPHALOSPORIN
Acinetobacter_baumannii_strain_CCF6.fasta	470.2247.con.0022	311	1135	+	blaOXA-115	1-825/825	===============	0/0	100.00	99.88	ncbi	NG_049414.1	OXA-51 family carbapenem-hydrolyzing class D beta-lactamase OXA-115	CARBAPENEM
Acinetobacter_baumannii_strain_CCF6.fasta	470.2247.con.0029	87	1241	+	blaADC-33	1-1155/1155	===============	0/0	100.00	100.00	ncbi	NG_056059.1	cefepime-hydrolyzing class C extended-spectrum beta-lactamase ADC-33	CEPHALOSPORIN
Acinetobacter_baumannii_strain_CCF6.fasta	470.2247.con.0085	11783	12604	-	blaOXA-23	1-822/822	===============	0/0	100.00	100.00	ncbi	NG_049525.1	carbapenem-hydrolyzing class D beta-lactamase OXA-23	CARBAPENEM
Acinetobacter_baumannii_strain_CCF6.fasta	470.2247.con.0098	103	882	-	aph(3')-VIa	1-780/780	===============	0/0	100.00	99.87	ncbi	NG_047448.1	aminoglycoside O-phosphotransferase APH(3')-VIa	AMIKACIN;KANAMYCIN
Acinetobacter_baumannii_strain_CCF6.fasta	470.2247.con.0116	2169	3008	-	sul1	1-840/840	===============	0/0	100.00	100.00	ncbi	NG_048082.1	sulfonamide-resistant dihydropteroate synthase Sul1	SULFONAMIDE
Acinetobacter_baumannii_strain_CCF6.fasta	470.2247.con.0116	3513	4304	-	aadA2	1-792/792	===============	0/0	100.00	100.00	ncbi	NG_047343.1	ANT(3'')-Ia family aminoglycoside nucleotidyltransferase AadA2	STREPTOMYCIN
Acinetobacter_baumannii_strain_CCF6.fasta	470.2247.con.0116	4362	4895	-	ant(2'')-Ia	1-534/534	===============	0/0	100.00	100.00	ncbi	NG_047387.1	aminoglycoside nucleotidyltransferase ANT(2'')-Ia	GENTAMICIN;KANAMYCIN;TOBRAMYCIN
Acinetobacter_baumannii_strain_CCF70.fasta	470.2303.con.0001	197	1021	+	blaOXA-115	1-825/825	===============	0/0	100.00	99.88	ncbi	NG_049414.1	OXA-51 family carbapenem-hydrolyzing class D beta-lactamase OXA-115	CARBAPENEM
Acinetobacter_baumannii_strain_CCF70.fasta	470.2303.con.0005	20830	21984	-	blaADC-33	1-1155/1155	===============	0/0	100.00	100.00	ncbi	NG_056059.1	cefepime-hydrolyzing class C extended-spectrum beta-lactamase ADC-33	CEPHALOSPORIN
Acinetobacter_baumannii_strain_CCF70.fasta	470.2303.con.0019	1774	2307	+	ant(2'')-Ia	1-534/534	===============	0/0	100.00	100.00	ncbi	NG_047387.1	aminoglycoside nucleotidyltransferase ANT(2'')-Ia	GENTAMICIN;KANAMYCIN;TOBRAMYCIN
Acinetobacter_baumannii_strain_CCF70.fasta	470.2303.con.0019	2365	3156	+	aadA2	1-792/792	===============	0/0	100.00	100.00	ncbi	NG_047343.1	ANT(3'')-Ia family aminoglycoside nucleotidyltransferase AadA2	STREPTOMYCIN
Acinetobacter_baumannii_strain_CCF70.fasta	470.2303.con.0019	3661	4500	+	sul1	1-840/840	===============	0/0	100.00	100.00	ncbi	NG_048082.1	sulfonamide-resistant dihydropteroate synthase Sul1	SULFONAMIDE
Acinetobacter_baumannii_strain_CCF70.fasta	470.2303.con.0034	11783	12604	-	blaOXA-23	1-822/822	===============	0/0	100.00	100.00	ncbi	NG_049525.1	carbapenem-hydrolyzing class D beta-lactamase OXA-23	CARBAPENEM
Acinetobacter_baumannii_strain_CCF70.fasta	470.2303.con.0090	103	882	-	aph(3')-VIa	1-780/780	===============	0/0	100.00	99.87	ncbi	NG_047448.1	aminoglycoside O-phosphotransferase APH(3')-VIa	AMIKACIN;KANAMYCIN
Acinetobacter_baumannii_strain_CCF72.fasta	470.2304.con.0012	20830	21984	-	blaADC-33	1-1155/1155	===============	0/0	100.00	100.00	ncbi	NG_056059.1	cefepime-hydrolyzing class C extended-spectrum beta-lactamase ADC-33	CEPHALOSPORIN
Acinetobacter_baumannii_strain_CCF72.fasta	470.2304.con.0055	1774	2307	+	ant(2'')-Ia	1-534/534	===============	0/0	100.00	100.00	ncbi	NG_047387.1	aminoglycoside nucleotidyltransferase ANT(2'')-Ia	GENTAMICIN;KANAMYCIN;TOBRAMYCIN
Acinetobacter_baumannii_strain_CCF72.fasta	470.2304.con.0055	2365	3156	+	aadA2	1-792/792	===============	0/0	100.00	100.00	ncbi	NG_047343.1	ANT(3'')-Ia family aminoglycoside nucleotidyltransferase AadA2	STREPTOMYCIN
Acinetobacter_baumannii_strain_CCF72.fasta	470.2304.con.0055	3661	4500	+	sul1	1-840/840	===============	0/0	100.00	100.00	ncbi	NG_048082.1	sulfonamide-resistant dihydropteroate synthase Sul1	SULFONAMIDE
Acinetobacter_baumannii_strain_CCF72.fasta	470.2304.con.0066	11783	12604	-	blaOXA-23	1-822/822	===============	0/0	100.00	100.00	ncbi	NG_049525.1	carbapenem-hydrolyzing class D beta-lactamase OXA-23	CARBAPENEM
Acinetobacter_baumannii_strain_CCF72.fasta	470.2304.con.0074	171	950	+	aph(3')-VIa	1-780/780	===============	0/0	100.00	99.87	ncbi	NG_047448.1	aminoglycoside O-phosphotransferase APH(3')-VIa	AMIKACIN;KANAMYCIN
Acinetobacter_baumannii_strain_CCF72.fasta	470.2304.con.0121	197	1021	+	blaOXA-115	1-825/825	===============	0/0	100.00	99.88	ncbi	NG_049414.1	OXA-51 family carbapenem-hydrolyzing class D beta-lactamase OXA-115	CARBAPENEM
Acinetobacter_baumannii_strain_CCF73.fasta	470.2305.con.0023	65456	66280	-	blaOXA-66	1-825/825	===============	0/0	100.00	100.00	ncbi	NG_049806.1	OXA-51 family carbapenem-hydrolyzing class D beta-lactamase OXA-66	CARBAPENEM
Acinetobacter_baumannii_strain_CCF73.fasta	470.2305.con.0024	4229	5113	-	mph(E)	1-885/885	===============	0/0	100.00	100.00	ncbi	NG_064660.1	Mph(E) family macrolide 2'-phosphotransferase	MACROLIDE
Acinetobacter_baumannii_strain_CCF73.fasta	470.2305.con.0024	5169	6644	-	msr(E)	1-1476/1476	===============	0/0	100.00	100.00	ncbi	NG_048007.1	ABC-F type ribosomal protection protein Msr(E)	MACROLIDE
Acinetobacter_baumannii_strain_CCF73.fasta	470.2305.con.0024	8943	9716	-	armA	1-774/774	===============	0/0	100.00	100.00	ncbi	NG_047476.1	ArmA family 16S rRNA (guanine(1405)-N(7))-methyltransferase	GENTAMICIN
Acinetobacter_baumannii_strain_CCF73.fasta	470.2305.con.0024	13062	13901	-	sul1	1-840/840	===============	0/0	100.00	100.00	ncbi	NG_048082.1	sulfonamide-resistant dihydropteroate synthase Sul1	SULFONAMIDE
Acinetobacter_baumannii_strain_CCF73.fasta	470.2305.con.0040	777	1637	+	blaTEM-12	1-861/861	===============	0/0	100.00	99.88	ncbi	NG_050163.1	class A extended-spectrum beta-lactamase TEM-12	CEPHALOSPORIN
Acinetobacter_baumannii_strain_CCF73.fasta	470.2305.con.0043	352403	353554	-	blaADC-162	1-1152/1152	===============	0/0	100.00	100.00	ncbi	NG_056060.1	class C beta-lactamase ADC-162	CEPHALOSPORIN
Acinetobacter_baumannii_strain_CCF73.fasta	470.2305.con.0051	450	1265	-	aph(3')-Ia	1-816/816	===============	0/0	100.00	99.88	ncbi	NG_047431.1	aminoglycoside O-phosphotransferase APH(3')-Ia	KANAMYCIN
Acinetobacter_baumannii_strain_CCF73.fasta	470.2305.con.0058	103	882	-	aph(3')-VIa	1-780/780	===============	0/0	100.00	99.87	ncbi	NG_047448.1	aminoglycoside O-phosphotransferase APH(3')-VIa	AMIKACIN;KANAMYCIN
Acinetobacter_baumannii_strain_CCF73.fasta	470.2305.con.0065	11783	12604	-	blaOXA-23	1-822/822	===============	0/0	100.00	100.00	ncbi	NG_049525.1	carbapenem-hydrolyzing class D beta-lactamase OXA-23	CARBAPENEM
Acinetobacter_baumannii_strain_CCF73.fasta	470.2305.con.0079	35653	36441	-	ant(3'')-IIa	1-789/789	===============	0/0	100.00	98.61	ncbi	NG_054646.1	aminoglycoside nucleotidyltransferase ANT(3'')-IIa	SPECTINOMYCIN;STREPTOMYCIN
Acinetobacter_baumannii_strain_CCF73.fasta	470.2305.con.0090	154	945	-	aadA1	1-792/792	===============	0/0	100.00	99.87	ncbi	NG_052266.1	ANT(3'')-Ia family aminoglycoside nucleotidyltransferase AadA1	STREPTOMYCIN
Acinetobacter_baumannii_strain_CCF73.fasta	470.2305.con.0090	1003	1635	-	catB8	1-633/633	===============	0/0	100.00	100.00	ncbi	NG_047616.1	type B-3 chloramphenicol O-acetyltransferase CatB8	CHLORAMPHENICOL
Acinetobacter_baumannii_strain_CCF73.fasta	470.2305.con.0090	1728	2282	-	aac(6')-Ib'	1-555/555	===============	0/0	100.00	100.00	ncbi	NG_051695.1	aminoglycoside N-acetyltransferase AAC(6')-Ib'	GENTAMICIN
Acinetobacter_baumannii_strain_CCF73.fasta	470.2305.con.0094	59266	60079	+	aph(3'')-Ib	15-828/828	===============	0/0	98.31	99.88	ncbi	NG_056002.2	aminoglycoside O-phosphotransferase APH(3'')-Ib	STREPTOMYCIN
Acinetobacter_baumannii_strain_CCF73.fasta	470.2305.con.0094	60079	60915	+	aph(6)-Id	1-837/837	===============	0/0	100.00	100.00	ncbi	NG_047464.1	aminoglycoside O-phosphotransferase APH(6)-Id	STREPTOMYCIN
Acinetobacter_baumannii_strain_CCF73.fasta	470.2305.con.0094	64288	65487	+	tet(B)	1-1200/1206	===============	0/0	99.50	100.00	ncbi	NG_048161.1	tetracycline efflux MFS transporter Tet(B)	TETRACYCLINE
Acinetobacter_baumannii_strain_CCF74.fasta	470.2306.con.0032	703	1518	-	sul2	1-816/816	===============	0/0	100.00	100.00	ncbi	NG_051852.1	sulfonamide-resistant dihydropteroate synthase Sul2	SULFONAMIDE
Acinetobacter_baumannii_strain_CCF74.fasta	470.2306.con.0062	18080	18904	+	blaOXA-66	1-825/825	===============	0/0	100.00	100.00	ncbi	NG_049806.1	OXA-51 family carbapenem-hydrolyzing class D beta-lactamase OXA-66	CARBAPENEM
Acinetobacter_baumannii_strain_CCF74.fasta	470.2306.con.0078	59269	60082	+	aph(3'')-Ib	15-828/828	===============	0/0	98.31	99.88	ncbi	NG_056002.2	aminoglycoside O-phosphotransferase APH(3'')-Ib	STREPTOMYCIN
Acinetobacter_baumannii_strain_CCF74.fasta	470.2306.con.0078	60082	60918	+	aph(6)-Id	1-837/837	===============	0/0	100.00	100.00	ncbi	NG_047464.1	aminoglycoside O-phosphotransferase APH(6)-Id	STREPTOMYCIN
Acinetobacter_baumannii_strain_CCF74.fasta	470.2306.con.0078	64291	65490	+	tet(B)	1-1200/1206	===============	0/0	99.50	100.00	ncbi	NG_048161.1	tetracycline efflux MFS transporter Tet(B)	TETRACYCLINE
Acinetobacter_baumannii_strain_CCF74.fasta	470.2306.con.0085	394	1215	+	blaOXA-23	1-822/822	===============	0/0	100.00	100.00	ncbi	NG_049525.1	carbapenem-hydrolyzing class D beta-lactamase OXA-23	CARBAPENEM
Acinetobacter_baumannii_strain_CCF74.fasta	470.2306.con.0093	601	1461	+	aac(3)-IIe	1-861/861	===============	0/0	100.00	100.00	ncbi	NG_047247.1	aminoglycoside N-acetyltransferase AAC(3)-IIe	GENTAMICIN
Acinetobacter_baumannii_strain_CCF74.fasta	470.2306.con.0102	375	1529	+	blaADC-212	1-1155/1155	===============	0/0	100.00	100.00	ncbi	NG_066492.1	class C beta-lactamase ADC-212	CEPHALOSPORIN
Acinetobacter_baumannii_strain_CCF74.fasta	470.2306.con.0150	23881	24669	+	ant(3'')-IIa	1-789/789	===============	0/0	100.00	98.61	ncbi	NG_054646.1	aminoglycoside nucleotidyltransferase ANT(3'')-IIa	SPECTINOMYCIN;STREPTOMYCIN
Acinetobacter_baumannii_strain_CCF74.fasta	470.2306.con.0153	98	982	-	mph(E)	1-885/885	===============	0/0	100.00	100.00	ncbi	NG_064660.1	Mph(E) family macrolide 2'-phosphotransferase	MACROLIDE
Acinetobacter_baumannii_strain_CCF74.fasta	470.2306.con.0153	1038	2513	-	msr(E)	1-1476/1476	===============	0/0	100.00	100.00	ncbi	NG_048007.1	ABC-F type ribosomal protection protein Msr(E)	MACROLIDE
Acinetobacter_baumannii_strain_CCF75.fasta	470.2307.con.0032	11783	12604	-	blaOXA-23	1-822/822	===============	0/0	100.00	100.00	ncbi	NG_049525.1	carbapenem-hydrolyzing class D beta-lactamase OXA-23	CARBAPENEM
Acinetobacter_baumannii_strain_CCF75.fasta	470.2307.con.0040	103	882	-	aph(3')-VIa	1-780/780	===============	0/0	100.00	99.87	ncbi	NG_047448.1	aminoglycoside O-phosphotransferase APH(3')-VIa	AMIKACIN;KANAMYCIN
Acinetobacter_baumannii_strain_CCF75.fasta	470.2307.con.0042	88	552	+	aac(3)-Ia	1-465/465	===============	0/0	100.00	100.00	ncbi	NG_047234.1	aminoglycoside N-acetyltransferase AAC(3)-Ia	GENTAMICIN
Acinetobacter_baumannii_strain_CCF75.fasta	470.2307.con.0042	1596	2387	+	aadA1	1-792/792	===============	0/0	100.00	100.00	ncbi	NG_047324.1	ANT(3'')-Ia family aminoglycoside nucleotidyltransferase AadA1	STREPTOMYCIN
Acinetobacter_baumannii_strain_CCF75.fasta	470.2307.con.0076	82	615	+	ant(2'')-Ia	1-534/534	===============	0/0	100.00	100.00	ncbi	NG_047387.1	aminoglycoside nucleotidyltransferase ANT(2'')-Ia	GENTAMICIN;KANAMYCIN;TOBRAMYCIN
Acinetobacter_baumannii_strain_CCF75.fasta	470.2307.con.0076	673	1464	+	aadA2	1-792/792	===============	0/0	100.00	100.00	ncbi	NG_047343.1	ANT(3'')-Ia family aminoglycoside nucleotidyltransferase AadA2	STREPTOMYCIN
Acinetobacter_baumannii_strain_CCF75.fasta	470.2307.con.0081	386	1225	+	sul1	1-840/840	===============	0/0	100.00	100.00	ncbi	NG_048082.1	sulfonamide-resistant dihydropteroate synthase Sul1	SULFONAMIDE
Acinetobacter_baumannii_strain_CCF75.fasta	470.2307.con.0106	190	1014	+	blaOXA-115	1-825/825	===============	0/0	100.00	99.88	ncbi	NG_049414.1	OXA-51 family carbapenem-hydrolyzing class D beta-lactamase OXA-115	CARBAPENEM
Acinetobacter_baumannii_strain_CCF75.fasta	470.2307.con.0108	20830	21984	-	blaADC-219	1-1155/1155	===============	0/0	100.00	100.00	ncbi	NG_066499.1	class C beta-lactamase ADC-219	CEPHALOSPORIN
Acinetobacter_baumannii_strain_CCF7.fasta	470.2248.con.0033	197	1021	+	blaOXA-115	1-825/825	===============	0/0	100.00	99.88	ncbi	NG_049414.1	OXA-51 family carbapenem-hydrolyzing class D beta-lactamase OXA-115	CARBAPENEM
Acinetobacter_baumannii_strain_CCF7.fasta	470.2248.con.0035	103	882	-	aph(3')-VIa	1-780/780	===============	0/0	100.00	99.87	ncbi	NG_047448.1	aminoglycoside O-phosphotransferase APH(3')-VIa	AMIKACIN;KANAMYCIN
Acinetobacter_baumannii_strain_CCF7.fasta	470.2248.con.0049	87	1241	+	blaADC-33	1-1155/1155	===============	0/0	100.00	100.00	ncbi	NG_056059.1	cefepime-hydrolyzing class C extended-spectrum beta-lactamase ADC-33	CEPHALOSPORIN
Acinetobacter_baumannii_strain_CCF7.fasta	470.2248.con.0117	11783	12604	-	blaOXA-23	1-822/822	===============	0/0	100.00	100.00	ncbi	NG_049525.1	carbapenem-hydrolyzing class D beta-lactamase OXA-23	CARBAPENEM
Acinetobacter_baumannii_strain_CCF7.fasta	470.2248.con.0120	1774	2307	+	ant(2'')-Ia	1-534/534	===============	0/0	100.00	100.00	ncbi	NG_047387.1	aminoglycoside nucleotidyltransferase ANT(2'')-Ia	GENTAMICIN;KANAMYCIN;TOBRAMYCIN
Acinetobacter_baumannii_strain_CCF7.fasta	470.2248.con.0120	2365	3156	+	aadA2	1-792/792	===============	0/0	100.00	100.00	ncbi	NG_047343.1	ANT(3'')-Ia family aminoglycoside nucleotidyltransferase AadA2	STREPTOMYCIN
Acinetobacter_baumannii_strain_CCF7.fasta	470.2248.con.0120	3661	4500	+	sul1	1-840/840	===============	0/0	100.00	100.00	ncbi	NG_048082.1	sulfonamide-resistant dihydropteroate synthase Sul1	SULFONAMIDE
Acinetobacter_baumannii_strain_CCF8.fasta	470.2249.con.0012	246424	247248	+	blaOXA-223	1-825/825	===============	0/0	100.00	100.00	ncbi	NG_049519.1	OXA-51 family carbapenem-hydrolyzing class D beta-lactamase OXA-223	CARBAPENEM
Acinetobacter_baumannii_strain_CCF8.fasta	470.2249.con.0026	11783	12604	-	blaOXA-23	1-822/822	===============	0/0	100.00	100.00	ncbi	NG_049525.1	carbapenem-hydrolyzing class D beta-lactamase OXA-23	CARBAPENEM
Acinetobacter_baumannii_strain_CCF8.fasta	470.2249.con.0058	103	882	-	aph(3')-VIa	1-780/780	===============	0/0	100.00	99.87	ncbi	NG_047448.1	aminoglycoside O-phosphotransferase APH(3')-VIa	AMIKACIN;KANAMYCIN
Acinetobacter_baumannii_strain_CCF8.fasta	470.2249.con.0069	34645	35433	-	ant(3'')-IIa	1-789/789	===============	0/0	100.00	100.00	ncbi	NG_054646.1	aminoglycoside nucleotidyltransferase ANT(3'')-IIa	SPECTINOMYCIN;STREPTOMYCIN
Acinetobacter_baumannii_strain_CCF9.fasta	470.2250.con.0002	352148	353299	-	blaADC-30	1-1152/1152	===============	0/0	100.00	99.91	ncbi	NG_048652.1	class C extended-spectrum beta-lactamase ADC-30	CEPHALOSPORIN
Acinetobacter_baumannii_strain_CCF9.fasta	470.2250.con.0014	678	1562	-	mph(E)	1-885/885	===============	0/0	100.00	100.00	ncbi	NG_064660.1	Mph(E) family macrolide 2'-phosphotransferase	MACROLIDE
Acinetobacter_baumannii_strain_CCF9.fasta	470.2250.con.0014	1618	3093	-	msr(E)	1-1476/1476	===============	0/0	100.00	100.00	ncbi	NG_048007.1	ABC-F type ribosomal protection protein Msr(E)	MACROLIDE
Acinetobacter_baumannii_strain_CCF9.fasta	470.2250.con.0014	5392	6165	-	armA	1-774/774	===============	0/0	100.00	100.00	ncbi	NG_047476.1	ArmA family 16S rRNA (guanine(1405)-N(7))-methyltransferase	GENTAMICIN
Acinetobacter_baumannii_strain_CCF9.fasta	470.2250.con.0014	9510	10349	-	sul1	1-840/840	===============	0/0	100.00	100.00	ncbi	NG_048082.1	sulfonamide-resistant dihydropteroate synthase Sul1	SULFONAMIDE
Acinetobacter_baumannii_strain_CCF9.fasta	470.2250.con.0014	10854	11645	-	aadA1	1-792/792	===============	0/0	100.00	99.87	ncbi	NG_052266.1	ANT(3'')-Ia family aminoglycoside nucleotidyltransferase AadA1	STREPTOMYCIN
Acinetobacter_baumannii_strain_CCF9.fasta	470.2250.con.0014	11703	12335	-	catB8	1-633/633	===============	0/0	100.00	100.00	ncbi	NG_047616.1	type B-3 chloramphenicol O-acetyltransferase CatB8	CHLORAMPHENICOL
Acinetobacter_baumannii_strain_CCF9.fasta	470.2250.con.0014	12428	12982	-	aac(6')-Ib'	1-555/555	===============	0/0	100.00	100.00	ncbi	NG_051695.1	aminoglycoside N-acetyltransferase AAC(6')-Ib'	GENTAMICIN
Acinetobacter_baumannii_strain_CCF9.fasta	470.2250.con.0029	85	909	+	blaOXA-115	1-825/825	===============	0/0	100.00	99.88	ncbi	NG_049414.1	OXA-51 family carbapenem-hydrolyzing class D beta-lactamase OXA-115	CARBAPENEM
Acinetobacter_baumannii_strain_CCF9.fasta	470.2250.con.0049	59266	60079	+	aph(3'')-Ib	15-828/828	===============	0/0	98.31	99.88	ncbi	NG_056002.2	aminoglycoside O-phosphotransferase APH(3'')-Ib	STREPTOMYCIN
Acinetobacter_baumannii_strain_CCF9.fasta	470.2250.con.0049	60079	60915	+	aph(6)-Id	1-837/837	===============	0/0	100.00	100.00	ncbi	NG_047464.1	aminoglycoside O-phosphotransferase APH(6)-Id	STREPTOMYCIN
Acinetobacter_baumannii_strain_CCF9.fasta	470.2250.con.0049	64288	65487	+	tet(B)	1-1200/1206	===============	0/0	99.50	100.00	ncbi	NG_048161.1	tetracycline efflux MFS transporter Tet(B)	TETRACYCLINE
Acinetobacter_baumannii_strain_CCF9.fasta	470.2250.con.0054	35653	36441	-	ant(3'')-IIa	1-789/789	===============	0/0	100.00	98.61	ncbi	NG_054646.1	aminoglycoside nucleotidyltransferase ANT(3'')-IIa	SPECTINOMYCIN;STREPTOMYCIN
Acinetobacter_baumannii_strain_CCF9.fasta	470.2250.con.0059	127	942	-	aph(3')-Ia	1-816/816	===============	0/0	100.00	99.88	ncbi	NG_047431.1	aminoglycoside O-phosphotransferase APH(3')-Ia	KANAMYCIN
Acinetobacter_baumannii_strain_CCUG_70743.fasta	470.5040.con.0001	2186	3013	-	blaOXA-72	1-828/828	===============	0/0	100.00	100.00	ncbi	NG_049813.1	OXA-24 family carbapenem-hydrolyzing class D beta-lactamase OXA-72	CARBAPENEM
Acinetobacter_baumannii_strain_CCUG_70743.fasta	470.5040.con.0001	9004	9831	+	blaOXA-72	1-828/828	===============	0/0	100.00	100.00	ncbi	NG_049813.1	OXA-24 family carbapenem-hydrolyzing class D beta-lactamase OXA-72	CARBAPENEM
Acinetobacter_baumannii_strain_CCUG_70743.fasta	470.5040.con.0002	443262	444413	-	blaADC-30	1-1152/1152	===============	0/0	100.00	100.00	ncbi	NG_048652.1	class C extended-spectrum beta-lactamase ADC-30	CEPHALOSPORIN
Acinetobacter_baumannii_strain_CCUG_70743.fasta	470.5040.con.0002	1466646	1467470	+	blaOXA-66	1-825/825	===============	0/0	100.00	100.00	ncbi	NG_049806.1	OXA-51 family carbapenem-hydrolyzing class D beta-lactamase OXA-66	CARBAPENEM
Acinetobacter_baumannii_strain_CCUG_70743.fasta	470.5040.con.0002	1948727	1949191	-	aac(3)-Ia	1-465/465	===============	0/0	100.00	100.00	ncbi	NG_047234.1	aminoglycoside N-acetyltransferase AAC(3)-Ia	GENTAMICIN
Acinetobacter_baumannii_strain_CCUG_70743.fasta	470.5040.con.0002	2892256	2893069	+	aph(3'')-Ib	15-828/828	===============	0/0	98.31	99.88	ncbi	NG_056002.2	aminoglycoside O-phosphotransferase APH(3'')-Ib	STREPTOMYCIN
Acinetobacter_baumannii_strain_CCUG_70743.fasta	470.5040.con.0002	2893069	2893905	+	aph(6)-Id	1-837/837	===============	0/0	100.00	99.88	ncbi	NG_047464.1	aminoglycoside O-phosphotransferase APH(6)-Id	STREPTOMYCIN
Acinetobacter_baumannii_strain_CCUG_70743.fasta	470.5040.con.0002	2897278	2898477	+	tet(B)	1-1200/1206	===============	0/0	99.50	100.00	ncbi	NG_048161.1	tetracycline efflux MFS transporter Tet(B)	TETRACYCLINE
Acinetobacter_baumannii_strain_CCUG_70743.fasta	470.5040.con.0002	2911101	2911916	-	sul2	1-816/816	===============	0/0	100.00	100.00	ncbi	NG_051852.1	sulfonamide-resistant dihydropteroate synthase Sul2	SULFONAMIDE
Acinetobacter_baumannii_strain_CCUG_70743.fasta	470.5040.con.0002	3004502	3005290	-	ant(3'')-IIa	1-789/789	===============	0/0	100.00	98.61	ncbi	NG_054646.1	aminoglycoside nucleotidyltransferase ANT(3'')-IIa	SPECTINOMYCIN;STREPTOMYCIN
Acinetobacter_baumannii_strain_CCUG_70743.fasta	470.5040.con.0003	575	1157	-	aac(6')-Ip	1-582/582	========/======	1/1	100.00	99.66	ncbi	NG_047307.2	aminoglycoside 6'-N-acetyltransferase AAC(6')-Ip	AMINOGLYCOSIDE
Acinetobacter_baumannii_strain_MRSN10191.fasta	470.7414.con.0003	18737	19888	+	blaADC-79	1-1152/1152	===============	0/0	100.00	100.00	ncbi	NG_048684.1	class C extended-spectrum beta-lactamase ADC-79	CEPHALOSPORIN
Acinetobacter_baumannii_strain_MRSN10191.fasta	470.7414.con.0013	34669	35457	-	ant(3'')-IIa	1-789/789	===============	0/0	100.00	98.73	ncbi	NG_054648.1	aminoglycoside nucleotidyltransferase ANT(3'')-IIa	SPECTINOMYCIN;STREPTOMYCIN
Acinetobacter_baumannii_strain_MRSN10191.fasta	470.7414.con.0013	56387	57586	-	tet(A)	1-1200/1200	===============	0/0	100.00	99.92	ncbi	NG_048155.1	tetracycline efflux MFS transporter Tet(A)	TETRACYCLINE
Acinetobacter_baumannii_strain_MRSN10191.fasta	470.7414.con.0013	65017	65550	+	ant(2'')-Ia	1-534/534	===============	0/0	100.00	99.81	ncbi	NG_047389.1	aminoglycoside nucleotidyltransferase ANT(2'')-Ia	GENTAMICIN;KANAMYCIN;TOBRAMYCIN
Acinetobacter_baumannii_strain_MRSN10191.fasta	470.7414.con.0013	66048	66887	+	sul1	1-840/840	===============	0/0	100.00	100.00	ncbi	NG_048082.1	sulfonamide-resistant dihydropteroate synthase Sul1	SULFONAMIDE
Acinetobacter_baumannii_strain_MRSN10191.fasta	470.7414.con.0020	7049	7873	-	blaOXA-71	1-825/825	===============	0/0	100.00	100.00	ncbi	NG_049812.1	OXA-51 family carbapenem-hydrolyzing class D beta-lactamase OXA-71	CARBAPENEM
Acinetobacter_baumannii_strain_MRSN10191.fasta	470.7414.con.0049	101	880	-	aph(3')-VIa	1-780/780	===============	0/0	100.00	100.00	ncbi	NG_047448.1	aminoglycoside O-phosphotransferase APH(3')-VIa	AMIKACIN;KANAMYCIN
Acinetobacter_baumannii_strain_MRSN11224.fasta	470.9080.con.0005	102	926	+	blaOXA-66	1-825/825	===============	0/0	100.00	100.00	ncbi	NG_049806.1	OXA-51 family carbapenem-hydrolyzing class D beta-lactamase OXA-66	CARBAPENEM
Acinetobacter_baumannii_strain_MRSN11224.fasta	470.9080.con.0012	11	1162	+	blaADC-30	1-1152/1152	===============	0/0	100.00	100.00	ncbi	NG_048652.1	class C extended-spectrum beta-lactamase ADC-30	CEPHALOSPORIN
Acinetobacter_baumannii_strain_MRSN11224.fasta	470.9080.con.0040	59190	60003	+	aph(3'')-Ib	15-828/828	===============	0/0	98.31	99.88	ncbi	NG_056002.2	aminoglycoside O-phosphotransferase APH(3'')-Ib	STREPTOMYCIN
Acinetobacter_baumannii_strain_MRSN11224.fasta	470.9080.con.0040	60003	60839	+	aph(6)-Id	1-837/837	===============	0/0	100.00	100.00	ncbi	NG_047464.1	aminoglycoside O-phosphotransferase APH(6)-Id	STREPTOMYCIN
Acinetobacter_baumannii_strain_MRSN11224.fasta	470.9080.con.0041	1088	2287	+	tet(B)	1-1200/1206	===============	0/0	99.50	100.00	ncbi	NG_048161.1	tetracycline efflux MFS transporter Tet(B)	TETRACYCLINE
Acinetobacter_baumannii_strain_MRSN11224.fasta	470.9080.con.0048	34586	35374	-	ant(3'')-IIa	1-789/789	===============	0/0	100.00	100.00	ncbi	NG_054646.1	aminoglycoside nucleotidyltransferase ANT(3'')-IIa	SPECTINOMYCIN;STREPTOMYCIN
Acinetobacter_baumannii_strain_MRSN11224.fasta	470.9080.con.0086	1216	2055	-	sul1	1-840/840	===============	0/0	100.00	100.00	ncbi	NG_048082.1	sulfonamide-resistant dihydropteroate synthase Sul1	SULFONAMIDE
Acinetobacter_baumannii_strain_MRSN11224.fasta	470.9080.con.0086	2560	3351	-	aadA1	1-792/792	===============	0/0	100.00	100.00	ncbi	NG_047324.1	ANT(3'')-Ia family aminoglycoside nucleotidyltransferase AadA1	STREPTOMYCIN
Acinetobacter_baumannii_strain_MRSN11224.fasta	470.9080.con.0088	100	564	-	aac(3)-Ia	1-465/465	===============	0/0	100.00	100.00	ncbi	NG_047234.1	aminoglycoside N-acetyltransferase AAC(3)-Ia	GENTAMICIN
Acinetobacter_baumannii_strain_MRSN11224.fasta	470.9080.con.0102	1591	2412	-	blaOXA-23	1-822/822	===============	0/0	100.00	100.00	ncbi	NG_049525.1	carbapenem-hydrolyzing class D beta-lactamase OXA-23	CARBAPENEM
Acinetobacter_baumannii_strain_MRSN11224.fasta	470.9080.con.0113	328	1143	-	sul2	1-816/816	===============	0/0	100.00	100.00	ncbi	NG_051852.1	sulfonamide-resistant dihydropteroate synthase Sul2	SULFONAMIDE
Acinetobacter_baumannii_strain_MRSN11663.fasta	470.9118.con.0003	266997	267821	+	blaOXA-317	1-825/825	===============	0/0	100.00	100.00	ncbi	NG_049611.1	OXA-51 family carbapenem-hydrolyzing class D beta-lactamase OXA-317	CARBAPENEM
Acinetobacter_baumannii_strain_MRSN11663.fasta	470.9118.con.0012	289298	290464	-	blaADC-96	1-1167/1167	===============	0/0	100.00	99.74	ncbi	NG_051460.1	class C beta-lactamase ADC-96	CEPHALOSPORIN
Acinetobacter_baumannii_strain_MRSN11663.fasta	470.9118.con.0015	34581	35369	-	ant(3'')-IIa	1-789/789	===============	0/0	100.00	100.00	ncbi	NG_054646.1	aminoglycoside nucleotidyltransferase ANT(3'')-IIa	SPECTINOMYCIN;STREPTOMYCIN
Acinetobacter_baumannii_strain_MRSN11663.fasta	470.9118.con.0018	110474	111287	+	aph(3'')-Ib	15-828/828	===============	0/0	98.31	99.88	ncbi	NG_056002.2	aminoglycoside O-phosphotransferase APH(3'')-Ib	STREPTOMYCIN
Acinetobacter_baumannii_strain_MRSN11663.fasta	470.9118.con.0018	111287	112123	+	aph(6)-Id	1-837/837	===============	0/0	100.00	100.00	ncbi	NG_047464.1	aminoglycoside O-phosphotransferase APH(6)-Id	STREPTOMYCIN
Acinetobacter_baumannii_strain_MRSN11663.fasta	470.9118.con.0018	114736	115551	-	sul2	1-816/816	===============	0/0	100.00	100.00	ncbi	NG_051852.1	sulfonamide-resistant dihydropteroate synthase Sul2	SULFONAMIDE
Acinetobacter_baumannii_strain_MRSN11663.fasta	470.9118.con.0032	1186	1719	-	ant(2'')-Ia	1-534/534	===============	0/0	100.00	99.06	ncbi	NG_052432.1	aminoglycoside nucleotidyltransferase ANT(2'')-Ia	GENTAMICIN;KANAMYCIN;TOBRAMYCIN
Acinetobacter_baumannii_strain_MRSN11663.fasta	470.9118.con.0034	3896	4675	+	aph(3')-VI	1-780/780	===============	0/0	100.00	99.23	ncbi	NG_051730.1	APH(3')-VI family aminoglycoside O-phosphotransferase	AMIKACIN;KANAMYCIN
Acinetobacter_baumannii_strain_MRSN11663.fasta	470.9118.con.0039	2574	3761	-	tet(39)	1-1188/1188	===============	0/0	100.00	100.00	ncbi	NG_048137.1	tetracycline efflux MFS transporter Tet(39)	TETRACYCLINE
Acinetobacter_baumannii_strain_MRSN11663.fasta	470.9118.con.0043	1589	2410	-	blaOXA-23	1-822/822	===============	0/0	100.00	100.00	ncbi	NG_049525.1	carbapenem-hydrolyzing class D beta-lactamase OXA-23	CARBAPENEM
Acinetobacter_baumannii_strain_MRSN11669.fasta	470.9082.con.0001	79066	79890	-	blaOXA-402	1-825/825	===============	0/0	100.00	100.00	ncbi	NG_049691.1	OXA-51 family carbapenem-hydrolyzing class D beta-lactamase OXA-402	CARBAPENEM
Acinetobacter_baumannii_strain_MRSN11669.fasta	470.9082.con.0014	36815	37966	-	blaADC-169	1-1152/1152	===============	0/0	100.00	100.00	ncbi	NG_056172.1	class C beta-lactamase ADC-169	CEPHALOSPORIN
Acinetobacter_baumannii_strain_MRSN11669.fasta	470.9082.con.0021	8822	9610	-	ant(3'')-IIa	1-789/789	===============	0/0	100.00	99.37	ncbi	NG_054646.1	aminoglycoside nucleotidyltransferase ANT(3'')-IIa	SPECTINOMYCIN;STREPTOMYCIN
Acinetobacter_baumannii_strain_MRSN11669.fasta	470.9082.con.0063	1397	2212	-	sul2	1-816/816	===============	0/0	100.00	100.00	ncbi	NG_051852.1	sulfonamide-resistant dihydropteroate synthase Sul2	SULFONAMIDE
Acinetobacter_baumannii_strain_MRSN11680.fasta	470.7426.con.0003	357762	358913	-	blaADC-79	1-1152/1152	===============	0/0	100.00	100.00	ncbi	NG_048684.1	class C extended-spectrum beta-lactamase ADC-79	CEPHALOSPORIN
Acinetobacter_baumannii_strain_MRSN11680.fasta	470.7426.con.0013	55575	56414	-	sul1	1-840/840	===============	0/0	100.00	100.00	ncbi	NG_048082.1	sulfonamide-resistant dihydropteroate synthase Sul1	SULFONAMIDE
Acinetobacter_baumannii_strain_MRSN11680.fasta	470.7426.con.0013	56912	57445	-	ant(2'')-Ia	1-534/534	===============	0/0	100.00	99.81	ncbi	NG_047389.1	aminoglycoside nucleotidyltransferase ANT(2'')-Ia	GENTAMICIN;KANAMYCIN;TOBRAMYCIN
Acinetobacter_baumannii_strain_MRSN11680.fasta	470.7426.con.0013	64876	66075	+	tet(A)	1-1200/1200	===============	0/0	100.00	99.92	ncbi	NG_048155.1	tetracycline efflux MFS transporter Tet(A)	TETRACYCLINE
Acinetobacter_baumannii_strain_MRSN11680.fasta	470.7426.con.0013	87005	87793	+	ant(3'')-IIa	1-789/789	===============	0/0	100.00	98.73	ncbi	NG_054648.1	aminoglycoside nucleotidyltransferase ANT(3'')-IIa	SPECTINOMYCIN;STREPTOMYCIN
Acinetobacter_baumannii_strain_MRSN11680.fasta	470.7426.con.0035	84	908	+	blaOXA-523	1-825/825	===============	0/0	100.00	100.00	ncbi	NG_051473.1	OXA-51 family carbapenem-hydrolyzing class D beta-lactamase OXA-523	CARBAPENEM
Acinetobacter_baumannii_strain_MRSN11680.fasta	470.7426.con.0054	170	949	+	aph(3')-VIa	1-780/780	===============	0/0	100.00	100.00	ncbi	NG_047448.1	aminoglycoside O-phosphotransferase APH(3')-VIa	AMIKACIN;KANAMYCIN
Acinetobacter_baumannii_strain_MRSN11683.fasta	470.7427.con.0007	214557	215367	-	blaOXA-260	15-825/825	===============	0/0	98.30	99.88	ncbi	NG_049556.1	OXA-51 family carbapenem-hydrolyzing class D beta-lactamase OXA-260	CARBAPENEM
Acinetobacter_baumannii_strain_MRSN11683.fasta	470.7427.con.0010	125465	126253	+	ant(3'')-IIa	1-789/789	===============	0/0	100.00	99.49	ncbi	NG_054646.1	aminoglycoside nucleotidyltransferase ANT(3'')-IIa	SPECTINOMYCIN;STREPTOMYCIN
Acinetobacter_baumannii_strain_MRSN11683.fasta	470.7427.con.0022	6261	7412	-	blaADC-79	1-1152/1152	===============	0/0	100.00	100.00	ncbi	NG_048684.1	class C extended-spectrum beta-lactamase ADC-79	CEPHALOSPORIN
Acinetobacter_baumannii_strain_MRSN11683.fasta	470.7427.con.0029	3482	3946	+	aac(3)-Ia	1-465/465	===============	0/0	100.00	100.00	ncbi	NG_047234.1	aminoglycoside N-acetyltransferase AAC(3)-Ia	GENTAMICIN
Acinetobacter_baumannii_strain_MRSN11683.fasta	470.7427.con.0029	4990	5781	+	aadA1	1-792/792	===============	0/0	100.00	100.00	ncbi	NG_047324.1	ANT(3'')-Ia family aminoglycoside nucleotidyltransferase AadA1	STREPTOMYCIN
Acinetobacter_baumannii_strain_MRSN11683.fasta	470.7427.con.0032	463	1302	+	sul1	1-840/840	===============	0/0	100.00	100.00	ncbi	NG_048082.1	sulfonamide-resistant dihydropteroate synthase Sul1	SULFONAMIDE
Acinetobacter_baumannii_strain_MRSN11683.fasta	470.7427.con.0037	1000	1860	+	blaTEM-12	1-861/861	===============	0/0	100.00	99.88	ncbi	NG_050163.1	class A extended-spectrum beta-lactamase TEM-12	CEPHALOSPORIN
Acinetobacter_baumannii_strain_MRSN11683.fasta	470.7427.con.0039	449	1264	-	aph(3')-Ia	1-816/816	===============	0/0	100.00	100.00	ncbi	NG_047431.1	aminoglycoside O-phosphotransferase APH(3')-Ia	KANAMYCIN
Acinetobacter_baumannii_strain_MRSN11684.fasta	470.7428.con.0001	58096	58920	+	blaOXA-66	1-825/825	===============	0/0	100.00	100.00	ncbi	NG_049806.1	OXA-51 family carbapenem-hydrolyzing class D beta-lactamase OXA-66	CARBAPENEM
Acinetobacter_baumannii_strain_MRSN11684.fasta	470.7428.con.0004	199581	200732	-	blaADC-30	1-1152/1152	===============	0/0	100.00	100.00	ncbi	NG_048652.1	class C extended-spectrum beta-lactamase ADC-30	CEPHALOSPORIN
Acinetobacter_baumannii_strain_MRSN11684.fasta	470.7428.con.0005	146958	147746	+	ant(3'')-IIa	1-789/789	===============	0/0	100.00	100.00	ncbi	NG_054647.1	aminoglycoside nucleotidyltransferase ANT(3'')-IIa	SPECTINOMYCIN;STREPTOMYCIN
Acinetobacter_baumannii_strain_MRSN11684.fasta	470.7428.con.0013	43772	44971	-	tet(B)	1-1200/1206	===============	0/0	99.50	100.00	ncbi	NG_048161.1	tetracycline efflux MFS transporter Tet(B)	TETRACYCLINE
Acinetobacter_baumannii_strain_MRSN11684.fasta	470.7428.con.0013	48344	49180	-	aph(6)-Id	1-837/837	===============	0/0	100.00	100.00	ncbi	NG_047464.1	aminoglycoside O-phosphotransferase APH(6)-Id	STREPTOMYCIN
Acinetobacter_baumannii_strain_MRSN11684.fasta	470.7428.con.0013	49180	49993	-	aph(3'')-Ib	15-828/828	===============	0/0	98.31	99.88	ncbi	NG_056002.2	aminoglycoside O-phosphotransferase APH(3'')-Ib	STREPTOMYCIN
Acinetobacter_baumannii_strain_MRSN11684.fasta	470.7428.con.0046	3482	3946	+	aac(3)-Ia	1-465/465	===============	0/0	100.00	100.00	ncbi	NG_047234.1	aminoglycoside N-acetyltransferase AAC(3)-Ia	GENTAMICIN
Acinetobacter_baumannii_strain_MRSN11684.fasta	470.7428.con.0046	4990	5781	+	aadA1	1-792/792	===============	0/0	100.00	100.00	ncbi	NG_047324.1	ANT(3'')-Ia family aminoglycoside nucleotidyltransferase AadA1	STREPTOMYCIN
Acinetobacter_baumannii_strain_MRSN11684.fasta	470.7428.con.0046	6286	7125	+	sul1	1-840/840	===============	0/0	100.00	100.00	ncbi	NG_048082.1	sulfonamide-resistant dihydropteroate synthase Sul1	SULFONAMIDE
Acinetobacter_baumannii_strain_MRSN11684.fasta	470.7428.con.0058	698	1558	+	blaTEM-12	1-861/861	===============	0/0	100.00	99.88	ncbi	NG_050163.1	class A extended-spectrum beta-lactamase TEM-12	CEPHALOSPORIN
Acinetobacter_baumannii_strain_MRSN11684.fasta	470.7428.con.0060	449	1264	-	aph(3')-Ia	1-816/816	===============	0/0	100.00	100.00	ncbi	NG_047431.1	aminoglycoside O-phosphotransferase APH(3')-Ia	KANAMYCIN
Acinetobacter_baumannii_strain_MRSN11687.fasta	470.7429.con.0003	24736	25887	+	blaADC-79	1-1152/1152	===============	0/0	100.00	100.00	ncbi	NG_048684.1	class C extended-spectrum beta-lactamase ADC-79	CEPHALOSPORIN
Acinetobacter_baumannii_strain_MRSN11687.fasta	470.7429.con.0021	58675	59499	+	blaOXA-529	1-825/825	===============	0/0	100.00	100.00	ncbi	NG_051479.1	OXA-51 family carbapenem-hydrolyzing class D beta-lactamase OXA-529	CARBAPENEM
Acinetobacter_baumannii_strain_MRSN11687.fasta	470.7429.con.0060	13862	14650	+	ant(3'')-IIa	1-789/789	===============	0/0	100.00	99.37	ncbi	NG_054646.1	aminoglycoside nucleotidyltransferase ANT(3'')-IIa	SPECTINOMYCIN;STREPTOMYCIN
Acinetobacter_baumannii_strain_MRSN11687.fasta	470.7429.con.0062	98	913	+	sul2	1-816/816	===============	0/0	100.00	99.88	ncbi	NG_051852.1	sulfonamide-resistant dihydropteroate synthase Sul2	SULFONAMIDE
Acinetobacter_baumannii_strain_MRSN11687.fasta	470.7429.con.0062	3526	4362	-	aph(6)-Id	1-837/837	===============	0/0	100.00	100.00	ncbi	NG_047464.1	aminoglycoside O-phosphotransferase APH(6)-Id	STREPTOMYCIN
Acinetobacter_baumannii_strain_MRSN11687.fasta	470.7429.con.0062	4362	5175	-	aph(3'')-Ib	15-828/828	===============	0/0	98.31	99.88	ncbi	NG_056002.2	aminoglycoside O-phosphotransferase APH(3'')-Ib	STREPTOMYCIN
Acinetobacter_baumannii_strain_MRSN11687.fasta	470.7429.con.0067	7586	8482	-	blaCARB-50	1-897/897	===============	0/0	100.00	100.00	ncbi	NG_063836.1	RTG family carbenicillin-hydrolyzing class A beta-lactamase CARB-50	BETA-LACTAM
Acinetobacter_baumannii_strain_MRSN11687.fasta	470.7429.con.0078	6562	7749	+	tet(39)	1-1188/1188	===============	0/0	100.00	100.00	ncbi	NG_048137.1	tetracycline efflux MFS transporter Tet(39)	TETRACYCLINE
Acinetobacter_baumannii_strain_MRSN11687.fasta	470.7429.con.0083	1379	1912	-	ant(2'')-Ia	1-534/534	===============	0/0	100.00	99.06	ncbi	NG_052432.1	aminoglycoside nucleotidyltransferase ANT(2'')-Ia	GENTAMICIN;KANAMYCIN;TOBRAMYCIN
Acinetobacter_baumannii_strain_MRSN11690.fasta	470.7431.con.0001	8005	8829	+	blaOXA-66	1-825/825	===============	0/0	100.00	100.00	ncbi	NG_049806.1	OXA-51 family carbapenem-hydrolyzing class D beta-lactamase OXA-66	CARBAPENEM
Acinetobacter_baumannii_strain_MRSN11690.fasta	470.7431.con.0004	220009	221160	-	blaADC-30	1-1152/1152	===============	0/0	100.00	100.00	ncbi	NG_048652.1	class C extended-spectrum beta-lactamase ADC-30	CEPHALOSPORIN
Acinetobacter_baumannii_strain_MRSN11690.fasta	470.7431.con.0008	129403	130191	+	ant(3'')-IIa	1-789/789	===============	0/0	100.00	100.00	ncbi	NG_054647.1	aminoglycoside nucleotidyltransferase ANT(3'')-IIa	SPECTINOMYCIN;STREPTOMYCIN
Acinetobacter_baumannii_strain_MRSN11690.fasta	470.7431.con.0013	43772	44971	-	tet(B)	1-1200/1206	===============	0/0	99.50	100.00	ncbi	NG_048161.1	tetracycline efflux MFS transporter Tet(B)	TETRACYCLINE
Acinetobacter_baumannii_strain_MRSN11690.fasta	470.7431.con.0013	48344	49180	-	aph(6)-Id	1-837/837	===============	0/0	100.00	100.00	ncbi	NG_047464.1	aminoglycoside O-phosphotransferase APH(6)-Id	STREPTOMYCIN
Acinetobacter_baumannii_strain_MRSN11690.fasta	470.7431.con.0013	49180	49993	-	aph(3'')-Ib	15-828/828	===============	0/0	98.31	99.88	ncbi	NG_056002.2	aminoglycoside O-phosphotransferase APH(3'')-Ib	STREPTOMYCIN
Acinetobacter_baumannii_strain_MRSN11690.fasta	470.7431.con.0043	3482	3946	+	aac(3)-Ia	1-465/465	===============	0/0	100.00	100.00	ncbi	NG_047234.1	aminoglycoside N-acetyltransferase AAC(3)-Ia	GENTAMICIN
Acinetobacter_baumannii_strain_MRSN11690.fasta	470.7431.con.0043	4990	5781	+	aadA1	1-792/792	===============	0/0	100.00	100.00	ncbi	NG_047324.1	ANT(3'')-Ia family aminoglycoside nucleotidyltransferase AadA1	STREPTOMYCIN
Acinetobacter_baumannii_strain_MRSN11690.fasta	470.7431.con.0043	6286	7125	+	sul1	1-840/840	===============	0/0	100.00	100.00	ncbi	NG_048082.1	sulfonamide-resistant dihydropteroate synthase Sul1	SULFONAMIDE
Acinetobacter_baumannii_strain_MRSN11690.fasta	470.7431.con.0053	17	877	-	blaTEM-12	1-861/861	===============	0/0	100.00	99.88	ncbi	NG_050163.1	class A extended-spectrum beta-lactamase TEM-12	CEPHALOSPORIN
Acinetobacter_baumannii_strain_MRSN11690.fasta	470.7431.con.0055	144	959	+	aph(3')-Ia	1-816/816	===============	0/0	100.00	100.00	ncbi	NG_047431.1	aminoglycoside O-phosphotransferase APH(3')-Ia	KANAMYCIN
Acinetobacter_baumannii_strain_MRSN11690.fasta	470.7431.con.0056	96	911	+	sul2	1-816/816	===============	0/0	100.00	100.00	ncbi	NG_051852.1	sulfonamide-resistant dihydropteroate synthase Sul2	SULFONAMIDE
Acinetobacter_baumannii_strain_MRSN11698.fasta	470.7433.con.0001	65087	65911	-	blaOXA-65	1-825/825	===============	0/0	100.00	99.76	ncbi	NG_049805.1	OXA-51 family carbapenem-hydrolyzing class D beta-lactamase OXA-65	CARBAPENEM
Acinetobacter_baumannii_strain_MRSN11698.fasta	470.7433.con.0004	24735	25886	+	blaADC-117	1-1152/1152	===============	0/0	100.00	99.13	ncbi	NG_064676.1	class C beta-lactamase ADC-117	CEPHALOSPORIN
Acinetobacter_baumannii_strain_MRSN11698.fasta	470.7433.con.0007	129617	130405	+	ant(3'')-IIa	1-789/789	===============	0/0	100.00	99.87	ncbi	NG_054648.1	aminoglycoside nucleotidyltransferase ANT(3'')-IIa	SPECTINOMYCIN;STREPTOMYCIN
Acinetobacter_baumannii_strain_MRSN11700.fasta	470.7434.con.0001	214558	215382	-	blaOXA-66	1-825/825	===============	0/0	100.00	100.00	ncbi	NG_049806.1	OXA-51 family carbapenem-hydrolyzing class D beta-lactamase OXA-66	CARBAPENEM
Acinetobacter_baumannii_strain_MRSN11700.fasta	470.7434.con.0005	87	1238	+	blaADC-30	1-1152/1152	===============	0/0	100.00	100.00	ncbi	NG_048652.1	class C extended-spectrum beta-lactamase ADC-30	CEPHALOSPORIN
Acinetobacter_baumannii_strain_MRSN11700.fasta	470.7434.con.0006	36420	37208	-	ant(3'')-IIa	1-789/789	===============	0/0	100.00	100.00	ncbi	NG_054647.1	aminoglycoside nucleotidyltransferase ANT(3'')-IIa	SPECTINOMYCIN;STREPTOMYCIN
Acinetobacter_baumannii_strain_MRSN11700.fasta	470.7434.con.0012	74190	75003	+	aph(3'')-Ib	15-828/828	===============	0/0	98.31	99.88	ncbi	NG_056002.2	aminoglycoside O-phosphotransferase APH(3'')-Ib	STREPTOMYCIN
Acinetobacter_baumannii_strain_MRSN11700.fasta	470.7434.con.0012	75003	75839	+	aph(6)-Id	1-837/837	===============	0/0	100.00	100.00	ncbi	NG_047464.1	aminoglycoside O-phosphotransferase APH(6)-Id	STREPTOMYCIN
Acinetobacter_baumannii_strain_MRSN11700.fasta	470.7434.con.0012	79212	80411	+	tet(B)	1-1200/1206	===============	0/0	99.50	100.00	ncbi	NG_048161.1	tetracycline efflux MFS transporter Tet(B)	TETRACYCLINE
Acinetobacter_baumannii_strain_MRSN11700.fasta	470.7434.con.0046	1293	2132	-	sul1	1-840/840	===============	0/0	100.00	100.00	ncbi	NG_048082.1	sulfonamide-resistant dihydropteroate synthase Sul1	SULFONAMIDE
Acinetobacter_baumannii_strain_MRSN11700.fasta	470.7434.con.0046	2637	3428	-	aadA1	1-792/792	===============	0/0	100.00	100.00	ncbi	NG_047324.1	ANT(3'')-Ia family aminoglycoside nucleotidyltransferase AadA1	STREPTOMYCIN
Acinetobacter_baumannii_strain_MRSN11700.fasta	470.7434.con.0046	4472	4936	-	aac(3)-Ia	1-465/465	===============	0/0	100.00	100.00	ncbi	NG_047234.1	aminoglycoside N-acetyltransferase AAC(3)-Ia	GENTAMICIN
Acinetobacter_baumannii_strain_MRSN11700.fasta	470.7434.con.0057	698	1558	+	blaTEM-12	1-861/861	===============	0/0	100.00	99.88	ncbi	NG_050163.1	class A extended-spectrum beta-lactamase TEM-12	CEPHALOSPORIN
Acinetobacter_baumannii_strain_MRSN11700.fasta	470.7434.con.0059	144	959	+	aph(3')-Ia	1-816/816	===============	0/0	100.00	100.00	ncbi	NG_047431.1	aminoglycoside O-phosphotransferase APH(3')-Ia	KANAMYCIN
Acinetobacter_baumannii_strain_MRSN11703.fasta	470.9098.con.0018	36477	37628	-	blaADC-79	1-1152/1152	===============	0/0	100.00	100.00	ncbi	NG_048684.1	class C extended-spectrum beta-lactamase ADC-79	CEPHALOSPORIN
Acinetobacter_baumannii_strain_MRSN11703.fasta	470.9098.con.0065	14765	15553	+	ant(3'')-IIa	1-789/789	===============	0/0	100.00	98.73	ncbi	NG_054648.1	aminoglycoside nucleotidyltransferase ANT(3'')-IIa	SPECTINOMYCIN;STREPTOMYCIN
Acinetobacter_baumannii_strain_MRSN11703.fasta	470.9098.con.0072	22954	23778	+	blaOXA-71	1-825/825	===============	0/0	100.00	100.00	ncbi	NG_049812.1	OXA-51 family carbapenem-hydrolyzing class D beta-lactamase OXA-71	CARBAPENEM
Acinetobacter_baumannii_strain_MRSN11703.fasta	470.9098.con.0081	5227	6426	-	tet(A)	1-1200/1200	===============	0/0	100.00	99.92	ncbi	NG_048155.1	tetracycline efflux MFS transporter Tet(A)	TETRACYCLINE
Acinetobacter_baumannii_strain_MRSN11703.fasta	470.9098.con.0081	13857	14390	+	ant(2'')-Ia	1-534/534	===============	0/0	100.00	99.81	ncbi	NG_047389.1	aminoglycoside nucleotidyltransferase ANT(2'')-Ia	GENTAMICIN;KANAMYCIN;TOBRAMYCIN
Acinetobacter_baumannii_strain_MRSN11703.fasta	470.9098.con.0081	14888	15727	+	sul1	1-840/840	===============	0/0	100.00	100.00	ncbi	NG_048082.1	sulfonamide-resistant dihydropteroate synthase Sul1	SULFONAMIDE
Acinetobacter_baumannii_strain_MRSN11703.fasta	470.9098.con.0119	28	807	-	aph(3')-VIa	1-780/780	===============	0/0	100.00	100.00	ncbi	NG_047448.1	aminoglycoside O-phosphotransferase APH(3')-VIa	AMIKACIN;KANAMYCIN
Acinetobacter_baumannii_strain_MRSN11707.fasta	470.7438.con.0003	221626	222450	+	blaOXA-208	1-825/825	===============	0/0	100.00	100.00	ncbi	NG_049506.1	OXA-51 family carbapenem-hydrolyzing class D beta-lactamase OXA-208	CARBAPENEM
Acinetobacter_baumannii_strain_MRSN11707.fasta	470.7438.con.0014	48210	48998	+	ant(3'')-IIa	1-789/789	===============	0/0	100.00	98.61	ncbi	NG_054646.1	aminoglycoside nucleotidyltransferase ANT(3'')-IIa	SPECTINOMYCIN;STREPTOMYCIN
Acinetobacter_baumannii_strain_MRSN11707.fasta	470.7438.con.0020	42788	43939	-	blaADC-166	1-1152/1152	===============	0/0	100.00	99.83	ncbi	NG_056108.1	class C beta-lactamase ADC-166	CEPHALOSPORIN
Acinetobacter_baumannii_strain_MRSN11707.fasta	470.7438.con.0043	2536	3363	+	aph(3'')-Ib	1-828/828	===============	0/0	100.00	99.88	ncbi	NG_056002.2	aminoglycoside O-phosphotransferase APH(3'')-Ib	STREPTOMYCIN
Acinetobacter_baumannii_strain_MRSN11707.fasta	470.7438.con.0043	3363	4199	+	aph(6)-Id	1-837/837	===============	0/0	100.00	100.00	ncbi	NG_047464.1	aminoglycoside O-phosphotransferase APH(6)-Id	STREPTOMYCIN
Acinetobacter_baumannii_strain_MRSN11707.fasta	470.7438.con.0043	7572	8777	+	tet(B)	1-1206/1206	===============	0/0	100.00	100.00	ncbi	NG_048161.1	tetracycline efflux MFS transporter Tet(B)	TETRACYCLINE
Acinetobacter_baumannii_strain_MRSN11707.fasta	470.7438.con.0043	9392	10207	-	sul2	1-816/816	===============	0/0	100.00	100.00	ncbi	NG_051852.1	sulfonamide-resistant dihydropteroate synthase Sul2	SULFONAMIDE
Acinetobacter_baumannii_strain_MRSN11709.fasta	470.7440.con.0003	18737	19888	+	blaADC-79	1-1152/1152	===============	0/0	100.00	100.00	ncbi	NG_048684.1	class C extended-spectrum beta-lactamase ADC-79	CEPHALOSPORIN
Acinetobacter_baumannii_strain_MRSN11709.fasta	470.7440.con.0018	14963	15751	+	ant(3'')-IIa	1-789/789	===============	0/0	100.00	98.73	ncbi	NG_054648.1	aminoglycoside nucleotidyltransferase ANT(3'')-IIa	SPECTINOMYCIN;STREPTOMYCIN
Acinetobacter_baumannii_strain_MRSN11709.fasta	470.7440.con.0021	23028	23852	+	blaOXA-71	1-825/825	===============	0/0	100.00	100.00	ncbi	NG_049812.1	OXA-51 family carbapenem-hydrolyzing class D beta-lactamase OXA-71	CARBAPENEM
Acinetobacter_baumannii_strain_MRSN11709.fasta	470.7440.con.0023	17342	18529	-	tet(39)	1-1188/1188	===============	0/0	100.00	100.00	ncbi	NG_048137.1	tetracycline efflux MFS transporter Tet(39)	TETRACYCLINE
Acinetobacter_baumannii_strain_MRSN11709.fasta	470.7440.con.0029	1338	2177	-	sul1	1-840/840	===============	0/0	100.00	100.00	ncbi	NG_048082.1	sulfonamide-resistant dihydropteroate synthase Sul1	SULFONAMIDE
Acinetobacter_baumannii_strain_MRSN11709.fasta	470.7440.con.0029	2675	3208	-	ant(2'')-Ia	1-534/534	===============	0/0	100.00	99.81	ncbi	NG_047389.1	aminoglycoside nucleotidyltransferase ANT(2'')-Ia	GENTAMICIN;KANAMYCIN;TOBRAMYCIN
Acinetobacter_baumannii_strain_MRSN11709.fasta	470.7440.con.0029	10639	11838	+	tet(A)	1-1200/1200	===============	0/0	100.00	99.92	ncbi	NG_048155.1	tetracycline efflux MFS transporter Tet(A)	TETRACYCLINE
Acinetobacter_baumannii_strain_MRSN11709.fasta	470.7440.con.0048	448	1151	-	aph(3')-Ia	113-816/816	..=============	0/0	86.27	100.00	ncbi	NG_047431.1	aminoglycoside O-phosphotransferase APH(3')-Ia	KANAMYCIN
Acinetobacter_baumannii_strain_MRSN11709.fasta	470.7440.con.0052	101	880	-	aph(3')-VIa	1-780/780	===============	0/0	100.00	100.00	ncbi	NG_047448.1	aminoglycoside O-phosphotransferase APH(3')-VIa	AMIKACIN;KANAMYCIN
Acinetobacter_baumannii_strain_MRSN11712.fasta	470.7442.con.0001	590052	590876	-	blaOXA-69	1-825/825	===============	0/0	100.00	100.00	ncbi	NG_049809.1	OXA-51 family carbapenem-hydrolyzing class D beta-lactamase OXA-69	CARBAPENEM
Acinetobacter_baumannii_strain_MRSN11712.fasta	470.7442.con.0003	294611	295777	-	blaADC-96	1-1167/1167	===============	0/0	100.00	100.00	ncbi	NG_051460.1	class C beta-lactamase ADC-96	CEPHALOSPORIN
Acinetobacter_baumannii_strain_MRSN11712.fasta	470.7442.con.0008	34660	35448	-	ant(3'')-IIa	1-789/789	===============	0/0	100.00	100.00	ncbi	NG_054646.1	aminoglycoside nucleotidyltransferase ANT(3'')-IIa	SPECTINOMYCIN;STREPTOMYCIN
Acinetobacter_baumannii_strain_MRSN11712.fasta	470.7442.con.0012	51286	52065	-	aph(3')-VIa	1-780/780	===============	0/0	100.00	99.87	ncbi	NG_047448.1	aminoglycoside O-phosphotransferase APH(3')-VIa	AMIKACIN;KANAMYCIN
Acinetobacter_baumannii_strain_MRSN11712.fasta	470.7442.con.0021	1416	1949	-	ant(2'')-Ia	1-534/534	===============	0/0	100.00	99.06	ncbi	NG_052432.1	aminoglycoside nucleotidyltransferase ANT(2'')-Ia	GENTAMICIN;KANAMYCIN;TOBRAMYCIN
Acinetobacter_baumannii_strain_MRSN11714.fasta	470.7444.con.0001	58096	58920	+	blaOXA-66	1-825/825	===============	0/0	100.00	100.00	ncbi	NG_049806.1	OXA-51 family carbapenem-hydrolyzing class D beta-lactamase OXA-66	CARBAPENEM
Acinetobacter_baumannii_strain_MRSN11714.fasta	470.7444.con.0005	199581	200732	-	blaADC-30	1-1152/1152	===============	0/0	100.00	100.00	ncbi	NG_048652.1	class C extended-spectrum beta-lactamase ADC-30	CEPHALOSPORIN
Acinetobacter_baumannii_strain_MRSN11714.fasta	470.7444.con.0006	146958	147746	+	ant(3'')-IIa	1-789/789	===============	0/0	100.00	100.00	ncbi	NG_054647.1	aminoglycoside nucleotidyltransferase ANT(3'')-IIa	SPECTINOMYCIN;STREPTOMYCIN
Acinetobacter_baumannii_strain_MRSN11714.fasta	470.7444.con.0014	43772	44971	-	tet(B)	1-1200/1206	===============	0/0	99.50	100.00	ncbi	NG_048161.1	tetracycline efflux MFS transporter Tet(B)	TETRACYCLINE
Acinetobacter_baumannii_strain_MRSN11714.fasta	470.7444.con.0014	48344	49180	-	aph(6)-Id	1-837/837	===============	0/0	100.00	100.00	ncbi	NG_047464.1	aminoglycoside O-phosphotransferase APH(6)-Id	STREPTOMYCIN
Acinetobacter_baumannii_strain_MRSN11714.fasta	470.7444.con.0014	49180	49993	-	aph(3'')-Ib	15-828/828	===============	0/0	98.31	99.88	ncbi	NG_056002.2	aminoglycoside O-phosphotransferase APH(3'')-Ib	STREPTOMYCIN
Acinetobacter_baumannii_strain_MRSN11714.fasta	470.7444.con.0041	1293	2132	-	sul1	1-840/840	===============	0/0	100.00	100.00	ncbi	NG_048082.1	sulfonamide-resistant dihydropteroate synthase Sul1	SULFONAMIDE
Acinetobacter_baumannii_strain_MRSN11714.fasta	470.7444.con.0041	2637	3428	-	aadA1	1-792/792	===============	0/0	100.00	100.00	ncbi	NG_047324.1	ANT(3'')-Ia family aminoglycoside nucleotidyltransferase AadA1	STREPTOMYCIN
Acinetobacter_baumannii_strain_MRSN11714.fasta	470.7444.con.0041	4472	4936	-	aac(3)-Ia	1-465/465	===============	0/0	100.00	100.00	ncbi	NG_047234.1	aminoglycoside N-acetyltransferase AAC(3)-Ia	GENTAMICIN
Acinetobacter_baumannii_strain_MRSN11714.fasta	470.7444.con.0054	698	1558	+	blaTEM-12	1-861/861	===============	0/0	100.00	99.88	ncbi	NG_050163.1	class A extended-spectrum beta-lactamase TEM-12	CEPHALOSPORIN
Acinetobacter_baumannii_strain_MRSN11714.fasta	470.7444.con.0056	449	1264	-	aph(3')-Ia	1-816/816	===============	0/0	100.00	100.00	ncbi	NG_047431.1	aminoglycoside O-phosphotransferase APH(3')-Ia	KANAMYCIN
Acinetobacter_baumannii_strain_MRSN11716.fasta	470.7445.con.0002	216172	216996	+	blaOXA-100	1-825/825	===============	0/0	100.00	100.00	ncbi	NG_049394.1	OXA-51 family carbapenem-hydrolyzing class D beta-lactamase OXA-100	CARBAPENEM
Acinetobacter_baumannii_strain_MRSN11716.fasta	470.7445.con.0009	122313	123101	+	ant(3'')-IIa	1-789/789	===============	0/0	100.00	99.49	ncbi	NG_054646.1	aminoglycoside nucleotidyltransferase ANT(3'')-IIa	SPECTINOMYCIN;STREPTOMYCIN
Acinetobacter_baumannii_strain_MRSN11716.fasta	470.7445.con.0027	42596	43747	-	blaADC-79	1-1152/1152	===============	0/0	100.00	100.00	ncbi	NG_048684.1	class C extended-spectrum beta-lactamase ADC-79	CEPHALOSPORIN
Acinetobacter_baumannii_strain_MRSN11716.fasta	470.7445.con.0057	4642	5175	+	ant(2'')-Ia	1-534/534	===============	0/0	100.00	99.06	ncbi	NG_052432.1	aminoglycoside nucleotidyltransferase ANT(2'')-Ia	GENTAMICIN;KANAMYCIN;TOBRAMYCIN
Acinetobacter_baumannii_strain_MRSN11716.fasta	470.7445.con.0059	2989	3804	-	sul2	1-816/816	===============	0/0	100.00	100.00	ncbi	NG_051852.1	sulfonamide-resistant dihydropteroate synthase Sul2	SULFONAMIDE
Acinetobacter_baumannii_strain_MRSN1171.fasta	470.9094.con.0001	58025	58849	+	blaOXA-66	1-825/825	===============	0/0	100.00	100.00	ncbi	NG_049806.1	OXA-51 family carbapenem-hydrolyzing class D beta-lactamase OXA-66	CARBAPENEM
Acinetobacter_baumannii_strain_MRSN1171.fasta	470.9094.con.0007	9	1160	+	blaADC-30	1-1152/1152	===============	0/0	100.00	100.00	ncbi	NG_048652.1	class C extended-spectrum beta-lactamase ADC-30	CEPHALOSPORIN
Acinetobacter_baumannii_strain_MRSN1171.fasta	470.9094.con.0017	59189	60002	+	aph(3'')-Ib	15-828/828	===============	0/0	98.31	99.88	ncbi	NG_056002.2	aminoglycoside O-phosphotransferase APH(3'')-Ib	STREPTOMYCIN
Acinetobacter_baumannii_strain_MRSN1171.fasta	470.9094.con.0017	60002	60838	+	aph(6)-Id	1-837/837	===============	0/0	100.00	100.00	ncbi	NG_047464.1	aminoglycoside O-phosphotransferase APH(6)-Id	STREPTOMYCIN
Acinetobacter_baumannii_strain_MRSN1171.fasta	470.9094.con.0017	64211	65410	+	tet(B)	1-1200/1206	===============	0/0	99.50	100.00	ncbi	NG_048161.1	tetracycline efflux MFS transporter Tet(B)	TETRACYCLINE
Acinetobacter_baumannii_strain_MRSN1171.fasta	470.9094.con.0021	58461	59249	+	ant(3'')-IIa	1-789/789	===============	0/0	100.00	100.00	ncbi	NG_054647.1	aminoglycoside nucleotidyltransferase ANT(3'')-IIa	SPECTINOMYCIN;STREPTOMYCIN
Acinetobacter_baumannii_strain_MRSN1171.fasta	470.9094.con.0056	3404	3868	+	aac(3)-Ia	1-465/465	===============	0/0	100.00	100.00	ncbi	NG_047234.1	aminoglycoside N-acetyltransferase AAC(3)-Ia	GENTAMICIN
Acinetobacter_baumannii_strain_MRSN1171.fasta	470.9094.con.0058	414	1205	+	aadA1	1-792/792	===============	0/0	100.00	100.00	ncbi	NG_047324.1	ANT(3'')-Ia family aminoglycoside nucleotidyltransferase AadA1	STREPTOMYCIN
Acinetobacter_baumannii_strain_MRSN1171.fasta	470.9094.con.0058	1710	2549	+	sul1	1-840/840	===============	0/0	100.00	100.00	ncbi	NG_048082.1	sulfonamide-resistant dihydropteroate synthase Sul1	SULFONAMIDE
Acinetobacter_baumannii_strain_MRSN1171.fasta	470.9094.con.0083	700	1560	+	blaTEM-12	1-861/861	===============	0/0	100.00	99.88	ncbi	NG_050163.1	class A extended-spectrum beta-lactamase TEM-12	CEPHALOSPORIN
Acinetobacter_baumannii_strain_MRSN1171.fasta	470.9094.con.0085	67	882	+	aph(3')-Ia	1-816/816	===============	0/0	100.00	100.00	ncbi	NG_047431.1	aminoglycoside O-phosphotransferase APH(3')-Ia	KANAMYCIN
Acinetobacter_baumannii_strain_MRSN11720.fasta	470.7446.con.0001	58096	58920	+	blaOXA-66	1-825/825	===============	0/0	100.00	100.00	ncbi	NG_049806.1	OXA-51 family carbapenem-hydrolyzing class D beta-lactamase OXA-66	CARBAPENEM
Acinetobacter_baumannii_strain_MRSN11720.fasta	470.7446.con.0004	87	1238	+	blaADC-30	1-1152/1152	===============	0/0	100.00	100.00	ncbi	NG_048652.1	class C extended-spectrum beta-lactamase ADC-30	CEPHALOSPORIN
Acinetobacter_baumannii_strain_MRSN11720.fasta	470.7446.con.0005	146958	147746	+	ant(3'')-IIa	1-789/789	===============	0/0	100.00	100.00	ncbi	NG_054647.1	aminoglycoside nucleotidyltransferase ANT(3'')-IIa	SPECTINOMYCIN;STREPTOMYCIN
Acinetobacter_baumannii_strain_MRSN11720.fasta	470.7446.con.0013	74190	75003	+	aph(3'')-Ib	15-828/828	===============	0/0	98.31	99.88	ncbi	NG_056002.2	aminoglycoside O-phosphotransferase APH(3'')-Ib	STREPTOMYCIN
Acinetobacter_baumannii_strain_MRSN11720.fasta	470.7446.con.0013	75003	75839	+	aph(6)-Id	1-837/837	===============	0/0	100.00	100.00	ncbi	NG_047464.1	aminoglycoside O-phosphotransferase APH(6)-Id	STREPTOMYCIN
Acinetobacter_baumannii_strain_MRSN11720.fasta	470.7446.con.0013	79212	80411	+	tet(B)	1-1200/1206	===============	0/0	99.50	100.00	ncbi	NG_048161.1	tetracycline efflux MFS transporter Tet(B)	TETRACYCLINE
Acinetobacter_baumannii_strain_MRSN11720.fasta	470.7446.con.0046	3482	3946	+	aac(3)-Ia	1-465/465	===============	0/0	100.00	100.00	ncbi	NG_047234.1	aminoglycoside N-acetyltransferase AAC(3)-Ia	GENTAMICIN
Acinetobacter_baumannii_strain_MRSN11720.fasta	470.7446.con.0046	4990	5781	+	aadA1	1-792/792	===============	0/0	100.00	100.00	ncbi	NG_047324.1	ANT(3'')-Ia family aminoglycoside nucleotidyltransferase AadA1	STREPTOMYCIN
Acinetobacter_baumannii_strain_MRSN11720.fasta	470.7446.con.0046	6286	7125	+	sul1	1-840/840	===============	0/0	100.00	100.00	ncbi	NG_048082.1	sulfonamide-resistant dihydropteroate synthase Sul1	SULFONAMIDE
Acinetobacter_baumannii_strain_MRSN11720.fasta	470.7446.con.0057	698	1558	+	blaTEM-12	1-861/861	===============	0/0	100.00	99.88	ncbi	NG_050163.1	class A extended-spectrum beta-lactamase TEM-12	CEPHALOSPORIN
Acinetobacter_baumannii_strain_MRSN11720.fasta	470.7446.con.0059	449	1264	-	aph(3')-Ia	1-816/816	===============	0/0	100.00	100.00	ncbi	NG_047431.1	aminoglycoside O-phosphotransferase APH(3')-Ia	KANAMYCIN
Acinetobacter_baumannii_strain_MRSN11721.fasta	470.7447.con.0003	82397	83221	+	blaOXA-66	1-825/825	===============	0/0	100.00	100.00	ncbi	NG_049806.1	OXA-51 family carbapenem-hydrolyzing class D beta-lactamase OXA-66	CARBAPENEM
Acinetobacter_baumannii_strain_MRSN11721.fasta	470.7447.con.0008	171763	172914	-	blaADC-30	1-1152/1152	===============	0/0	100.00	100.00	ncbi	NG_048652.1	class C extended-spectrum beta-lactamase ADC-30	CEPHALOSPORIN
Acinetobacter_baumannii_strain_MRSN11721.fasta	470.7447.con.0009	127861	128649	+	ant(3'')-IIa	1-789/789	===============	0/0	100.00	98.61	ncbi	NG_054646.1	aminoglycoside nucleotidyltransferase ANT(3'')-IIa	SPECTINOMYCIN;STREPTOMYCIN
Acinetobacter_baumannii_strain_MRSN11721.fasta	470.7447.con.0016	10419	11618	-	tet(B)	1-1200/1206	===============	0/0	99.50	100.00	ncbi	NG_048161.1	tetracycline efflux MFS transporter Tet(B)	TETRACYCLINE
Acinetobacter_baumannii_strain_MRSN11721.fasta	470.7447.con.0016	14991	15827	-	aph(6)-Id	1-837/837	===============	0/0	100.00	100.00	ncbi	NG_047464.1	aminoglycoside O-phosphotransferase APH(6)-Id	STREPTOMYCIN
Acinetobacter_baumannii_strain_MRSN11721.fasta	470.7447.con.0016	15827	16640	-	aph(3'')-Ib	15-828/828	===============	0/0	98.31	99.88	ncbi	NG_056002.2	aminoglycoside O-phosphotransferase APH(3'')-Ib	STREPTOMYCIN
Acinetobacter_baumannii_strain_MRSN11721.fasta	470.7447.con.0042	1022	1861	+	sul1	1-840/840	===============	0/0	100.00	100.00	ncbi	NG_048082.1	sulfonamide-resistant dihydropteroate synthase Sul1	SULFONAMIDE
Acinetobacter_baumannii_strain_MRSN11721.fasta	470.7447.con.0063	405	1220	-	sul2	1-816/816	===============	0/0	100.00	100.00	ncbi	NG_051852.1	sulfonamide-resistant dihydropteroate synthase Sul2	SULFONAMIDE
Acinetobacter_baumannii_strain_MRSN11722.fasta	470.7448.con.0001	367115	368266	-	blaADC-30	1-1152/1152	===============	0/0	100.00	100.00	ncbi	NG_048652.1	class C extended-spectrum beta-lactamase ADC-30	CEPHALOSPORIN
Acinetobacter_baumannii_strain_MRSN11722.fasta	470.7448.con.0002	214294	215118	-	blaOXA-66	1-825/825	===============	0/0	100.00	100.00	ncbi	NG_049806.1	OXA-51 family carbapenem-hydrolyzing class D beta-lactamase OXA-66	CARBAPENEM
Acinetobacter_baumannii_strain_MRSN11722.fasta	470.7448.con.0006	146958	147746	+	ant(3'')-IIa	1-789/789	===============	0/0	100.00	100.00	ncbi	NG_054647.1	aminoglycoside nucleotidyltransferase ANT(3'')-IIa	SPECTINOMYCIN;STREPTOMYCIN
Acinetobacter_baumannii_strain_MRSN11722.fasta	470.7448.con.0012	74190	75003	+	aph(3'')-Ib	15-828/828	===============	0/0	98.31	99.88	ncbi	NG_056002.2	aminoglycoside O-phosphotransferase APH(3'')-Ib	STREPTOMYCIN
Acinetobacter_baumannii_strain_MRSN11722.fasta	470.7448.con.0012	75003	75839	+	aph(6)-Id	1-837/837	===============	0/0	100.00	100.00	ncbi	NG_047464.1	aminoglycoside O-phosphotransferase APH(6)-Id	STREPTOMYCIN
Acinetobacter_baumannii_strain_MRSN11722.fasta	470.7448.con.0012	79212	80411	+	tet(B)	1-1200/1206	===============	0/0	99.50	100.00	ncbi	NG_048161.1	tetracycline efflux MFS transporter Tet(B)	TETRACYCLINE
Acinetobacter_baumannii_strain_MRSN11722.fasta	470.7448.con.0043	1293	2132	-	sul1	1-840/840	===============	0/0	100.00	100.00	ncbi	NG_048082.1	sulfonamide-resistant dihydropteroate synthase Sul1	SULFONAMIDE
Acinetobacter_baumannii_strain_MRSN11722.fasta	470.7448.con.0043	2637	3428	-	aadA1	1-792/792	===============	0/0	100.00	100.00	ncbi	NG_047324.1	ANT(3'')-Ia family aminoglycoside nucleotidyltransferase AadA1	STREPTOMYCIN
Acinetobacter_baumannii_strain_MRSN11722.fasta	470.7448.con.0043	4472	4936	-	aac(3)-Ia	1-465/465	===============	0/0	100.00	100.00	ncbi	NG_047234.1	aminoglycoside N-acetyltransferase AAC(3)-Ia	GENTAMICIN
Acinetobacter_baumannii_strain_MRSN11722.fasta	470.7448.con.0057	698	1558	+	blaTEM-12	1-861/861	===============	0/0	100.00	99.88	ncbi	NG_050163.1	class A extended-spectrum beta-lactamase TEM-12	CEPHALOSPORIN
Acinetobacter_baumannii_strain_MRSN11722.fasta	470.7448.con.0061	449	1264	-	aph(3')-Ia	1-816/816	===============	0/0	100.00	100.00	ncbi	NG_047431.1	aminoglycoside O-phosphotransferase APH(3')-Ia	KANAMYCIN
Acinetobacter_baumannii_strain_MRSN11725.fasta	470.7450.con.0001	367115	368266	-	blaADC-30	1-1152/1152	===============	0/0	100.00	100.00	ncbi	NG_048652.1	class C extended-spectrum beta-lactamase ADC-30	CEPHALOSPORIN
Acinetobacter_baumannii_strain_MRSN11725.fasta	470.7450.con.0002	214558	215382	-	blaOXA-66	1-825/825	===============	0/0	100.00	100.00	ncbi	NG_049806.1	OXA-51 family carbapenem-hydrolyzing class D beta-lactamase OXA-66	CARBAPENEM
Acinetobacter_baumannii_strain_MRSN11725.fasta	470.7450.con.0006	146958	147746	+	ant(3'')-IIa	1-789/789	===============	0/0	100.00	100.00	ncbi	NG_054647.1	aminoglycoside nucleotidyltransferase ANT(3'')-IIa	SPECTINOMYCIN;STREPTOMYCIN
Acinetobacter_baumannii_strain_MRSN11725.fasta	470.7450.con.0013	43779	44978	-	tet(B)	1-1200/1206	===============	0/0	99.50	100.00	ncbi	NG_048161.1	tetracycline efflux MFS transporter Tet(B)	TETRACYCLINE
Acinetobacter_baumannii_strain_MRSN11725.fasta	470.7450.con.0013	48351	49187	-	aph(6)-Id	1-837/837	===============	0/0	100.00	100.00	ncbi	NG_047464.1	aminoglycoside O-phosphotransferase APH(6)-Id	STREPTOMYCIN
Acinetobacter_baumannii_strain_MRSN11725.fasta	470.7450.con.0013	49187	50000	-	aph(3'')-Ib	15-828/828	===============	0/0	98.31	99.88	ncbi	NG_056002.2	aminoglycoside O-phosphotransferase APH(3'')-Ib	STREPTOMYCIN
Acinetobacter_baumannii_strain_MRSN11725.fasta	470.7450.con.0043	1293	2132	-	sul1	1-840/840	===============	0/0	100.00	100.00	ncbi	NG_048082.1	sulfonamide-resistant dihydropteroate synthase Sul1	SULFONAMIDE
Acinetobacter_baumannii_strain_MRSN11725.fasta	470.7450.con.0043	2637	3428	-	aadA1	1-792/792	===============	0/0	100.00	100.00	ncbi	NG_047324.1	ANT(3'')-Ia family aminoglycoside nucleotidyltransferase AadA1	STREPTOMYCIN
Acinetobacter_baumannii_strain_MRSN11725.fasta	470.7450.con.0043	4472	4936	-	aac(3)-Ia	1-465/465	===============	0/0	100.00	100.00	ncbi	NG_047234.1	aminoglycoside N-acetyltransferase AAC(3)-Ia	GENTAMICIN
Acinetobacter_baumannii_strain_MRSN11725.fasta	470.7450.con.0057	698	1558	+	blaTEM-12	1-861/861	===============	0/0	100.00	99.88	ncbi	NG_050163.1	class A extended-spectrum beta-lactamase TEM-12	CEPHALOSPORIN
Acinetobacter_baumannii_strain_MRSN11725.fasta	470.7450.con.0061	144	959	+	aph(3')-Ia	1-816/816	===============	0/0	100.00	100.00	ncbi	NG_047431.1	aminoglycoside O-phosphotransferase APH(3')-Ia	KANAMYCIN
Acinetobacter_baumannii_strain_MRSN11726.fasta	470.7451.con.0001	87	1238	+	blaADC-30	1-1152/1152	===============	0/0	100.00	100.00	ncbi	NG_048652.1	class C extended-spectrum beta-lactamase ADC-30	CEPHALOSPORIN
Acinetobacter_baumannii_strain_MRSN11726.fasta	470.7451.con.0002	58096	58920	+	blaOXA-66	1-825/825	===============	0/0	100.00	100.00	ncbi	NG_049806.1	OXA-51 family carbapenem-hydrolyzing class D beta-lactamase OXA-66	CARBAPENEM
Acinetobacter_baumannii_strain_MRSN11726.fasta	470.7451.con.0005	36420	37208	-	ant(3'')-IIa	1-789/789	===============	0/0	100.00	100.00	ncbi	NG_054647.1	aminoglycoside nucleotidyltransferase ANT(3'')-IIa	SPECTINOMYCIN;STREPTOMYCIN
Acinetobacter_baumannii_strain_MRSN11726.fasta	470.7451.con.0011	43772	44971	-	tet(B)	1-1200/1206	===============	0/0	99.50	100.00	ncbi	NG_048161.1	tetracycline efflux MFS transporter Tet(B)	TETRACYCLINE
Acinetobacter_baumannii_strain_MRSN11726.fasta	470.7451.con.0011	48344	49180	-	aph(6)-Id	1-837/837	===============	0/0	100.00	100.00	ncbi	NG_047464.1	aminoglycoside O-phosphotransferase APH(6)-Id	STREPTOMYCIN
Acinetobacter_baumannii_strain_MRSN11726.fasta	470.7451.con.0011	49180	49993	-	aph(3'')-Ib	15-828/828	===============	0/0	98.31	99.88	ncbi	NG_056002.2	aminoglycoside O-phosphotransferase APH(3'')-Ib	STREPTOMYCIN
Acinetobacter_baumannii_strain_MRSN11726.fasta	470.7451.con.0046	3482	3946	+	aac(3)-Ia	1-465/465	===============	0/0	100.00	100.00	ncbi	NG_047234.1	aminoglycoside N-acetyltransferase AAC(3)-Ia	GENTAMICIN
Acinetobacter_baumannii_strain_MRSN11726.fasta	470.7451.con.0046	4990	5781	+	aadA1	1-792/792	===============	0/0	100.00	100.00	ncbi	NG_047324.1	ANT(3'')-Ia family aminoglycoside nucleotidyltransferase AadA1	STREPTOMYCIN
Acinetobacter_baumannii_strain_MRSN11726.fasta	470.7451.con.0046	6286	7125	+	sul1	1-840/840	===============	0/0	100.00	100.00	ncbi	NG_048082.1	sulfonamide-resistant dihydropteroate synthase Sul1	SULFONAMIDE
Acinetobacter_baumannii_strain_MRSN11726.fasta	470.7451.con.0060	698	1558	+	blaTEM-12	1-861/861	===============	0/0	100.00	99.88	ncbi	NG_050163.1	class A extended-spectrum beta-lactamase TEM-12	CEPHALOSPORIN
Acinetobacter_baumannii_strain_MRSN11726.fasta	470.7451.con.0063	144	959	+	aph(3')-Ia	1-816/816	===============	0/0	100.00	100.00	ncbi	NG_047431.1	aminoglycoside O-phosphotransferase APH(3')-Ia	KANAMYCIN
Acinetobacter_baumannii_strain_MRSN11727.fasta	470.7452.con.0004	25923	27074	+	blaADC-79	1-1152/1152	===============	0/0	100.00	100.00	ncbi	NG_048684.1	class C extended-spectrum beta-lactamase ADC-79	CEPHALOSPORIN
Acinetobacter_baumannii_strain_MRSN11727.fasta	470.7452.con.0009	34669	35457	-	ant(3'')-IIa	1-789/789	===============	0/0	100.00	98.73	ncbi	NG_054648.1	aminoglycoside nucleotidyltransferase ANT(3'')-IIa	SPECTINOMYCIN;STREPTOMYCIN
Acinetobacter_baumannii_strain_MRSN11727.fasta	470.7452.con.0009	56387	57586	-	tet(A)	1-1200/1200	===============	0/0	100.00	99.92	ncbi	NG_048155.1	tetracycline efflux MFS transporter Tet(A)	TETRACYCLINE
Acinetobacter_baumannii_strain_MRSN11727.fasta	470.7452.con.0009	65017	65550	+	ant(2'')-Ia	1-534/534	===============	0/0	100.00	99.81	ncbi	NG_047389.1	aminoglycoside nucleotidyltransferase ANT(2'')-Ia	GENTAMICIN;KANAMYCIN;TOBRAMYCIN
Acinetobacter_baumannii_strain_MRSN11727.fasta	470.7452.con.0009	66048	66887	+	sul1	1-840/840	===============	0/0	100.00	100.00	ncbi	NG_048082.1	sulfonamide-resistant dihydropteroate synthase Sul1	SULFONAMIDE
Acinetobacter_baumannii_strain_MRSN11727.fasta	470.7452.con.0021	7049	7873	-	blaOXA-71	1-825/825	===============	0/0	100.00	100.00	ncbi	NG_049812.1	OXA-51 family carbapenem-hydrolyzing class D beta-lactamase OXA-71	CARBAPENEM
[truncated: 4,534 more rows]
